# Supplementary material for: FG repeats drive co-clustering of nuclear pores and P granules in the C. elegans germline
Source: Development. 2025 Mar 27;152(6):dev204585. doi: 10.1242/dev.204585 (PMC12050070; doi:10.1242/dev.204585)
Supplement: Table S1. C. elegans strains generated and used in this study. [file develop-152-204585-TableS1.xlsx]

## Sheet: Sheet1
Name	Description	Genotype	Additional information	Source
JH3867	mNeonGreen::Nup98; mCherry::histone	bqSi189 [lmn-1p::mCherry::his-58::pie-1utr] II; npp-10(ax4538[mNeonGreen::npp-10]) III		Thomas et al. 2023
JH3850	GFP::Nup85; mCherry::histone	npp-2(bq38[G>F>P::npp-2]) I; bqSi189 [lmn-1p::mCherry::his-58::pie-1utr] II		Thomas et al. 2023
DG4577	GFP::NPP-22	npp-22(tn1794[GFP::3xFlag::npp-22]) I		Huelgas-Morales et al. 2020
BN740	GFP::Nup88; mCherry::histone	npp-24(bq15[G>F>P::npp-24]) bqSi189 [lmn-1p::mCherry::his-58::pie-1utr] II		Thomas et al. 2023
JH3908	gp210::mNeonGreen; mCherry::histone	npp-12(ax4539[npp-12::mNeonGreen]) I; bqSi189 [lmn-1p::mCherry::his-58::pie-1utr] II		Thomas et al. 2023
BN1062	TPR::GFP; mCherry::histone	npp-21(bq1[npp-21::GFP]) bqSi189 [lmn-1p::mCherry::his-58::pie-1utr] II		Thomas et al. 2023
JH4429	TPR::GFP; mCherry::histone; nup214Δ	npp-14(ax4543) I; npp-21(bq1[npp-21::gfp]) bqSi189[pBN13(unc-119(+) lmn-1p::mCherry::his-58)] II		This study
BN1018	GFP::Nup35; mCherry::histone	npp-19(bq29[G>F>P::npp-19]) bqSi189 [lmn-1p::mCherry::his-58::pie-1utr] II		Thomas et al. 2023
JH3895	GFP::Nup35; mCherry::histone; nup214Δ	npp-14(ax4543) I; npp-19(bq29[G>F>P::npp-19]) bqSi189 [lmn-1p::mCherry::his-58::pie-1utr] II		Thomas et al. 2023
JH4467/PHX8024	Nup214::mNeonGreen	npp-14(syb8024[npp-14::mNeonGreen]) I		This study
JH3955	CRM1::mNeonGreen; mCherry::histone	bqSi189 [lmn-1p::mCherry::his-58::pie-1utr] II; xpo-1(ax4542[xpo-1::mNeonGreen]) V		Thomas et al. 2023
IX4676	transportin::mNeonGreen	imb-2(vy280[imb-2::mNeonGreen::3xFLAG]) II		Alqadah et al. 2019
SHG2207	DDX19::GFP	ddx-19(ust399[ddx-19::gfp::3xflag]) II		Huang et al. 2024
JH4472/PHX8052	mNeonGreen::Importin β	imb-1(syb8052[mNeonGreen::imb-1]) I		This study
JH4496/PHX8110	NXF1::mNeonGreen	nxf-1(syb8110[nxf-1::mNeonGreen])/nT1[qls51] (IV;V)		This study
WLP718	GFP::lamin	lmn-1(jf98[gfp::lmn-1]) I		Link et al. 2018
JH4375	GFP::Nup85; mCherry::histone; nup214Δ	npp-2(bq38[G>F>P::npp-2]) npp-14(ax4543) I; bqSi189 [lmn-1p::mCherry::his-58::pie-1utr] II		Thomas et al. 2023
BN1436	GFP::Nup85; mCherry::histone; nup88Δ	npp-2(bq38[G>F>P::npp-2]) I; npp-24(bq22[G>P::npp-24]) bqSi189 [lmn-1p::mCherry::his-58::pie-1utr] II		Thomas et al. 2023
N2	C. elegans wild isolate
JH3886	nup214Δ	npp-14(ax4543) I		Thomas et al. 2023
GKC1	mip-1Δ	mip-1(uae1) III		Cipriani et al. 2021
JH4428	nup214Δ; mip-1Δ	npp-14(ax4543) I; mip-1(uae1) III		This study
JH4504	glh-1ΔFGG	glh-1(ax4587[glh-1Δ18-236) I		This study
JH4505	nup214Δ; glh-1ΔFGG	npp-14(ax4543) glh-1(ax4587[glh-1Δ18-236) I		This study
DUP64	GLH-1::GFP	glh-1(sam24[glh-1::GFP::3xFlag]) I		Marnik et al. 2019
JH4238	GLH-1::GFP; nup214Δ	glh-1(sam24[glh-1::GFP::3xFlag]) npp-14(ax4543) I		This study
JH4430	GLH-1::GFP; mip-1Δ	glh-1(sam24[glh-1::GFP::3xFlag]) I; mip-1(uae1) III		This study
JH4424	GLH-1::GFP; nup214Δ; mip-1Δ	glh-1(sam24[glh-1::GFP::3xFlag]) npp-14(ax4543) I; mip-1(uae1) III		This study
JH4244	GFP::Nup85; PGL-1::tagRFP	npp-2(bq38[G>F>P::npp-2]) I; pgl-1(gg547[pgl-1::3xFLAG::tagRFP]) IV	PGL-1::tagRFP is from Price et al. 2021.	This study
JH4294	GFP::NDC1; PGL-1::tagRFP	pgl-1(gg547[pgl-1::3xFLAG::tagRFP]) IV; npp-22(tn1794[GFP::3xFlag::npp-22]) V	PGL-1::tagRFP is from Price et al. 2021.	This study
JH4293	GFP::NDC1; PGL-1::tagRFP; nup214Δ	npp-14(ax4543) I; pgl-1(gg547[pgl-1::3xFLAG::tagRFP]) IV; npp-22(tn1794[GFP::3xFlag::npp-22]) V	PGL-1::tagRFP is from Price et al. 2021.	This study
JH4409	GFP::NDC1; PGL-1::tagRFP; mip-1Δ	mip-1(uae1) III; pgl-1(gg547[pgl-1::3xFLAG::tagRFP]) IV; npp-22(tn1794[GFP::3xFlag::npp-22]) V	PGL-1::tagRFP is from Price et al. 2021.	This study
JH4408	GFP::NDC1; PGL-1::tagRFP; nup214Δ; mip-1Δ	npp-14(ax4543) I; mip-1(uae1) III; pgl-1(gg547[pgl-1::3xFLAG::tagRFP]) IV; npp-22(tn1794[GFP::3xFlag::npp-22]) V	PGL-1::tagRFP is from Price et al. 2021.	This study
JH4421	GFP::NDC1; PGL-1::tagRFP; mip-1Δ; mip-2Δ	mip-1(uae1) III; pgl-1(gg547[pgl-1::3xFLAG::tagRFP]) IV; npp-22(tn1794[GFP::3xFlag::npp-22]) mip-2(uae2) V	PGL-1::tagRFP is from Price et al. 2021. Mip-2(uae2) is from Cipriani et al. 2021.	This study
JH4513	GFP::NDC1; PGL-1::tagRFP; glh-1ΔFGG	glh-1(ax4587[glh-1Δ18-236) I; pgl-1(gg547[pgl-1::3xFLAG::tagRFP]) IV; npp-22(tn1794[gfp::3xflag::npp-22]) V	PGL-1::tagRFP is from Price et al. 2021.	This study
JH4515	GFP::NDC1; PGL-1::tagRFP; nup214Δ; glh-1ΔFGG	npp-14(ax4543) glh-1(ax4587[glh-1Δ18-236) I; pgl-1(gg547[pgl-1::3xFLAG::tagRFP]) IV; npp-22(tn1794[gfp::3xflag::npp-22]) V	PGL-1::tagRFP is from Price et al. 2021.	This study
JH4592	GFP::NDC1; PGL-1::tagRFP; gp210Δ	npp-12(ax4544) I; pgl-1(gg547[pgl-1::3xFLAG::tagRFP]) IV; npp-22(tn1794[gfp::3xflag::npp-22]) V	PGL-1::tagRFP is from Price et al. 2021.	This study
JH4586	GFP::NDC1; PGL-1::tagRFP; gp210Δ; mip-1Δ	npp-12(ax4544) I; mip1(uae1) III; pgl-1(gg547[pgl-1::3xFLAG::tagRFP]) IV; npp-22(tn1794[gfp::3xflag::npp-22]) V	PGL-1::tagRFP is from Price et al. 2021.	This study
JH4525	GFP::Nup85; PGL-1::tagRFP; Nup62::AID; mex-5p::TIR1	npp-11(ax4585[npp-11::AID*::3xFLAG]) npp-2(bq38[G>F>P::npp-2]) I; wrdSi51 [mex-5p::TIR1::F2A::mTagBFP2::AID*::NLS::tbb-2 3’UTR] II; pgl-1(gg547[pgl-1::3xFLAG::tagRFP]) IV	mex-5p::TIR1 is from Ashley et al. 2021. PGL-1::tagRFP is from Price et al. 2021.	This study
JH3958	mNeonGreen::Nup98; PGL-3::mCherry	npp-10(ax4538[mNeonGreen::npp-10]) III; pgl-3(ax4300[pgl-3::mCherry]) V		Thomas et al. 2023
JH3571	MUT-16::GFP	mut-16(ax4313[mut-16::meGFP]) I		This study
JH4418	MUT-16::GFP; nup214Δ	mut-16(ax4313[mut-16::meGFP]) npp-14(ax4543) I; ran-2(ax4545[ran-2::wrmScarlet]) III		This study
JH4433	MUT-16::GFP; nup214Δ; mip-1Δ	mut-16(ax4313[mut-16::meGFP]) npp-14(ax4543) I; mip1(uae1) III		This study
JH4443	MUT-16::GFP; mip-1Δ	mut-16(ax4313[mut-16::meGFP]) I; mip1(uae1) III		This study
JH4476	MUT-16::GFP; PGL-3::mCherry; nup214Δ	mut-16(ax4313[mut-16::meGFP]) npp-14(ax4543) I; pgl-3(ax4300[pgl-3::mCherry]) V		This study
YY1492	MUT-16::GFP; tagRFP::ZNFX-1; PGL-1::mCardinal	mut-16(cmp3[mut-16::gfp::flag + loxP] I; znfx-1 (gg634[HA::tagRFP::znfx-1]) II; pgl-1(gg640[pgl-1::3xflag::mCardinal]) IV.		Wan et al. 2018
JH4517	MUT-16::GFP; tagRFP::ZNFX-1; PGL-1::mCardinal; nup214Δ	mut-16(ax4313[mut-16::meGFP]) npp-14(ax4543) I; znfx­1(gg634[ha::tagrfp::znfx­1]) II; pgl­1(gg640[pgl­1::3xflag::mcardinal]) IV		This study
KX152	GFP::eIF4EIFE-3	ife-3(eu21[gfp::tev::3xflag::ife-3]) V		Huggins et al. 2020
JH4431	GFP::eIF4EIFE-3; nup214Δ; mip-1Δ	npp-14(ax4543) I; mip1(uae1) III; ife-3(eu21[gfp::tev::3xflag::ife-3]) V		This study
JH4816/PHX8217	LSM14::wrmScarlet	car-1(syb8217[car-1::wrmScarlet] I		This study
JH4558	LSM14::wrmScarlet; nup214Δ	npp-14(ax4543) car-1(syb8217[car-1::wrmScarlet] I; mip1(uae1) III		This study
DZ355	DDX6::mCherry	mCherry::CGH-1 III		Du et al. 2022
JH4611	DDX6::mCherry; nup214Δ	npp-14(ax4543) I; wrmScarlet::cgh-1 III		This study
JH4618	DDX6::mCherry; mip-1Δ	mip-1(uae1) wrmScarlet::cgh-1 III		This study
JH4626	DDX6::mCherry; nup214Δ; mip-1Δ	npp-14(ax4543) I; mip-1(uae1) wrmScarlet::cgh-1 III		This study
JH4501	PGL-3::mCherry; GFP::eIF4EIFE-3	pgl-3(ax4300[pgl-3::mCherry]) ife-3(eu21[gfp::tev::3xflag::ife-3]) V		This study
JH4479	PGL-3::mCherry; GFP::eIF4EIFE-3; nup214Δ	npp-14(ax4543) I; pgl-3(ax4300[pgl-3::mCherry]) ife-3(eu21[gfp::tev::3xflag::ife-3]) V		This study
JH4502	PGL-3::mCherry; GFP::eIF4EIFE-3; mip-1Δ	mip1(uae1) III; pgl-3(ax4300[pgl-3::mCherry]) ife-3(eu21[gfp::tev::3xflag::ife-3]) V		This study
JH4503	PGL-3::mCherry; GFP::eIF4EIFE-3; nup214Δ; mip-1Δ	npp-14(ax4543) I; mip1(uae1) III; pgl-3(ax4300[pgl-3::mCherry]) ife-3(eu21[gfp::tev::3xflag::ife-3]) V		This study
JMC101	GFP::CSR-1	csr-1(tor67[gfp::3xflag::csr-1]) IV		Ouyang et al. 2019
JH4480	GFP::CSR-1; nup214Δ	npp-14(ax4543) I; csr-1(tor67[GFP::csr-1]) IV		This study
JH4637	GFP::CSR-1; mip-1Δ	mip-1(uae1) III; csr-1(tor67[GFP::csr-1]) IV		This study
JH4627	GFP::CSR-1; nup214Δ; mip-1Δ	npp-14(ax4543) I; mip-1(uae1) III; csr-1(tor67[GFP::csr-1]) IV		This study
SHG2207	DDX19::GFP	ddx-19(ust399[ddx-19::gfp::3xflag]) II		Huang et al. 2024
JH4825	DDX19::GFP; nup214Δ	npp-14(ax4543) I; ddx-19(ust399[ddx-19::gfp::3xflag]) II		This study
WM527	GFP::PRG-1	prg-1(ne4523[gfp::tev::flag::prg-1]) I		Shen et al. 2018
JH4634	GFP::PRG-1; nup214Δ	npp-14(ax4543) prg-1(ne4523[gfp::tev::flag::prg-1]) I		This study
JH4635	GFP::PRG-1; mip-1Δ	prg-1(ne4523[gfp::tev::flag::prg-1]) I; mip-1(uae1) III		This study
JH4636	GFP::PRG-1; nup214Δ; mip-1Δ	npp-14(ax4543) prg-1(ne4523[gfp::tev::flag::prg-1]) I; mip-1(uae1) III		This study
YY1325	GFP::WAGO-4	wago-4(gg620[3xflag::gfp::wago-4])		Wan et al. 2018
JH4498	GFP::WAGO-4; nup214Δ	npp-14(ax4543) I; wago-4(gg620[3xflag::gfp::wago-4]) II		This study
JH4633	GFP::WAGO-4; nup214Δ; mip-1Δ	npp-14(ax4543) I; wago-4(gg620[3xflag::gfp::wago-4]) II; mip-1(uae1) III		This study
JH4834	NCL::wrmScarlet; GFP::NDC1	nucl-1(syb8070[nucl-1::wrmScarlet]) IV; npp-22(tn1794[gfp::3xflag::npp-22]) V		This study
JH4447	NCL::GFP; PGL-3::mCherry	glh-1(sam129[glh-1::T2A::sGFP2(1-10)]) I; nucl-1(sam132[NUCL-1::M3]) IV; pgl-3(ax4320[pgl-3::mCherry]) V	NCL::GFP is from Spaulding et al. 2022	This study
