# Supplementary material for: FG repeats drive co-clustering of nuclear pores and P granules in the C. elegans germline
Source: Development. 2025 Mar 27;152(6):dev204585. doi: 10.1242/dev.204585 (PMC12050070; doi:10.1242/dev.204585)
Supplement: Table S2. List of upregulated genes in nup214Δ relative to N2 [file develop-152-204585-TableS2.xlsx]

## Sheet: Sheet1
gene_id	log2FoldChange	padj	gene_biotype	gene_name
WBGene00000064	1.0197	1.00403e-05	protein_coding	act-2
WBGene00000114	1.12778	5.89605e-06	protein_coding	alh-8
WBGene00000122	1.06895	3.20853e-06	protein_coding	aly-3
WBGene00000168	1.00665	6.69609e-06	protein_coding	apx-1
WBGene00000176	1.1857	2.64178e-09	protein_coding	aqp-8
WBGene00000190	2.06146	5.72099e-05	protein_coding	warf-1
WBGene00000209	1.01884	5.93749e-06	protein_coding	asg-1
WBGene00000257	1.03576	7.36963e-06	protein_coding	bmk-1
WBGene00000282	1.11462	3.07836e-06	protein_coding	cah-4
WBGene00000308	3.34114	0.0291498	tRNA	C04A11.t1
WBGene00000369	1.0038	7.23236e-06	protein_coding	ccf-1
WBGene00000405	1.08157	1.66257e-06	protein_coding	cdk-1
WBGene00000411	1.1965	6.93015e-08	protein_coding	cdl-1
WBGene00000416	1.19215	5.86552e-07	protein_coding	ced-2
WBGene00000457	1.12187	0.000714605	protein_coding	ceh-36
WBGene00000461	1.05699	1.35836e-05	protein_coding	ceh-40
WBGene00000465	1.13146	3.29638e-06	protein_coding	cpg-1
WBGene00000473	1.26126	8.39173e-09	protein_coding	cey-2
WBGene00000474	1.19531	2.57402e-08	protein_coding	cey-3
WBGene00000499	1.00306	5.85069e-06	protein_coding	chk-2
WBGene00000544	1.4279	0.00177035	protein_coding	clp-3
WBGene00000596	2.618	0.000508636	protein_coding	col-7
WBGene00000597	1.22253	1.36791e-06	protein_coding	col-8
WBGene00000608	1.22528	4.79409e-06	protein_coding	col-19
WBGene00000609	1.26218	2.47568e-07	protein_coding	col-20
WBGene00000620	2.55767	2.71908e-16	protein_coding	col-43
WBGene00000636	1.65606	0.00502946	protein_coding	col-60
WBGene00000639	1.95715	6.91201e-05	protein_coding	col-63
WBGene00000649	1.31224	0.011977	protein_coding	col-73
WBGene00000656	1.44021	5.60387e-09	protein_coding	col-80
WBGene00000657	1.97023	8.65336e-14	protein_coding	col-81
WBGene00000663	1.30256	0.040306	protein_coding	col-88
WBGene00000668	1.31966	1.68355e-08	protein_coding	col-93
WBGene00000670	1.38394	4.08692e-08	protein_coding	col-95
WBGene00000671	1.07835	0.000635093	protein_coding	col-96
WBGene00000673	1.22016	3.77825e-07	protein_coding	col-98
WBGene00000675	1.45388	6.86111e-09	protein_coding	col-101
WBGene00000677	1.14181	1.05211e-05	protein_coding	col-103
WBGene00000680	1.08623	2.06363e-05	protein_coding	col-106
WBGene00000684	2.35869	4.94498e-09	protein_coding	col-110
WBGene00000698	1.56889	1.34905e-09	protein_coding	col-124
WBGene00000703	1.14896	4.89217e-06	protein_coding	col-129
WBGene00000707	2.30021	7.45192e-08	protein_coding	col-133
WBGene00000708	2.05827	5.55051e-09	protein_coding	col-135
WBGene00000711	1.53862	0.0016199	protein_coding	col-138
WBGene00000712	1.46759	1.93053e-08	protein_coding	col-139
WBGene00000713	1.12247	3.14466e-06	protein_coding	col-140
WBGene00000714	2.47681	7.80044e-08	protein_coding	col-141
WBGene00000715	1.87568	1.52613e-13	protein_coding	col-142
WBGene00000716	1.05863	4.7361e-05	protein_coding	col-143
WBGene00000731	1.39678	5.96263e-06	protein_coding	col-158
WBGene00000732	2.16835	9.54365e-24	protein_coding	col-159
WBGene00000733	1.0698	7.59592e-06	protein_coding	col-160
WBGene00000735	1.37294	0.00831352	protein_coding	col-162
WBGene00000748	1.4447	0.0446259	protein_coding	col-175
WBGene00000749	2.43437	4.42593e-09	protein_coding	col-176
WBGene00000751	1.10069	2.2173e-06	protein_coding	col-178
WBGene00000754	1.12168	3.85239e-06	protein_coding	col-181
WBGene00000757	1.06959	1.54214e-05	protein_coding	col-184
WBGene00000774	1.14004	1.76882e-06	protein_coding	cpf-2
WBGene00000777	1.02838	3.17604e-06	protein_coding	cpn-1
WBGene00000783	1.85499	4.29351e-12	protein_coding	cpr-3
WBGene00000785	1.10777	1.93971e-05	protein_coding	cpr-5
WBGene00000794	1.04479	3.56119e-06	protein_coding	crn-1
WBGene00000804	1.09788	3.42374e-06	protein_coding	csc-1
WBGene00000820	2.74111	4.46951e-07	protein_coding	csp-2
WBGene00000865	1.07923	5.92126e-07	protein_coding	cyb-1
WBGene00000867	1.02601	3.46474e-05	protein_coding	cyb-2.2
WBGene00000868	1.30162	1.70238e-08	protein_coding	cyb-3
WBGene00000875	1.1259	6.35138e-07	protein_coding	cyk-4
WBGene00000935	1.03352	4.09413e-06	protein_coding	daz-1
WBGene00000977	1.19107	7.64448e-06	protein_coding	dhs-14
WBGene00000988	2.45704	3.90457e-27	protein_coding	dhs-25
WBGene00000989	1.91723	1.5182e-09	protein_coding	dhs-26
WBGene00001016	1.01986	4.48332e-06	protein_coding	dna-2
WBGene00001061	1.04261	1.2508e-06	protein_coding	dpl-1
WBGene00001070	1.16247	0.0428286	protein_coding	dpy-8
WBGene00001092	1.09481	3.22671e-06	protein_coding	dro-1
WBGene00001103	1.16205	0.00104075	protein_coding	dsl-1
WBGene00001104	1.67898	5.43233e-11	protein_coding	dsl-2
WBGene00001155	1.54778	2.98429e-15	protein_coding	ech-6
WBGene00001161	1.07526	7.7436e-06	protein_coding	efl-1
WBGene00001235	1.11869	1.72056e-05	protein_coding	elb-1
WBGene00001310	1.04995	0.0285378	protein_coding	end-1
WBGene00001372	1.17188	1.8799e-06	protein_coding	exo-3
WBGene00001436	1.23413	7.29709e-05	protein_coding	fkh-4
WBGene00001481	1.06649	2.22741e-06	protein_coding	fog-1
WBGene00001514	1.05291	1.09212e-06	protein_coding	xnd-1
WBGene00001564	1.76868	1.8044e-13	protein_coding	icl-1
WBGene00001595	1.01413	6.2987e-07	protein_coding	gld-1
WBGene00001598	1.17232	4.39763e-06	protein_coding	glh-1
WBGene00001601	1.02384	1.00242e-05	protein_coding	glh-4
WBGene00001607	1.00921	1.59119e-05	protein_coding	gln-6
WBGene00001683	1.26519	3.9364e-09	protein_coding	gpd-1
WBGene00001686	1.41909	6.64111e-11	protein_coding	gpd-4
WBGene00001688	1.20123	8.51039e-08	protein_coding	gpr-1
WBGene00001692	1.87267	6.48642e-13	protein_coding	grd-3
WBGene00001786	2.19789	3.79795e-14	protein_coding	gst-38
WBGene00001829	1.03314	5.87962e-06	protein_coding	hcp-1
WBGene00001831	1.53122	3.85591e-12	protein_coding	hcp-3
WBGene00001832	1.08506	4.83141e-06	protein_coding	hcp-4
WBGene00001839	1.54801	0.0475132	protein_coding	hdl-1
WBGene00001854	1.11401	0.000143765	protein_coding	hil-3
WBGene00001855	1.33676	1.61513e-09	protein_coding	hil-4
WBGene00001856	1.26554	2.57662e-09	protein_coding	hil-5
WBGene00001857	1.57983	0.000160686	protein_coding	hil-6
WBGene00001880	1.02318	0.000297486	protein_coding	his-6
WBGene00001906	1.03268	0.000303469	protein_coding	his-32
WBGene00001912	1.35515	7.84367e-06	protein_coding	his-38
WBGene00001914	1.21122	6.59614e-07	protein_coding	his-40
WBGene00001919	1.16487	0.00695017	protein_coding	his-45
WBGene00001922	1.06118	5.0793e-06	protein_coding	his-48
WBGene00001933	1.16376	5.83844e-06	protein_coding	his-59
WBGene00001935	1.20255	3.09847e-05	protein_coding	his-61
WBGene00001936	1.20739	2.13453e-07	protein_coding	his-62
WBGene00001937	1.31229	6.727e-07	protein_coding	his-63
WBGene00001938	1.13409	0.00225816	protein_coding	his-64
WBGene00001942	1.28031	1.14718e-06	protein_coding	his-68
WBGene00001977	1.40991	9.14627e-13	protein_coding	hmg-12
WBGene00001996	1.01803	0.000136921	protein_coding	hpl-2
WBGene00002005	1.0346	1.30666e-05	protein_coding	hsp-1
WBGene00002006	1.39843	0.00272684	pseudogene	hsp-2
WBGene00002010	1.03315	1.11625e-05	protein_coding	hsp-6
WBGene00002025	1.24547	1.58011e-07	protein_coding	hsp-60
WBGene00002032	1.19688	3.57816e-09	protein_coding	htp-1
WBGene00002033	1.14984	6.2794e-08	protein_coding	htp-2
WBGene00002034	1.01906	1.10882e-06	protein_coding	htp-3
WBGene00002045	1.08779	1.45752e-05	protein_coding	icd-1
WBGene00002047	1.1961	8.57025e-08	protein_coding	icp-1
WBGene00002059	1.12863	3.38099e-06	protein_coding	ife-1
WBGene00002061	1.16476	7.24444e-08	protein_coding	ife-3
WBGene00002063	1.01706	0.000251282	protein_coding	ife-5
WBGene00002064	1.21882	2.49882e-06	protein_coding	iff-1
WBGene00002068	1.1692	4.47962e-08	protein_coding	ify-1
WBGene00002120	3.23014	0.000304718	protein_coding	ins-37
WBGene00002183	1.24849	7.97582e-10	protein_coding	kat-1
WBGene00002219	1.30474	4.95902e-09	protein_coding	klp-7
WBGene00002221	1.22005	2.0141e-08	pseudogene	klp-10
WBGene00002225	1.36572	5.24647e-09	protein_coding	klp-15
WBGene00002226	1.28664	6.64013e-09	protein_coding	klp-16
WBGene00002228	1.23506	2.68671e-09	protein_coding	klp-18
WBGene00002229	1.2765	7.09934e-09	protein_coding	klp-19
WBGene00002271	1.11479	6.60126e-05	protein_coding	lec-8
WBGene00002273	1.04854	0.000363535	protein_coding	lec-10
WBGene00002275	1.11367	1.52458e-07	protein_coding	lem-2
WBGene00002696	1.04952	9.44452e-05	protein_coding	let-504
WBGene00003015	3.32409	6.10347e-51	protein_coding	lin-29
WBGene00003080	1.08395	0.000211292	protein_coding	lsm-6
WBGene00003091	1.85544	3.75113e-09	protein_coding	lys-2
WBGene00003123	1.03049	4.47253e-05	protein_coding	mag-1
WBGene00003156	1.02815	1.86136e-06	protein_coding	mcm-4
WBGene00003159	1.17964	8.81844e-08	protein_coding	mcm-7
WBGene00003164	1.08326	2.46187e-06	protein_coding	mdt-6
WBGene00003184	1.07839	1.73755e-06	protein_coding	mei-2
WBGene00003216	1.21631	1.37822e-07	protein_coding	memi-1
WBGene00003228	1.03928	1.93537e-05	protein_coding	mex-1
WBGene00003231	1.03712	2.75107e-05	protein_coding	mex-6
WBGene00003406	1.15188	2.92734e-07	protein_coding	mrg-1
WBGene00003424	1.27165	0.006039	protein_coding	msp-3
WBGene00003425	1.91881	0.00440128	protein_coding	msp-10
WBGene00003426	1.3731	0.00294912	protein_coding	msp-19
WBGene00003429	1.2117	0.00157952	protein_coding	msp-31
WBGene00003431	1.44681	0.000604862	protein_coding	msp-33
WBGene00003432	1.4661	1.16959e-05	protein_coding	msp-36
WBGene00003434	1.8551	0.000267409	protein_coding	msp-38
WBGene00003435	1.49502	0.000181973	protein_coding	msp-40
WBGene00003438	1.59948	0.000146659	protein_coding	msp-45
WBGene00003442	1.0796	0.00961538	protein_coding	msp-49
WBGene00003443	1.66695	0.000338752	protein_coding	msp-50
WBGene00003444	1.68579	0.00031635	protein_coding	msp-51
WBGene00003448	1.30653	0.00534181	protein_coding	msp-55
WBGene00003449	1.68674	0.000149681	protein_coding	msp-56
WBGene00003450	1.69836	5.91157e-05	protein_coding	msp-57
WBGene00003452	1.95675	1.74198e-07	protein_coding	msp-59
WBGene00003457	1.59612	4.91539e-05	protein_coding	msp-64
WBGene00003458	1.3534	0.0270807	protein_coding	msp-65
WBGene00003463	1.51724	0.000140212	protein_coding	msp-76
WBGene00003464	1.71348	2.69876e-05	protein_coding	msp-77
WBGene00003465	1.95658	0.000199955	protein_coding	msp-78
WBGene00003466	1.51563	0.00104496	protein_coding	msp-79
WBGene00003467	1.26347	0.0021397	protein_coding	msp-81
WBGene00003469	1.83791	1.38513e-05	protein_coding	msp-142
WBGene00003470	1.92231	3.8048e-07	protein_coding	msp-152
WBGene00003510	1.09398	3.57625e-06	protein_coding	mxl-2
WBGene00003511	1.69912	3.54583e-11	protein_coding	mxl-3
WBGene00003664	2.37475	0.000154233	protein_coding	nhr-74
WBGene00003734	1.60651	0.000777056	protein_coding	nhx-6
WBGene00003762	1.20538	6.13137e-05	protein_coding	nlp-24
WBGene00003783	1.24363	6.33397e-08	protein_coding	nos-1
WBGene00003785	1.04134	1.47308e-05	protein_coding	nos-3
WBGene00003795	1.08599	1.2061e-06	protein_coding	npp-9
WBGene00003797	1.14322	7.70746e-08	protein_coding	npp-11
WBGene00003834	1.14179	1.99315e-08	protein_coding	nxf-1
WBGene00003917	1.13165	1.92106e-06	protein_coding	par-2
WBGene00003922	1.01731	2.26207e-06	protein_coding	pas-1
WBGene00003924	1.11615	5.80821e-07	protein_coding	pas-3
WBGene00003925	1.10413	9.38363e-07	protein_coding	pas-4
WBGene00003926	1.00489	1.35443e-05	protein_coding	pas-5
WBGene00003927	1.15328	8.26273e-07	protein_coding	pas-6
WBGene00003928	1.00996	1.78699e-05	protein_coding	pas-7
WBGene00003947	1.26879	2.22439e-07	protein_coding	pbs-1
WBGene00003948	1.17031	1.16505e-07	protein_coding	pbs-2
WBGene00003949	1.00552	3.12362e-05	protein_coding	pbs-3
WBGene00003950	1.091	2.4911e-05	protein_coding	pbs-4
WBGene00003952	1.14977	7.7185e-08	protein_coding	pbs-6
WBGene00003955	1.08812	5.87454e-07	protein_coding	pcn-1
WBGene00003976	1.12557	0.000867959	protein_coding	pes-1
WBGene00003983	1.11195	0.000977646	protein_coding	pes-10
WBGene00003992	1.07367	1.60343e-07	protein_coding	pgl-1
WBGene00003994	1.11135	6.1121e-07	protein_coding	pgl-3
WBGene00004014	1.03968	5.986e-06	protein_coding	phb-1
WBGene00004027	1.32723	6.28094e-09	protein_coding	pie-1
WBGene00004043	1.08166	4.47766e-07	protein_coding	plk-2
WBGene00004086	1.17095	5.16667e-07	protein_coding	pph-4.2
WBGene00004094	1.13895	1.80514e-08	protein_coding	ppw-2
WBGene00004110	1.0605	7.91008e-05	protein_coding	pqn-20
WBGene00004125	1.00346	2.93786e-05	protein_coding	mdt-30
WBGene00004143	1.0982	3.87632e-06	protein_coding	pqn-59
WBGene00004163	1.09807	4.01896e-05	protein_coding	pqn-82
WBGene00004178	1.17716	5.03467e-09	protein_coding	prg-1
WBGene00004179	1.00514	0.000128234	pseudogene	prg-2
WBGene00004181	1.01805	1.87773e-06	protein_coding	pri-2
WBGene00004188	1.00317	1.24687e-05	protein_coding	prp-21
WBGene00004239	1.11024	2.01336e-06	protein_coding	puf-3
WBGene00004242	1.0521	3.25252e-06	protein_coding	puf-6
WBGene00004243	1.12298	1.28274e-06	protein_coding	puf-7
WBGene00004246	1.17256	3.54397e-08	pseudogene	puf-10
WBGene00004302	1.27712	2.33326e-08	protein_coding	ran-1
WBGene00004320	1.09609	8.80712e-06	protein_coding	rbx-1
WBGene00004338	1.08473	2.19146e-06	protein_coding	rfc-2
WBGene00004388	1.15216	2.1664e-06	protein_coding	rnp-5
WBGene00004391	1.02248	4.98978e-06	protein_coding	rnr-1
WBGene00004394	1.41813	0.00474653	protein_coding	rol-1
WBGene00004413	1.02103	0.000150147	protein_coding	rpl-2
WBGene00004422	1.27755	1.62127e-07	protein_coding	rpl-11.1
WBGene00004430	1.04848	0.00016374	protein_coding	rpl-18
WBGene00004433	1.0328	0.000623838	protein_coding	rpl-21
WBGene00004439	1.08938	3.23724e-05	protein_coding	rpl-25.2
WBGene00004444	1.01476	0.000882656	protein_coding	rpl-30
WBGene00004450	1.05736	6.72448e-05	protein_coding	rpl-36
WBGene00004451	1.1584	0.000507955	protein_coding	rpl-37
WBGene00004465	1.10472	3.85628e-07	protein_coding	rpn-9
WBGene00004467	1.11464	2.06677e-07	protein_coding	rpn-11
WBGene00004479	1.0238	9.69529e-05	protein_coding	rps-10
WBGene00004487	1.02106	8.41303e-05	protein_coding	rps-18
WBGene00004495	1.00319	0.000455632	protein_coding	rps-26
WBGene00004698	1.06663	2.61537e-07	protein_coding	rsp-1
WBGene00004699	1.22933	1.84859e-08	protein_coding	rsp-2
WBGene00004701	1.08464	4.67984e-06	protein_coding	rsp-4
WBGene00004702	1.16235	6.46242e-08	protein_coding	rsp-5
WBGene00004703	1.10189	2.53977e-07	protein_coding	rsp-6
WBGene00004706	1.08141	1.99118e-06	protein_coding	rsr-1
WBGene00004737	1.24723	2.01109e-08	protein_coding	scc-1
WBGene00004750	1.04081	4.4137e-05	protein_coding	sea-1
WBGene00004783	1.004	0.000165297	protein_coding	seu-1
WBGene00004808	1.07391	3.97163e-06	protein_coding	skr-2
WBGene00004813	1.21779	1.96617e-07	protein_coding	skr-7
WBGene00004814	1.11144	3.39438e-05	protein_coding	skr-8
WBGene00004815	1.25563	4.71393e-06	protein_coding	skr-9
WBGene00004817	1.10164	2.87185e-05	pseudogene	skr-11
WBGene00004818	1.14758	1.73746e-06	protein_coding	skr-12
WBGene00004820	1.28039	3.98688e-09	protein_coding	skr-14
WBGene00004821	1.32066	2.74554e-07	protein_coding	skr-15
WBGene00004888	1.2344	3.50035e-06	protein_coding	smo-1
WBGene00004915	1.15644	9.72841e-07	protein_coding	snr-2
WBGene00004916	1.17189	4.35994e-06	protein_coding	snr-3
WBGene00004918	1.17174	3.80079e-05	protein_coding	snr-5
WBGene00004919	1.10687	4.53654e-05	protein_coding	snr-6
WBGene00004920	1.04072	0.000100953	protein_coding	snr-7
WBGene00004930	1.0232	1.27747e-06	protein_coding	sod-1
WBGene00004952	1.31265	5.08309e-09	protein_coding	spd-1
WBGene00004962	2.22108	0.0330123	protein_coding	spe-8
WBGene00005014	1.05269	0.00012827	protein_coding	spt-4
WBGene00005643	1.07028	7.91655e-06	protein_coding	srp-2
WBGene00006053	1.01218	0.00286731	protein_coding	ssq-4
WBGene00006311	1.02256	1.99805e-05	protein_coding	sun-1
WBGene00006374	1.08302	1.24269e-06	protein_coding	syx-4
WBGene00006381	1.1495	7.73082e-07	protein_coding	tac-1
WBGene00006387	1.001	1.01905e-05	protein_coding	taf-6.1
WBGene00006391	1.13	2.38515e-06	protein_coding	taf-9
WBGene00006392	1.19719	1.70238e-08	protein_coding	taf-10
WBGene00006395	1.03549	1.87466e-06	protein_coding	taf-11.3
WBGene00006434	1.12788	1.36013e-05	protein_coding	prdx-2
WBGene00006440	1.03552	3.26198e-06	protein_coding	nefr-1
WBGene00006528	1.02298	3.88899e-06	protein_coding	tba-1
WBGene00006529	1.10687	2.91953e-06	protein_coding	tba-2
WBGene00006536	1.20651	8.73196e-08	protein_coding	tbb-1
WBGene00006537	1.08859	4.4322e-06	protein_coding	tbb-2
WBGene00006545	1.03991	0.00550761	protein_coding	tbx-8
WBGene00006547	1.76835	2.72218e-11	protein_coding	tbx-11
WBGene00006552	1.2375	5.94581e-06	protein_coding	tbx-33
WBGene00006556	1.74562	0.00051512	protein_coding	tbx-37
WBGene00006557	1.62173	0.000631927	protein_coding	tbx-38
WBGene00006619	1.06263	6.68501e-06	protein_coding	try-1
WBGene00006627	1.9957	0.00563563	protein_coding	tsp-1
WBGene00006628	1.4335	0.0437339	protein_coding	tsp-2
WBGene00006698	1.08025	9.04842e-06	protein_coding	uaf-2
WBGene00006707	1.16224	1.99206e-07	protein_coding	ubc-12
WBGene00006713	1.06975	7.38711e-06	protein_coding	ubc-18
WBGene00006715	1.06097	6.88796e-07	protein_coding	ubc-20
WBGene00006730	1.16431	6.99976e-06	protein_coding	uev-1
WBGene00006817	1.40443	9.23154e-09	protein_coding	unc-85
WBGene00006902	1.50206	1.26159e-12	protein_coding	vet-6
WBGene00006928	1.06547	0.000219613	protein_coding	vit-4
WBGene00006939	1.07357	0.0013302	pseudogene	wee-1.2
WBGene00007097	1.71722	0.00345222	protein_coding	B0024.4
WBGene00007120	1.07439	0.00765312	pseudogene	B0250.3
WBGene00007122	1.18131	1.81292e-07	protein_coding	B0250.5
WBGene00007159	1.36872	0.045134	protein_coding	B0379.7
WBGene00007171	1.17949	2.73515e-07	protein_coding	gex-5
WBGene00007223	1.18647	0.000111175	protein_coding	znf-706
WBGene00007277	1.0079	2.43859e-05	protein_coding	asfl-1
WBGene00007307	1.21544	0.00436154	protein_coding	spch-1
WBGene00007308	1.43021	4.13497e-05	protein_coding	nsph-3.2
WBGene00007330	1.21364	8.60349e-09	protein_coding	C05C10.3
WBGene00007332	1.08419	4.30492e-06	protein_coding	C05C10.5
WBGene00007355	1.07	8.54618e-07	protein_coding	rpb-6
WBGene00007366	1.65076	0.045897	protein_coding	C06B3.7
WBGene00007440	2.43248	2.74716e-12	protein_coding	C08E8.4
WBGene00007445	1.05192	8.23307e-06	protein_coding	C08F8.3
WBGene00007475	4.30248	0.00644818	tRNA	B0285.t1
WBGene00007507	1.96396	5.5901e-06	protein_coding	C10C5.3
WBGene00007573	1.13419	1.85099e-07	protein_coding	C14B1.2
WBGene00007578	1.13873	7.6742e-07	pseudogene	C14B1.7
WBGene00007601	1.57522	0.000967249	protein_coding	C15C6.2
WBGene00007613	4.94125	0.0170269	protein_coding	C15H11.1
WBGene00007617	1.02287	0.00219012	protein_coding	rrbs-1
WBGene00007686	1.02816	1.48924e-05	protein_coding	tomm-40
WBGene00007709	1.02273	1.1348e-05	protein_coding	clec-87
WBGene00007733	1.92725	5.43429e-06	protein_coding	smz-1
WBGene00007734	2.0559	0.0182895	protein_coding	C25G4.7
WBGene00007762	1.12489	3.19242e-07	protein_coding	C27B7.5
WBGene00007766	1.38706	7.34246e-12	protein_coding	C27C7.1
WBGene00007813	1.09945	0.011688	protein_coding	jmjd-3.3
WBGene00007836	1.32773	1.50596e-07	protein_coding	phdh-1
WBGene00007870	1.48045	2.2084e-07	pseudogene	C32H11.7
WBGene00007875	2.84834	5.63481e-26	protein_coding	dod-24
WBGene00007947	2.16962	5.34218e-09	protein_coding	C35A5.3
WBGene00007960	2.42247	0.024645	protein_coding	C35D6.3
WBGene00007987	1.5721	0.0269034	protein_coding	C36H8.1
WBGene00008016	1.7014	2.5303e-05	protein_coding	C38D9.8
WBGene00008035	1.31801	4.25959e-10	protein_coding	C39E9.12
WBGene00008053	1.21417	3.68369e-08	protein_coding	cdc-48.2
WBGene00008061	1.31814	3.47064e-10	protein_coding	mina-1
WBGene00008079	1.45465	0.00392648	protein_coding	C44B9.2
WBGene00008080	1.10184	7.82967e-07	protein_coding	C44B9.3
WBGene00008387	1.17739	9.04169e-08	protein_coding	zhp-2
WBGene00008447	1.45987	2.04007e-09	protein_coding	E01G4.5
WBGene00008537	1.35962	6.72214e-07	pseudogene	F02H6.4
WBGene00008590	1.46395	0.00707345	protein_coding	F08H9.2
WBGene00008677	1.18085	1.2978e-08	protein_coding	F11A5.9
WBGene00008707	1.05207	9.1158e-05	protein_coding	epic-1
WBGene00008740	1.00718	1.52848e-05	protein_coding	F13D12.5
WBGene00008782	1.41996	2.34918e-06	protein_coding	sdz-14
WBGene00008784	1.10449	0.000210578	protein_coding	F14B6.3
WBGene00008789	1.07624	1.78343e-05	protein_coding	F14D7.2
WBGene00008844	1.04825	0.000189916	protein_coding	F15A4.10
WBGene00008850	1.96515	0.0177393	protein_coding	F15B9.6
WBGene00008854	1.08967	0.0320257	protein_coding	F15D3.4
WBGene00008857	1.03918	3.25657e-05	protein_coding	timm-23
WBGene00008863	1.07472	0.00983486	protein_coding	F15D4.6
WBGene00008968	1.14542	1.13182e-07	protein_coding	elli-1
WBGene00009067	1.52837	0.000730964	protein_coding	F23A7.1
WBGene00009069	1.37063	2.3275e-05	protein_coding	F23A7.4
WBGene00009113	1.20686	7.881e-08	protein_coding	maph-1.2
WBGene00009143	2.26724	0.0279513	protein_coding	F26A3.5
WBGene00009182	1.36952	3.98434e-07	protein_coding	F26H11.4
WBGene00009202	1.20926	1.94833e-06	protein_coding	aptf-4
WBGene00009213	1.001	0.00610759	protein_coding	thn-1
WBGene00009221	5.7063	2.21316e-86	protein_coding	acs-2
WBGene00009223	1.03035	4.51468e-05	protein_coding	mdt-28
WBGene00009280	1.26701	1.51758e-06	protein_coding	F31B9.3
WBGene00009287	1.01683	2.8077e-05	protein_coding	psf-2
WBGene00009297	1.65218	2.48945e-06	protein_coding	sdz-16
WBGene00009308	1.08362	0.00440643	protein_coding	spe-18
WBGene00009344	1.17564	0.0269657	protein_coding	F32H2.7
WBGene00009364	1.09612	5.55823e-07	protein_coding	wbp-11
WBGene00009367	1.04328	2.56015e-05	protein_coding	F33H2.3
WBGene00009374	1.15083	2.69443e-06	protein_coding	F34D10.4
WBGene00009377	1.59327	0.0448096	protein_coding	F34D10.8
WBGene00009385	1.05453	7.11595e-06	protein_coding	sas-5
WBGene00009397	2.55011	5.53468e-26	protein_coding	clec-66
WBGene00009470	1.68046	0.0309006	protein_coding	F36D3.4
WBGene00009537	1.79321	1.92125e-05	protein_coding	ccch-2
WBGene00009554	1.13114	1.31813e-05	protein_coding	F39B2.3
WBGene00009621	1.2216	2.88322e-05	protein_coding	fipr-21
WBGene00009643	1.33887	0.0448005	protein_coding	F42G4.6
WBGene00009658	1.32724	1.27466e-05	protein_coding	pap-3
WBGene00009659	1.37865	1.3757e-05	protein_coding	F43G6.7
WBGene00009662	1.47681	1.9945e-07	protein_coding	F43G6.10
WBGene00009681	1.01261	0.00506804	protein_coding	gipc-2
WBGene00009728	1.67307	0.011036	protein_coding	sdz-19
WBGene00009834	1.26634	2.51089e-07	protein_coding	lsy-27
WBGene00009880	1.19293	4.16113e-05	protein_coding	F49C12.11
WBGene00009950	2.72599	0.0126415	protein_coding	sdz-20
WBGene00009952	1.06231	4.85504e-06	protein_coding	acaa-2
WBGene00009957	2.19702	7.67089e-11	protein_coding	F53B2.8
WBGene00009960	1.66321	0.000109676	protein_coding	F53B6.5
WBGene00010002	1.0614	4.3161e-06	protein_coding	F53F8.5
WBGene00010036	1.18943	2.21603e-07	protein_coding	cpar-1
WBGene00010055	1.1523	8.75965e-07	protein_coding	dhgd-1
WBGene00010058	3.00025	7.64029e-06	protein_coding	F54E4.2
WBGene00010091	1.67315	0.0203761	protein_coding	ssp-35
WBGene00010128	1.7994	4.46844e-12	protein_coding	F55G11.8
WBGene00010142	1.35504	2.47568e-07	protein_coding	F56A8.8
WBGene00010184	1.65209	0.0238345	protein_coding	F57A10.2
WBGene00010198	1.00356	1.04324e-05	protein_coding	spat-1
WBGene00010227	1.06064	4.59751e-07	protein_coding	F58A4.2
WBGene00010248	1.35153	2.41815e-06	protein_coding	F58D5.9
WBGene00010254	1.648	0.0234572	protein_coding	F58E6.5
WBGene00010260	1.01854	7.85702e-06	protein_coding	ddx-17
WBGene00010264	1.22138	2.16856e-08	protein_coding	F58G1.2
WBGene00010265	1.76214	0.0233166	protein_coding	F58G1.3
WBGene00010303	1.17179	8.49688e-08	protein_coding	cri-3
WBGene00010353	1.51815	3.70403e-11	protein_coding	memi-3
WBGene00010363	1.08963	1.7485e-06	protein_coding	H04D03.2
WBGene00010476	1.0062	0.000157131	protein_coding	rnf-113
WBGene00010479	1.24649	3.35691e-08	protein_coding	K01G5.8
WBGene00010537	1.10547	7.56086e-07	protein_coding	mys-2
WBGene00010583	1.0498	5.67582e-06	protein_coding	K05C4.7
WBGene00010609	1.05164	1.74687e-06	protein_coding	dut-1
WBGene00010623	1.09065	0.00112092	protein_coding	K07A12.5
WBGene00010633	1.80632	0.0016556	protein_coding	nspd-2
WBGene00010663	1.10023	2.98141e-06	protein_coding	toca-2
WBGene00010664	1.00451	3.63152e-05	protein_coding	dbn-1
WBGene00010677	1.03488	4.94607e-06	protein_coding	gtbp-1
WBGene00010689	1.49859	0.00216575	protein_coding	K08H2.2
WBGene00010691	1.04714	0.0135817	protein_coding	K08H2.4
WBGene00010719	1.39392	0.0417416	protein_coding	K09E4.1
WBGene00010745	1.16657	0.00115449	protein_coding	dod-17
WBGene00010759	1.38652	7.92514e-09	protein_coding	cysl-2
WBGene00010768	1.04123	0.000350345	protein_coding	K11D2.1
WBGene00010785	1.14209	1.54519e-07	protein_coding	top-2
WBGene00010808	1.43149	1.45439e-10	protein_coding	sepa-1
WBGene00010829	4.53494	0.00255254	protein_coding	M02B1.4
WBGene00010869	1.80315	0.0377664	protein_coding	M05B5.1
WBGene00010953	2.19588	1.20929e-18	protein_coding	clec-190
WBGene00010989	1.602	1.48644e-09	protein_coding	R03D7.2
WBGene00011035	1.11748	0.00019907	protein_coding	snrp-27
WBGene00011038	1.10989	2.00694e-05	protein_coding	R05H5.3
WBGene00011047	1.01932	4.91097e-06	protein_coding	tebp-1
WBGene00011049	1.71738	3.95232e-09	protein_coding	sdz-26
WBGene00011087	1.02157	1.94237e-06	protein_coding	R07B7.2
WBGene00011142	1.05929	5.54669e-05	protein_coding	bud-13
WBGene00011155	1.40564	4.11388e-08	protein_coding	rbm-3.1
WBGene00011156	1.15258	8.38397e-06	protein_coding	rbm-3.2
WBGene00011190	1.72981	1.05938e-08	protein_coding	swt-6
WBGene00011203	2.00726	0.00414568	protein_coding	R10E4.7
WBGene00011229	1.56863	3.13393e-08	protein_coding	R11.4
WBGene00011231	1.37192	2.82446e-06	protein_coding	R11A5.3
WBGene00011320	1.17807	4.98484e-07	protein_coding	T01C3.3
WBGene00011324	1.04829	7.17676e-07	protein_coding	hrde-2
WBGene00011330	1.44573	1.57053e-12	protein_coding	T01D3.6
WBGene00011376	1.13046	8.32621e-08	protein_coding	gla-3
WBGene00011408	1.04857	1.79499e-06	protein_coding	nifk-1
WBGene00011432	1.03112	4.43794e-06	protein_coding	sdz-30
WBGene00011464	1.12707	1.19137e-07	protein_coding	T05B9.1
WBGene00011475	1.18406	7.44431e-06	protein_coding	T05D4.2
WBGene00011487	1.40065	2.15224e-07	protein_coding	T05E12.6
WBGene00011501	1.19138	1.01478e-06	protein_coding	rmd-1
WBGene00011554	1.21383	4.75262e-05	protein_coding	T07A5.1
WBGene00011560	1.10903	1.70437e-07	protein_coding	T07C4.3
WBGene00011599	1.2097	0.000140628	pseudogene	T07G12.8
WBGene00011636	1.09073	4.21902e-07	protein_coding	cec-3
WBGene00011714	2.02492	0.00797051	pseudogene	T11F9.13
WBGene00011715	2.13855	0.0328284	protein_coding	T11F9.14
WBGene00011733	1.35249	2.37669e-05	protein_coding	T12D8.5
WBGene00011777	1.12584	0.000492157	protein_coding	T14G10.8
WBGene00011791	1.35048	5.80643e-06	protein_coding	pap-2
WBGene00011811	1.08313	0.00130049	pseudogene	T16H12.1
WBGene00011844	2.33212	9.34282e-13	protein_coding	T19C9.8
WBGene00011871	1.09115	8.44976e-05	protein_coding	T20G5.9
WBGene00011875	1.08979	0.0219409	protein_coding	cox-14
WBGene00011900	1.36273	0.0146073	protein_coding	T21C12.4
WBGene00011910	1.06814	0.0398605	protein_coding	alg-3
WBGene00011915	1.05494	4.674e-05	protein_coding	ctf-8
WBGene00011979	2.52481	3.77525e-28	protein_coding	sysm-1
WBGene00011986	1.07445	5.52389e-06	protein_coding	T24D1.3
WBGene00012021	1.23895	7.02974e-08	protein_coding	T25E12.6
WBGene00012087	1.92196	0.000271204	protein_coding	T27E7.1
WBGene00012095	1.03919	5.60145e-07	protein_coding	pssy-2
WBGene00012096	1.53142	0.000106758	protein_coding	T27E9.6
WBGene00012149	1.10589	1.24531e-05	protein_coding	VF13D12L.3
WBGene00012151	1.13217	0.0474836	protein_coding	VH15N14R.1
WBGene00012156	1.06668	3.39768e-06	protein_coding	ebp-2
WBGene00012164	1.03546	0.00147765	protein_coding	W01A8.2
WBGene00012187	1.27996	6.11688e-07	protein_coding	rpb-11
WBGene00012188	1.06607	9.96376e-06	protein_coding	W01G7.4
WBGene00012207	1.50565	0.0205698	protein_coding	W02B12.12
WBGene00012209	1.0752	3.85229e-06	protein_coding	hmg-20
WBGene00012220	1.00461	4.4322e-06	protein_coding	W03C9.2
WBGene00012221	1.26126	1.42683e-07	protein_coding	W03C9.5
WBGene00012276	1.34529	9.49207e-10	protein_coding	his-74
WBGene00012294	1.56535	0.00264847	protein_coding	nspa-8
WBGene00012300	1.33212	0.000117285	protein_coding	W06D11.2
WBGene00012315	1.04465	2.16928e-06	protein_coding	immt-2
WBGene00012434	1.03768	0.000120581	protein_coding	Y11D7A.10
WBGene00012457	1.91368	1.62127e-07	protein_coding	acbp-6
WBGene00012464	1.71888	2.67137e-09	protein_coding	arrd-7
WBGene00012481	1.34826	5.48658e-09	protein_coding	Y18D10A.11
WBGene00012483	1.03889	6.27093e-05	protein_coding	coa-5
WBGene00012484	1.13677	1.26301e-07	protein_coding	car-1
WBGene00012498	1.60829	0.000654753	pseudogene	Y24F12A.3
WBGene00012499	1.31807	0.0218091	pseudogene	Y24F12A.4
WBGene00012551	1.16632	1.1929e-07	protein_coding	cec-7
WBGene00012583	3.40244	4.4293e-29	protein_coding	clec-4
WBGene00012585	1.27453	8.70981e-07	protein_coding	lips-15
WBGene00012593	2.72	7.30703e-10	protein_coding	nspe-7
WBGene00012595	1.11742	0.0232397	protein_coding	Y38E10A.17
WBGene00012608	2.64886	9.68584e-44	protein_coding	hphd-1
WBGene00012627	2.57273	0.0367955	protein_coding	Y38H6C.15
WBGene00012637	1.46324	0.0465762	protein_coding	ttbk-8.1
WBGene00012683	2.45897	1.11519e-19	protein_coding	asp-17
WBGene00012694	1.01244	1.83613e-05	protein_coding	gtf-2F2
WBGene00012700	1.05482	3.29312e-06	protein_coding	Y39B6A.42
WBGene00012715	1.27036	3.73148e-09	protein_coding	snpc-1.2
WBGene00012738	1.12232	1.01747e-05	protein_coding	eif-3.J
WBGene00012745	1.64371	0.045923	pseudogene	Y40H7A.7
WBGene00012750	1.29053	0.000299314	protein_coding	faah-6
WBGene00012769	1.02323	8.44573e-05	protein_coding	hrpu-1
WBGene00012802	1.0899	6.03575e-06	protein_coding	set-25
WBGene00012851	1.82875	4.5089e-10	protein_coding	Y44A6C.2
WBGene00012897	1.4958	1.32667e-11	protein_coding	pisy-1
WBGene00012910	1.19088	0.00696158	protein_coding	Y46G5A.20
WBGene00012916	1.46579	5.90299e-08	protein_coding	Y46G5A.28
WBGene00012933	1.01495	9.95686e-06	protein_coding	mib-1
WBGene00012946	1.74397	0.00315871	protein_coding	Y47H9B.2
WBGene00012947	1.11283	0.00125201	protein_coding	Y47H9C.1
WBGene00012961	2.01692	7.47625e-12	protein_coding	Y47H10A.5
WBGene00012964	1.10372	8.59107e-06	protein_coding	Y48A6B.3
WBGene00012968	1.02532	0.000453244	protein_coding	Y48A6B.7
WBGene00013027	1.87739	0.018562	protein_coding	Y49A3A.4
WBGene00013033	1.96518	0.0152898	protein_coding	Y49E10.10
WBGene00013086	1.21732	5.05631e-06	protein_coding	arrd-2
WBGene00013096	1.03163	2.85489e-05	protein_coding	mcd-1
WBGene00013100	1.37676	9.022e-06	protein_coding	zip-7
WBGene00013109	1.06454	9.09062e-05	protein_coding	Y51H4A.15
WBGene00013156	1.24428	1.38677e-08	protein_coding	Y53F4B.9
WBGene00013188	1.00913	4.78725e-05	protein_coding	smg-9
WBGene00013208	1.09578	2.99225e-07	protein_coding	Y54G9A.5
WBGene00013237	1.05075	0.000322131	protein_coding	ndab-1
WBGene00013254	1.17012	6.64324e-05	protein_coding	tag-276
WBGene00013278	1.95393	6.51228e-09	protein_coding	Y57A10B.6
WBGene00013290	1.37305	0.000904505	protein_coding	Y57G11A.2
WBGene00013323	1.00491	1.72559e-05	protein_coding	Y57G11C.33
WBGene00013349	1.2154	2.5667e-08	protein_coding	Y59A8B.12
WBGene00013369	1.66804	0.0365031	pseudogene	Y60A9.2
WBGene00013380	1.18984	4.46406e-08	protein_coding	memi-2
WBGene00013383	1.21221	1.75054e-08	protein_coding	aptf-2
WBGene00013405	1.03153	2.73237e-06	protein_coding	tdpt-1
WBGene00013424	1.92791	0.0451524	protein_coding	Y66A7A.4
WBGene00013436	1.10166	1.37591e-05	protein_coding	Y66D12A.10
WBGene00013437	1.72874	0.0110457	protein_coding	Y66D12A.11
WBGene00013442	1.3348	1.24777e-08	protein_coding	Y66D12A.16
WBGene00013473	1.48365	0.00447715	protein_coding	Y69E1A.1
WBGene00013489	1.23285	3.64832e-06	protein_coding	col-42
WBGene00013508	1.33288	2.70207e-08	protein_coding	Y71A12B.11
WBGene00013532	1.00362	0.000229065	protein_coding	Y73F8A.27
WBGene00013567	1.02452	2.41419e-05	protein_coding	Y75B12B.1
WBGene00013583	1.75499	3.18257e-05	protein_coding	ceh-51
WBGene00013587	1.44707	2.46207e-09	protein_coding	hrg-10
WBGene00013637	2.59523	0.00907682	protein_coding	Y105C5A.13
WBGene00013652	1.7423	2.77048e-09	pseudogene	sams-2
WBGene00013759	1.57001	0.000229853	protein_coding	fbxb-59
WBGene00013766	1.19741	8.01393e-08	protein_coding	prmt-1
WBGene00013771	1.10194	0.0364673	protein_coding	Y113G7C.1
WBGene00013779	1.64079	0.000136562	protein_coding	Y116A8B.1
WBGene00013786	2.28155	0.0126884	protein_coding	nep-24
WBGene00013794	1.43221	0.000411628	protein_coding	dct-13
WBGene00013797	1.87319	0.000138283	protein_coding	Y116A8C.20
WBGene00013799	1.5119	0.000155905	protein_coding	athp-3
WBGene00013816	2.47902	1.43309e-07	protein_coding	Y116F11A.1
WBGene00013847	1.8104	8.21447e-19	protein_coding	cls-3
WBGene00013858	1.41815	0.019255	protein_coding	ssp-34
WBGene00013894	1.01321	9.17442e-07	protein_coding	ZC434.8
WBGene00013931	2.22277	2.76474e-10	protein_coding	clec-97
WBGene00013956	1.71826	0.00286535	protein_coding	nsph-2
WBGene00014040	1.403	0.00711777	protein_coding	ZK662.5
WBGene00014136	1.9949	1.83812e-08	protein_coding	ZK896.5
WBGene00014144	1.68608	9.41782e-05	protein_coding	ZK899.6
WBGene00014151	1.59134	2.70167e-16	protein_coding	vps-15
WBGene00014158	1.16911	0.0214874	protein_coding	ZK938.1
WBGene00014179	1.348	0.0272333	protein_coding	ZK1010.5
WBGene00014291	1.40625	0.0220712	snRNA	C52E4.8
WBGene00014373	4.37274	0.00555764	tRNA	F42F12.t1
WBGene00014576	1.15655	1.17018e-05	pseudogene	Y43F11A.6
WBGene00014620	2.4197	0.0218536	tRNA	ZK39.t1
WBGene00014630	4.08016	0.0184321	tRNA	ZK822.t1
WBGene00014637	2.12455	0.0466272	tRNA	ZK970.t3
WBGene00014667	1.01049	5.7643e-06	pseudogene	C06A1.4
WBGene00014691	1.47012	0.00218538	pseudogene	C33A11.t1
WBGene00014843	1.00211	0.0055835	pseudogene	T21H8.t1
WBGene00014870	1.44124	0.00951416	pseudogene	Y37H9A.4
WBGene00014915	1.21193	4.77222e-08	pseudogene	Y53C10A.1
WBGene00014954	1.19474	3.65919e-06	pseudogene	Y102A5C.5
WBGene00014955	1.45226	9.65679e-09	pseudogene	Y102A5C.6
WBGene00015024	1.59701	0.00307741	protein_coding	B0205.10
WBGene00015073	1.01596	1.89509e-05	protein_coding	B0238.9
WBGene00015075	1.10283	1.21202e-06	protein_coding	penr-1
WBGene00015098	1.27237	5.26198e-08	protein_coding	snpc-3.1
WBGene00015134	1.21522	7.92514e-09	protein_coding	B0304.2
WBGene00015205	1.03773	7.46265e-06	protein_coding	moa-2
WBGene00015228	1.05054	0.0066214	pseudogene	B0511.2
WBGene00015235	1.03129	8.94422e-06	protein_coding	cdc-26
WBGene00015265	1.81197	0.00391636	protein_coding	B0563.8
WBGene00015297	1.06891	2.05271e-06	protein_coding	sco-1
WBGene00015306	2.32923	0.0263639	protein_coding	C01G5.4
WBGene00015329	1.12879	9.86268e-07	protein_coding	C02B10.4
WBGene00015505	1.05297	4.12172e-06	protein_coding	C06A5.8
WBGene00015515	1.04345	9.06945e-07	protein_coding	spdl-1
WBGene00015587	1.38431	1.4457e-06	protein_coding	lido-2
WBGene00015591	1.16646	3.86054e-08	protein_coding	cyk-7
WBGene00015623	3.63035	8.30113e-13	protein_coding	C09B8.4
WBGene00015688	1.05951	0.018562	protein_coding	C10G11.8
WBGene00015698	1.46772	1.37977e-10	protein_coding	kca-1
WBGene00015769	1.04782	4.14565e-05	protein_coding	C14C11.7
WBGene00015785	3.03521	0.013955	protein_coding	C15B12.3
WBGene00015816	1.4174	2.36771e-11	protein_coding	C16A11.3
WBGene00015817	1.12846	2.71276e-08	protein_coding	C16A11.4
WBGene00015850	1.14966	3.45019e-06	protein_coding	C16C8.12
WBGene00015855	2.36409	0.0480533	protein_coding	C16C8.18
WBGene00015894	6.31804	1.64218e-40	protein_coding	acdh-2
WBGene00015896	1.54971	0.00133353	protein_coding	C17C3.15
WBGene00015899	1.02315	3.54545e-05	protein_coding	C17E7.4
WBGene00015905	1.22208	2.24714e-05	protein_coding	C17E7.12
WBGene00015933	1.68893	8.72943e-08	protein_coding	C17H12.8
WBGene00015987	2.52791	0.0312236	protein_coding	C18G1.9
WBGene00016027	2.45086	1.18276e-36	protein_coding	C23H5.8
WBGene00016074	1.06905	1.33757e-06	protein_coding	dnsn-1
WBGene00016161	2.76122	0.0206513	protein_coding	C27D6.3
WBGene00016178	1.25288	8.70048e-08	protein_coding	mesp-1
WBGene00016180	1.26819	0.00590849	protein_coding	srlf-3
WBGene00016263	1.11455	9.35127e-07	protein_coding	C30F12.4
WBGene00016274	1.05723	0.00324281	protein_coding	C30G12.2
WBGene00016291	1.00307	9.72588e-06	protein_coding	oops-1
WBGene00016322	2.34503	0.013954	protein_coding	C32E8.4
WBGene00016351	1.23008	0.0301651	protein_coding	C33F10.1
WBGene00016357	3.13141	0.00329261	protein_coding	C33F10.11
WBGene00016424	1.29848	6.50296e-08	protein_coding	C34H4.1
WBGene00016440	1.0759	0.00516245	protein_coding	gipc-1
WBGene00016447	1.7495	8.01467e-06	protein_coding	msd-4
WBGene00016474	1.43398	3.01262e-05	protein_coding	exh-1
WBGene00016481	1.37813	0.0224735	protein_coding	C36C5.12
WBGene00016541	1.2606	0.00927191	protein_coding	ttbk-8.2
WBGene00016609	1.04036	9.02021e-05	protein_coding	C43E11.12
WBGene00016653	1.03726	3.06577e-05	protein_coding	ssb-1
WBGene00016658	1.07869	1.12946e-06	protein_coding	C45B2.1
WBGene00016695	1.05044	0.000169082	protein_coding	C45H4.14
WBGene00016741	1.05698	6.98772e-06	protein_coding	haps-1
WBGene00016779	1.21919	0.0493328	protein_coding	sdz-7
WBGene00016796	1.00927	2.40729e-05	protein_coding	cec-2
WBGene00016799	1.0176	2.06474e-06	protein_coding	C50C3.1
WBGene00016811	1.01202	5.439e-05	protein_coding	luc-7L3
WBGene00016823	1.171	2.28704e-05	protein_coding	C50E3.12
WBGene00016860	1.00076	0.00063198	protein_coding	cyp-33C9
WBGene00016942	2.81984	6.95359e-15	protein_coding	C55B7.3
WBGene00016943	2.39308	6.66701e-19	protein_coding	acdh-1
WBGene00016948	1.64993	0.00597133	protein_coding	scrt-1
WBGene00016981	1.06352	2.95203e-07	protein_coding	rpn-13
WBGene00016993	1.06406	6.59614e-07	protein_coding	CD4.8
WBGene00017059	2.00586	0.0225085	protein_coding	msrp-5
WBGene00017098	1.02962	8.35502e-05	protein_coding	E02D9.1
WBGene00017114	3.57433	0.0206064	protein_coding	E03H12.7
WBGene00017134	1.00764	2.69779e-05	protein_coding	EEED8.3
WBGene00017135	1.03282	0.00045229	protein_coding	EEED8.4
WBGene00017140	1.2688	0.000184708	protein_coding	EEED8.12
WBGene00017181	1.30192	0.0113626	protein_coding	F02E11.3
WBGene00017201	1.3604	8.13463e-05	protein_coding	grsp-4
WBGene00017238	1.05499	2.70665e-06	protein_coding	snrp-3
WBGene00017251	1.06037	0.0120526	protein_coding	fbxb-105
WBGene00017254	1.35245	0.00303893	protein_coding	fbxb-111
WBGene00017265	1.22632	0.0165965	protein_coding	snpc-1.3
WBGene00017301	1.47182	1.20733e-12	protein_coding	hach-1
WBGene00017317	1.13567	4.05386e-06	protein_coding	attf-2
WBGene00017352	1.0694	0.000306136	protein_coding	F10E7.11
WBGene00017365	1.2195	0.000708419	protein_coding	F10G2.4
WBGene00017390	1.64831	3.10885e-07	protein_coding	F12A10.1
WBGene00017402	1.19357	1.45648e-05	protein_coding	F12E12.1
WBGene00017405	1.541	3.23678e-06	protein_coding	bath-31
WBGene00017406	1.38433	0.00737168	protein_coding	sdz-12
WBGene00017453	1.29213	0.00159516	protein_coding	F14D2.5
WBGene00017482	1.05675	1.47758e-05	protein_coding	set-9
WBGene00017485	3.59671	2.04432e-25	protein_coding	F15E6.4
WBGene00017542	1.1135	0.0111663	protein_coding	F17E9.5
WBGene00017565	1.52815	3.21884e-07	protein_coding	ddo-2
WBGene00017567	3.2987	4.18357e-05	protein_coding	F18E3.11
WBGene00017601	1.88411	2.61428e-08	protein_coding	ets-7
WBGene00017641	1.06563	6.57122e-07	protein_coding	csr-1
WBGene00017703	1.40982	2.86661e-06	protein_coding	F22E5.1
WBGene00017712	1.10996	5.78798e-05	protein_coding	F22E5.17
WBGene00017713	1.0459	0.00635986	protein_coding	F22E5.20
WBGene00017718	1.30901	0.000300707	protein_coding	F22F4.5
WBGene00017726	2.79606	1.99837e-12	protein_coding	F22H10.2
WBGene00017733	1.31183	1.76859e-09	protein_coding	ubxn-1
WBGene00017734	1.10962	7.24511e-06	protein_coding	F23C8.5
WBGene00017735	1.12553	2.31757e-06	protein_coding	did-2
WBGene00017738	1.11005	8.09474e-05	protein_coding	tipn-1
WBGene00017757	1.06968	1.79816e-06	protein_coding	bra-2
WBGene00017789	1.5143	6.00704e-11	protein_coding	F25E5.8
WBGene00017908	1.33752	4.01135e-06	protein_coding	F28H1.1
WBGene00017975	1.46419	0.0499584	protein_coding	F32B5.1
WBGene00017978	1.58131	0.0399477	protein_coding	msrp-1
WBGene00017985	1.11068	7.33919e-07	protein_coding	neg-1
WBGene00017986	1.1067	7.85702e-06	protein_coding	F32D1.7
WBGene00018010	1.12528	3.4606e-06	protein_coding	F33E11.2
WBGene00018021	1.74483	1.58548e-07	protein_coding	F34D6.1
WBGene00018052	1.38312	5.34286e-07	protein_coding	F35F10.1
WBGene00018055	2.37245	0.00819947	protein_coding	F35F10.5
WBGene00018064	1.0541	3.14604e-06	protein_coding	cdc-73
WBGene00018070	1.03809	3.21214e-05	protein_coding	F35H10.5
WBGene00018099	1.20514	4.04315e-08	protein_coding	ztf-28
WBGene00018121	3.27004	0.0179846	protein_coding	F36H12.5
WBGene00018138	1.91426	1.05038e-17	protein_coding	folt-2
WBGene00018229	1.39746	0.00131072	protein_coding	F40C5.2
WBGene00018245	1.2849	0.0390972	protein_coding	F40G9.9
WBGene00018247	1.96216	0.0256049	protein_coding	F40G9.12
WBGene00018253	3.23871	0.0144003	protein_coding	F40H6.1
WBGene00018362	1.04216	1.08138e-05	protein_coding	ppm-1.G
WBGene00018384	1.09649	6.57565e-05	protein_coding	F43C11.7
WBGene00018437	1.24885	1.78254e-05	protein_coding	btb-8
WBGene00018442	1.10067	0.00936193	protein_coding	sdz-18
WBGene00018445	1.39077	0.0460729	protein_coding	fbxb-5
WBGene00018446	1.08936	6.75274e-06	protein_coding	ceh-83
WBGene00018491	1.08112	6.45895e-06	protein_coding	mdh-1
WBGene00018575	2.02367	0.021325	protein_coding	clec-119
WBGene00018659	1.09499	4.91703e-06	protein_coding	F52C6.2
WBGene00018669	1.14413	0.00621488	pseudogene	F52C6.12
WBGene00018670	1.34597	0.0313852	pseudogene	F52C6.13
WBGene00018678	1.04587	1.33045e-05	protein_coding	tdpo-1
WBGene00018724	1.255	0.00123452	protein_coding	F53A9.1
WBGene00018725	1.67715	0.0195371	protein_coding	kreg-1
WBGene00018729	1.33137	0.00182253	protein_coding	F53A9.6
WBGene00018746	1.20123	0.000448737	protein_coding	fbxb-103
WBGene00018765	1.01687	6.96304e-06	protein_coding	mpc-2
WBGene00018793	1.12945	2.78425e-06	protein_coding	mrpl-40
WBGene00018806	1.14966	2.92875e-06	protein_coding	F54D10.5
WBGene00018813	1.13155	0.0001742	pseudogene	F54D11.3
WBGene00018823	1.26187	6.76842e-08	protein_coding	F54E2.1
WBGene00018846	1.00559	1.21966e-05	protein_coding	eef-1B.1
WBGene00018921	1.05976	3.48774e-05	protein_coding	sago-2
WBGene00018926	1.86204	0.0427883	protein_coding	F56A11.6
WBGene00018934	1.07505	3.83769e-05	protein_coding	F56B3.11
WBGene00018943	3.78528	0.00642082	protein_coding	dgn-2
WBGene00018950	1.46832	1.06236e-10	protein_coding	F56C9.6
WBGene00019013	1.06755	4.30543e-06	protein_coding	tofu-4
WBGene00019026	2.43741	4.71626e-05	protein_coding	F58A6.9
WBGene00019041	1.2704	0.00766431	protein_coding	fbxc-22
WBGene00019043	1.13617	0.0121041	protein_coding	fbxc-26
WBGene00019044	1.21839	0.0034907	protein_coding	F58E1.13
WBGene00019134	1.33074	0.000181601	pseudogene	F59H6.3
WBGene00019187	1.23699	4.75732e-06	protein_coding	H11E01.2
WBGene00019189	1.80835	4.71765e-14	protein_coding	H11L12.1
WBGene00019247	1.02038	0.000398961	protein_coding	syp-4
WBGene00019354	1.03315	3.50744e-06	protein_coding	K03B4.2
WBGene00019381	1.00982	2.78425e-06	protein_coding	K04C2.3
WBGene00019406	1.54644	0.0137012	protein_coding	acdh-8
WBGene00019410	2.48489	0.015546	protein_coding	K05F1.9
WBGene00019412	1.02446	0.0279584	protein_coding	fbxb-49
WBGene00019584	1.19635	4.99279e-05	protein_coding	set-12
WBGene00019600	1.10926	3.12989e-06	protein_coding	rga-3
WBGene00019626	3.65912	0.007325	protein_coding	K10C9.7
WBGene00019660	1.25137	0.00148417	protein_coding	K11H12.4
WBGene00019690	1.65824	2.3476e-05	protein_coding	set-13
WBGene00019719	1.0866	2.08776e-07	protein_coding	M01H9.3
WBGene00019738	2.09498	1.13089e-17	protein_coding	clec-265
WBGene00019744	2.49239	4.28129e-17	protein_coding	M02H5.8
WBGene00019766	1.09033	2.01336e-06	protein_coding	slmp-1
WBGene00019793	1.52698	0.0145644	protein_coding	M151.1
WBGene00019799	1.11299	1.127e-05	protein_coding	M151.7
WBGene00019814	1.46534	1.70651e-06	protein_coding	R02C2.1
WBGene00019815	1.5867	2.20924e-06	protein_coding	kin-34
WBGene00019817	1.16188	0.00324582	protein_coding	txt-2
WBGene00019917	1.03049	0.0367808	protein_coding	clec-43
WBGene00019922	1.03813	0.000527913	protein_coding	fbxc-28
WBGene00019947	1.01722	3.03295e-06	protein_coding	htz-1
WBGene00019949	2.03691	0.0325059	protein_coding	R08C7.5
WBGene00019961	1.12647	0.000216256	protein_coding	R08E5.1
WBGene00019963	1.73643	1.30735e-15	protein_coding	rips-1
WBGene00020035	1.29955	9.39885e-09	protein_coding	egg-5
WBGene00020037	1.00096	1.78712e-06	protein_coding	mrps-6
WBGene00020091	1.14819	1.40322e-07	protein_coding	rnp-8
WBGene00020094	1.00248	5.43836e-05	protein_coding	wip-1
WBGene00020098	1.05962	0.000155716	protein_coding	R144.10
WBGene00020183	1.3431	7.00525e-09	protein_coding	T03D3.5
WBGene00020187	1.78344	0.00037465	protein_coding	gsp-4
WBGene00020205	1.21929	8.19825e-08	protein_coding	arrd-1
WBGene00020285	1.91986	0.0141576	protein_coding	T06A10.2
WBGene00020290	1.15764	1.74772e-06	protein_coding	T06D4.1
WBGene00020311	1.30842	5.34942e-09	protein_coding	T07D3.9
WBGene00020351	2.68547	0.0068642	protein_coding	T08B6.1
WBGene00020353	1.25228	0.00988608	protein_coding	T08B6.4
WBGene00020354	2.04493	1.03312e-08	protein_coding	sgnh-1
WBGene00020362	1.00055	0.027285	protein_coding	fbxb-10
WBGene00020392	1.20872	1.26378e-08	protein_coding	knl-3
WBGene00020466	1.00481	2.90805e-05	protein_coding	sld-2
WBGene00020588	1.27818	1.0298e-09	protein_coding	T19H12.2
WBGene00020635	1.45928	0.0322005	protein_coding	ztf-31
WBGene00020652	1.23545	1.71825e-08	protein_coding	egg-4
WBGene00020684	1.02054	3.45229e-05	protein_coding	T22D1.5
WBGene00020713	1.82423	0.0106638	protein_coding	T23B3.5
WBGene00020725	1.01008	6.39688e-05	protein_coding	cnp-3
WBGene00020754	1.74548	0.000396607	protein_coding	T24A6.17
WBGene00020758	1.35228	1.32236e-10	protein_coding	T24C4.2
WBGene00020760	1.95035	8.68759e-05	protein_coding	T24C4.4
WBGene00020840	1.39519	0.00214889	protein_coding	spch-3
WBGene00020860	1.36554	0.0358324	protein_coding	nspd-10
WBGene00020894	1.06416	2.10725e-05	protein_coding	T28D9.1
WBGene00020905	1.30952	0.0431329	protein_coding	T28H11.7
WBGene00020910	1.20483	1.34436e-07	protein_coding	dgtr-1
WBGene00020915	1.01777	1.93953e-05	protein_coding	nol-58
WBGene00020936	1.01049	0.000149369	protein_coding	hrpf-1
WBGene00020948	1.10399	1.78671e-06	protein_coding	era-1
WBGene00020990	1.32429	0.0037242	protein_coding	W03D8.9
WBGene00021005	1.27357	4.21104e-06	protein_coding	ule-1
WBGene00021014	1.10298	2.34918e-06	protein_coding	pid-4
WBGene00021035	1.03419	1.39807e-05	protein_coding	W05F2.3
WBGene00021038	1.00913	1.28589e-06	protein_coding	W05F2.6
WBGene00021088	1.16523	9.55153e-07	protein_coding	W08E12.7
WBGene00021093	1.0003	3.21702e-05	protein_coding	W08F4.3
WBGene00021101	1.05106	0.0222735	protein_coding	W08F4.12
WBGene00021113	1.05861	0.0301919	protein_coding	gsp-3
WBGene00021132	1.0202	5.317e-06	protein_coding	nfyb-1
WBGene00021165	1.96818	4.44252e-07	protein_coding	Y5H2B.3
WBGene00021191	1.21559	2.39065e-07	protein_coding	Y14H12B.1
WBGene00021192	1.28113	1.76029e-10	protein_coding	Y14H12B.2
WBGene00021269	1.02681	2.98366e-05	protein_coding	Y23H5A.2
WBGene00021270	1.17707	3.25667e-08	protein_coding	pid-3
WBGene00021282	1.0578	5.93749e-06	protein_coding	set-21
WBGene00021288	2.37559	0.000128392	protein_coding	clec-123
WBGene00021293	2.212	5.33832e-17	protein_coding	Y25C1A.6
WBGene00021295	1.07096	0.000111192	protein_coding	Y25C1A.8
WBGene00021347	1.0391	7.31218e-06	protein_coding	rpb-10
WBGene00021359	1.18591	3.09679e-07	protein_coding	Y37E11AL.3
WBGene00021376	1.03302	1.19947e-05	protein_coding	blos-7
WBGene00021381	1.18764	0.0209092	protein_coding	Y37E11B.10
WBGene00021398	1.85008	2.54161e-05	protein_coding	Y38C1AA.7
WBGene00021449	1.13228	0.0156315	protein_coding	mltn-7
WBGene00021458	1.66236	1.03315e-06	protein_coding	Y39G10AL.1
WBGene00021464	1.04683	0.00505115	protein_coding	ugt-31
WBGene00021465	1.17713	4.29537e-08	protein_coding	ekl-7
WBGene00021467	1.13036	5.90299e-08	protein_coding	Y39G10AR.9
WBGene00021470	1.15126	4.83239e-07	protein_coding	tpxl-1
WBGene00021475	1.09754	3.44121e-07	protein_coding	tbca-1
WBGene00021518	1.01908	6.64878e-05	protein_coding	hpo-6
WBGene00021520	1.05485	0.00592294	pseudogene	Y41D4B.18
WBGene00021560	1.09846	1.62473e-07	protein_coding	coh-4
WBGene00021590	1.21273	1.76144e-06	protein_coding	Y46D2A.2
WBGene00021605	1.1188	0.0184321	protein_coding	Y46H3C.5
WBGene00021607	1.01049	0.00971364	protein_coding	Y46H3C.7
WBGene00021627	1.61508	0.00157028	protein_coding	Y47D7A.15
WBGene00021640	1.00944	8.96254e-06	protein_coding	Y47G6A.14
WBGene00021656	1.1073	0.0088533	protein_coding	Y48D7A.1
WBGene00021667	1.03297	8.4932e-05	protein_coding	snpc-3.2
WBGene00021676	1.08706	3.47674e-07	protein_coding	pid-2
WBGene00021723	1.66473	0.00388085	pseudogene	bath-8
WBGene00021731	3.80261	4.19251e-21	protein_coding	Y49G5A.1
WBGene00021747	1.03932	3.24121e-05	pseudogene	Y50D4C.2
WBGene00021749	1.06199	1.10052e-05	protein_coding	Y50D4C.5
WBGene00021763	1.02364	1.45485e-05	protein_coding	grif-1
WBGene00021779	1.05464	0.00898851	protein_coding	Y51H7C.1
WBGene00021781	1.08716	5.92126e-07	protein_coding	Y51H7C.3
WBGene00021791	1.17994	0.00646483	protein_coding	Y51H7C.13
WBGene00021797	2.47086	0.000578974	protein_coding	plep-1
WBGene00021813	1.02632	1.06247e-05	protein_coding	Y53G8AR.6
WBGene00021830	1.03107	1.06185e-06	protein_coding	Y54E10A.10
WBGene00021861	1.23946	0.0171566	protein_coding	Y54F10BM.6
WBGene00021872	1.40336	5.18945e-06	protein_coding	clec-85
WBGene00021884	1.10786	6.25081e-05	protein_coding	Y54G2A.19
WBGene00021913	1.10344	6.5213e-05	protein_coding	cec-8
WBGene00021921	1.03359	2.68916e-06	protein_coding	rbm-39
WBGene00021922	1.00631	2.8544e-06	protein_coding	atg-3
WBGene00021928	1.62354	6.14114e-11	protein_coding	Y55F3AM.11
WBGene00021945	1.07137	1.5783e-06	protein_coding	lem-4
WBGene00021966	1.1683	0.0113246	protein_coding	Y57G7A.2
WBGene00021993	2.36224	0.00158081	protein_coding	nsph-4.2
WBGene00022034	1.0587	7.15321e-07	protein_coding	deps-1
WBGene00022036	1.25056	1.2966e-08	protein_coding	Y65B4BL.4
WBGene00022046	1.02297	4.59693e-05	protein_coding	garr-1
WBGene00022083	1.36719	0.00123594	protein_coding	Y69A2AR.12
WBGene00022099	1.24879	1.42987e-06	protein_coding	Y69A2AR.28
WBGene00022101	1.19922	1.50812e-07	protein_coding	Y69A2AR.32
WBGene00022110	1.14978	2.93523e-05	protein_coding	Y71F9AL.4
WBGene00022112	1.24716	0.00149623	protein_coding	Y71F9AL.7
WBGene00022141	1.14572	6.6215e-07	protein_coding	chaf-2
WBGene00022191	1.73776	7.38357e-08	protein_coding	acbp-8
WBGene00022203	1.3489	3.88484e-09	protein_coding	Y73B3A.1
WBGene00022236	2.69636	1.45485e-10	protein_coding	Y73B6BL.12
WBGene00022244	1.45582	9.41996e-13	protein_coding	Y73B6BL.23
WBGene00022257	1.18023	1.19137e-07	protein_coding	puf-11
WBGene00022262	1.26135	5.52642e-05	protein_coding	Y73C8C.3
WBGene00022298	1.65565	0.0188382	protein_coding	Y76B12C.4
WBGene00022368	1.21159	3.14604e-06	protein_coding	Y92H12BR.2
WBGene00022376	1.18732	2.05339e-06	protein_coding	Y94H6A.3
WBGene00022381	1.09452	4.95974e-06	protein_coding	ubxn-2
WBGene00022489	1.00961	0.000217536	protein_coding	Y119D3B.12
WBGene00022561	1.56344	0.00142289	pseudogene	btb-13
WBGene00022590	1.30205	5.34246e-09	protein_coding	ZC317.7
WBGene00022599	1.12392	4.87879e-05	protein_coding	daf-41
WBGene00022643	1.02132	1.83456e-05	protein_coding	ZK6.8
WBGene00022644	1.55012	9.44539e-14	protein_coding	dod-19
WBGene00022645	1.13413	8.85909e-08	protein_coding	irg-8
WBGene00022751	1.31528	0.000877013	protein_coding	msrp-2
WBGene00022754	1.51739	0.000407143	protein_coding	nspd-1
WBGene00022775	1.20289	1.49329e-09	protein_coding	ZK616.5
WBGene00022791	1.04303	3.04291e-07	protein_coding	ZK686.1
WBGene00022835	1.03605	1.21687e-05	protein_coding	ZK973.9
WBGene00022924	3.53377	0.0189774	tRNA	C14B9.t2
WBGene00022970	1.29845	8.94245e-07	ncRNA	CD4.10
WBGene00022983	1.59661	0.00358594	tRNA	F10C1.t1
WBGene00022998	3.9534	0.000849967	tRNA	F22B7.t1
WBGene00023207	2.50631	0.0164328	tRNA	ZC132.t1
WBGene00023308	1.18849	0.0163673	pseudogene	H11E01.t1
WBGene00023391	1.21477	0.014864	pseudogene	Y73B3A.t1
WBGene00023401	1.85126	4.41596e-09	pseudogene	ZK380.t2
WBGene00043998	1.26566	0.0178717	protein_coding	T21C12.8
WBGene00044026	1.00285	0.000136921	protein_coding	cisd-1
WBGene00044107	1.02791	0.000298669	protein_coding	chca-1
WBGene00044177	1.37924	0.0310291	protein_coding	C30G7.3
WBGene00044200	1.29444	6.28546e-05	protein_coding	H37A05.4
WBGene00044204	1.14794	6.36217e-07	protein_coding	suds-3
WBGene00044206	2.52478	1.09462e-22	protein_coding	T26H5.9
WBGene00044212	2.49488	5.2226e-10	protein_coding	Y68A4A.13
WBGene00044213	1.36351	2.25018e-05	protein_coding	Y102A5C.36
WBGene00044258	1.22935	3.36385e-05	protein_coding	Y57G11C.51
WBGene00044339	1.345	7.76896e-05	protein_coding	nspc-4
WBGene00044371	2.13133	4.49066e-08	protein_coding	ZC239.20
WBGene00044372	1.88879	6.99976e-06	protein_coding	ZC239.21
WBGene00044412	1.05502	9.1636e-05	pseudogene	F40H6.6
WBGene00044413	1.04777	0.000133424	protein_coding	B0205.12
WBGene00044439	1.22218	0.044268	pseudogene	Y51H7C.15
WBGene00044457	1.34061	3.11821e-06	protein_coding	C18H7.11
WBGene00044469	1.31306	4.28566e-07	protein_coding	clec-173
WBGene00044644	2.2821	1.14899e-05	protein_coding	B0205.13
WBGene00044646	2.20345	0.00184607	protein_coding	B0205.14
WBGene00044680	1.05788	0.00646483	protein_coding	F30A10.13
WBGene00044789	1.40238	9.03712e-08	protein_coding	T07A9.14
WBGene00044798	1.47218	0.000181132	protein_coding	tbx-43
WBGene00044894	1.09157	0.000284871	protein_coding	Y71F9AR.4
WBGene00044922	1.79602	2.38836e-07	protein_coding	Y43C5A.7
WBGene00044947	1.5349	0.026298	snoRNA	F32E10.10
WBGene00044998	3.23977	2.63945e-14	protein_coding	M199.9
WBGene00045142	2.47745	0.0201604	snoRNA	Y53F4B.48
WBGene00045150	2.50235	0.0182123	snoRNA	ZK265.10
WBGene00045265	1.66249	1.63895e-05	protein_coding	K10C2.8
WBGene00045272	1.02537	0.00357528	protein_coding	F59C12.4
WBGene00045275	6.98403	8.9007e-05	protein_coding	F18E3.12
WBGene00045276	2.84083	7.92882e-15	protein_coding	F18E3.13
WBGene00045357	1.14592	3.08057e-07	protein_coding	F13A7.14
WBGene00045383	1.29408	3.35691e-08	protein_coding	sup-46
WBGene00045399	1.25835	3.61865e-07	protein_coding	Y47G6A.33
WBGene00045416	2.48546	2.32979e-12	protein_coding	Y37H2A.14
WBGene00045457	2.15898	1.10052e-05	protein_coding	F33H12.7
WBGene00045498	1.09584	0.0138631	protein_coding	F56F4.8
WBGene00045509	1.04298	0.000116415	pseudogene	T07D10.8
WBGene00050913	1.40913	0.000214179	protein_coding	T12B5.14
WBGene00050946	1.19412	0.000774709	pseudogene	M162.12
WBGene00077537	1.01802	0.00440491	pseudogene	Y47H10A.6
WBGene00077593	1.97449	0.00220818	protein_coding	C49G7.12
WBGene00077653	1.94674	1.20034e-05	pseudogene	Y51A2D.23
WBGene00077714	1.21769	0.022122	protein_coding	R102.11
WBGene00185005	1.14138	0.0133765	protein_coding	T03F6.10
WBGene00185048	1.07042	5.28151e-05	protein_coding	urm-1
WBGene00194703	1.48744	0.000961396	protein_coding	F26B1.8
WBGene00195077	1.31835	0.0102883	protein_coding	T24E12.13
WBGene00195377	2.15607	0.000149369	ncRNA	F45B8.6
WBGene00195439	2.1932	5.88363e-06	ncRNA	T27A8.6
WBGene00195441	2.10277	0.0296037	ncRNA	F07A11.9
WBGene00196128	2.17025	0.00880701	ncRNA	Y51A2D.25
WBGene00196816	4.08508	0.00576215	ncRNA	T27E4.15
WBGene00198001	1.4408	0.0331469	ncRNA	Y54E10A.24
WBGene00198748	1.96801	0.0138351	ncRNA	M163.19
WBGene00199923	1.25958	0.0453818	ncRNA	K04G2.14
WBGene00200189	2.36855	0.00861428	ncRNA	K02D3.5
WBGene00200927	3.75167	0.0208591	ncRNA	Y116A8C.466
WBGene00206354	1.0241	0.0097131	protein_coding	F27E5.9
WBGene00206389	1.02079	0.000659551	protein_coding	C29F7.10
WBGene00206459	1.10728	8.58984e-05	pseudogene	Y80D4G.1
WBGene00206464	3.07068	0.00225754	protein_coding	F59C6.18
WBGene00206491	1.12271	0.000203911	pseudogene	Y73F8A.1173
WBGene00206497	1.25116	0.0171507	pseudogene	Y52B11A.18
WBGene00206507	1.86411	0.0461308	protein_coding	Y51A2A.16
WBGene00219210	1.06947	0.00441112	protein_coding	Y37H2A.18
WBGene00219238	1.27845	0.0200781	pseudogene	M151.9
WBGene00219306	1.25876	0.000190407	lincRNA	linc-4
WBGene00219425	1.09855	9.95335e-06	protein_coding	Y54G2A.73
WBGene00219609	1.83097	6.10734e-09	lincRNA	linc-7
WBGene00219675	1.28318	0.012901	lincRNA	linc-44
WBGene00219687	1.84521	0.000243508	lincRNA	linc-12
WBGene00219849	1.39037	0.000205751	ncRNA	C36C9.10
WBGene00219935	3.16242	0.0329381	ncRNA	F36H1.17
WBGene00220172	1.83524	0.0492183	snoRNA	Y49E10.36
WBGene00220223	2.46025	0.00269582	ncRNA	Y105C5A.1284
WBGene00235133	2.91878	1.49132e-13	protein_coding	T26H5.14
WBGene00235158	1.41567	0.00012318	protein_coding	Y37E3.30
WBGene00235348	1.10915	5.76197e-05	ncRNA	Y94H6A.17
WBGene00249815	1.00183	0.0016077	protein_coding	F20D12.12
WBGene00255596	1.12983	5.26424e-05	pseudogene	Y37B11A.8
WBGene00255714	1.07193	6.51668e-07	protein_coding	B0511.19
WBGene00268208	1.72201	0.0215345	ncRNA	W08F4.21
WBGene00269338	3.28616	0.0430535	pseudogene	R07C3.16
WBGene00269388	1.33503	0.00408721	protein_coding	F45C12.17
WBGene00270321	1.3308	1.29111e-05	protein_coding	Y41C4A.32
WBGene00271774	1.50783	0.0163543	protein_coding	R02F2.10
WBGene00271813	2.68704	0.000453199	ncRNA	K03D7.12
WBGene00304219	1.69363	4.41735e-06	ncRNA	Y49E10.37
WBGene00304783	1.72782	0.00204084	protein_coding	C31E10.11
WBGene00304792	1.01371	0.0248311	protein_coding	Y71F9AL.25
WBGene00304812	1.03898	0.000403629	protein_coding	ZK380.6
WBGene00304813	1.39742	0.00038067	ncRNA	F07G6.11
WBGene00304815	1.22645	9.6756e-05	ncRNA	Y40A1A.6
WBGene00304906	1.03809	2.61749e-05	ncRNA	Y81B9A.5
