# Supplementary material for: FG repeats drive co-clustering of nuclear pores and P granules in the C. elegans germline
Source: Development. 2025 Mar 27;152(6):dev204585. doi: 10.1242/dev.204585 (PMC12050070; doi:10.1242/dev.204585)
Supplement: Table S3. List of downregulated genes in nup214Δ relative to N2 [file develop-152-204585-TableS3.xlsx]

## Sheet: Sheet1
gene_id	log2FoldChange	padj	gene_biotype	gene_name
WBGene00000002	-1.84844	1.76304e-10	protein_coding	aat-1
WBGene00000003	-1.68751	7.58314e-06	protein_coding	aat-2
WBGene00000006	-1.34732	2.36949e-07	protein_coding	aat-5
WBGene00000024	-2.26454	0.0313936	protein_coding	abu-1
WBGene00000031	-4.88396	3.80831e-38	protein_coding	abu-8
WBGene00000033	-3.52035	8.59302e-22	protein_coding	abu-10
WBGene00000034	-3.60781	8.94372e-20	protein_coding	abu-11
WBGene00000035	-1.348	2.14759e-08	protein_coding	ace-1
WBGene00000037	-2.17505	2.22791e-12	protein_coding	ace-3
WBGene00000038	-1.39806	0.00106569	protein_coding	ace-4
WBGene00000039	-1.78592	4.34332e-09	protein_coding	acn-1
WBGene00000042	-1.71469	0.000146394	protein_coding	acr-2
WBGene00000043	-1.9437	0.00661781	protein_coding	acr-3
WBGene00000044	-2.23854	0.00047145	protein_coding	acr-5
WBGene00000046	-3.14342	0.000182768	protein_coding	acr-7
WBGene00000047	-2.85001	5.15583e-19	protein_coding	acr-8
WBGene00000048	-1.86275	5.00441e-05	protein_coding	acr-9
WBGene00000050	-1.5901	0.00187123	protein_coding	acr-11
WBGene00000051	-1.57501	4.38926e-06	protein_coding	acr-12
WBGene00000053	-4.55217	0.00336784	protein_coding	acr-14
WBGene00000054	-1.23042	0.00787242	protein_coding	acr-15
WBGene00000055	-1.30881	0.00145195	protein_coding	acr-16
WBGene00000058	-2.68631	6.35423e-05	protein_coding	acr-19
WBGene00000059	-1.37816	0.00941559	protein_coding	acr-20
WBGene00000061	-3.69666	2.09487e-05	protein_coding	lgc-11
WBGene00000068	-1.87329	1.22651e-15	protein_coding	acy-1
WBGene00000069	-1.32302	0.000256167	protein_coding	acy-2
WBGene00000070	-1.15231	1.05058e-06	protein_coding	acy-3
WBGene00000082	-2.38501	1.32625e-14	protein_coding	adt-1
WBGene00000084	-1.21758	0.000550289	protein_coding	aex-1
WBGene00000085	-1.88176	0.00431746	protein_coding	aex-2
WBGene00000086	-1.05192	2.09487e-05	protein_coding	aex-3
WBGene00000096	-1.75872	9.95686e-06	protein_coding	ahr-1
WBGene00000134	-1.65773	0.0133671	protein_coding	amt-2
WBGene00000135	-1.10578	0.0198652	protein_coding	amt-3
WBGene00000166	-1.56514	0.000203238	protein_coding	apt-9
WBGene00000177	-1.58933	0.00430531	protein_coding	aqp-9
WBGene00000178	-1.01313	0.00021139	protein_coding	aqp-10
WBGene00000188	-1.37498	0.000127138	protein_coding	arl-3
WBGene00000193	-1.7664	7.79467e-05	protein_coding	arl-6
WBGene00000213	-1.33752	5.70259e-08	protein_coding	asm-3
WBGene00000220	-1.87803	7.13973e-14	protein_coding	atf-2
WBGene00000232	-1.75682	1.12591e-10	protein_coding	avr-14
WBGene00000241	-2.00487	8.9761e-07	protein_coding	bbs-1
WBGene00000242	-2.86724	1.75054e-08	protein_coding	bbs-2
WBGene00000244	-2.01417	3.37809e-07	protein_coding	bbs-8
WBGene00000266	-1.45974	8.15186e-11	protein_coding	bre-1
WBGene00000267	-1.28308	0.00292411	protein_coding	bre-2
WBGene00000272	-1.86962	1.2337e-06	protein_coding	bro-1
WBGene00000279	-1.24156	0.000446342	protein_coding	cah-1
WBGene00000280	-2.17503	1.79585e-07	protein_coding	cah-2
WBGene00000284	-1.75013	1.43837e-07	protein_coding	cah-6
WBGene00000295	-1.30759	0.00160798	protein_coding	cat-1
WBGene00000302	-1.86722	1.43544e-07	protein_coding	cav-2
WBGene00000367	-1.33739	1.42873e-09	protein_coding	cca-1
WBGene00000368	-1.16814	3.5318e-05	protein_coding	ccb-1
WBGene00000395	-1.72664	8.10841e-14	protein_coding	cdh-3
WBGene00000397	-2.55301	1.26194e-27	protein_coding	cdh-5
WBGene00000401	-2.09821	5.6606e-14	protein_coding	cdh-9
WBGene00000425	-1.31073	2.50742e-07	protein_coding	ced-11
WBGene00000429	-1.65827	0.000738269	protein_coding	ceh-2
WBGene00000430	-1.25814	0.0147266	protein_coding	ceh-5
WBGene00000431	-1.44256	9.95731e-07	protein_coding	ceh-6
WBGene00000433	-2.40962	2.84174e-05	protein_coding	ceh-8
WBGene00000438	-1.21062	8.99248e-05	protein_coding	ceh-14
WBGene00000440	-1.90707	0.00139191	protein_coding	ceh-17
WBGene00000442	-1.35902	0.013442	protein_coding	ceh-19
WBGene00000445	-1.74961	2.21603e-07	protein_coding	ceh-22
WBGene00000447	-1.66134	0.00494378	protein_coding	ceh-24
WBGene00000448	-1.71508	5.17978e-12	protein_coding	pros-1
WBGene00000452	-1.17684	0.00456036	protein_coding	ceh-31
WBGene00000454	-2.1414	0.0191129	protein_coding	ceh-33
WBGene00000476	-2.36818	2.45209e-21	protein_coding	cfi-1
WBGene00000477	-1.73782	0.000448855	protein_coding	cft-1
WBGene00000481	-1.36398	4.8045e-05	protein_coding	cha-1
WBGene00000484	-2.14002	1.84834e-10	protein_coding	che-2
WBGene00000485	-2.61287	1.32112e-29	protein_coding	che-3
WBGene00000488	-2.38607	4.0629e-08	protein_coding	che-7
WBGene00000490	-2.88985	1.64391e-17	protein_coding	che-11
WBGene00000491	-2.7883	2.32355e-17	protein_coding	che-12
WBGene00000492	-1.88071	1.14699e-05	protein_coding	che-13
WBGene00000493	-2.40143	3.89467e-10	protein_coding	che-14
WBGene00000497	-2.21468	1.79328e-14	protein_coding	chs-2
WBGene00000501	-1.19266	0.000405678	protein_coding	cho-1
WBGene00000521	-2.65542	4.72141e-15	protein_coding	cky-1
WBGene00000523	-1.09025	0.00936795	protein_coding	clc-2
WBGene00000526	-1.30035	5.94036e-05	protein_coding	clc-5
WBGene00000529	-1.16298	0.000413163	protein_coding	clh-2
WBGene00000539	-1.07532	0.000338982	protein_coding	cln-3.1
WBGene00000541	-1.03506	2.95315e-05	protein_coding	cln-3.3
WBGene00000553	-1.73618	5.36068e-09	protein_coding	cmk-1
WBGene00000556	-1.45899	6.48542e-09	protein_coding	cnc-2
WBGene00000558	-2.42207	9.60783e-13	protein_coding	cnc-4
WBGene00000563	-3.22665	0.0152947	protein_coding	cng-3
WBGene00000583	-1.0561	0.014104	protein_coding	cof-2
WBGene00000594	-3.83701	1.27085e-17	protein_coding	col-3
WBGene00000599	-2.56806	3.10145e-13	protein_coding	col-10
WBGene00000603	-3.71986	3.96437e-32	protein_coding	col-14
WBGene00000610	-2.283	0.00223435	protein_coding	col-33
WBGene00000613	-2.02961	0.0426564	protein_coding	col-36
WBGene00000616	-1.60115	7.5121e-09	protein_coding	col-39
WBGene00000625	-2.80986	8.03323e-13	protein_coding	col-48
WBGene00000631	-4.50137	1.54216e-15	protein_coding	col-54
WBGene00000633	-3.25182	2.28861e-05	protein_coding	col-56
WBGene00000634	-4.95299	1.68816e-28	protein_coding	col-58
WBGene00000637	-3.03025	0.00467339	protein_coding	col-61
WBGene00000641	-4.60025	1.60943e-40	protein_coding	col-65
WBGene00000645	-3.13758	1.4576e-07	protein_coding	col-69
WBGene00000650	-4.23049	1.67474e-34	protein_coding	col-74
WBGene00000651	-3.1068	0.000368808	protein_coding	col-75
WBGene00000653	-3.5979	4.17839e-27	protein_coding	col-77
WBGene00000660	-1.34533	0.0131611	protein_coding	col-85
WBGene00000664	-1.97279	1.14899e-05	protein_coding	col-89
WBGene00000666	-2.96159	7.5121e-09	protein_coding	col-91
WBGene00000672	-3.77225	1.37164e-27	protein_coding	col-97
WBGene00000678	-3.60679	2.25369e-27	protein_coding	col-104
WBGene00000679	-3.32154	5.58802e-09	protein_coding	col-105
WBGene00000681	-4.15013	5.88913e-34	protein_coding	col-107
WBGene00000683	-4.26746	9.37831e-33	protein_coding	col-109
WBGene00000687	-2.66437	1.09851e-13	protein_coding	col-113
WBGene00000689	-4.58606	1.73184e-25	protein_coding	col-115
WBGene00000691	-4.18996	5.75398e-20	protein_coding	col-117
WBGene00000695	-1.37277	7.80344e-05	protein_coding	col-121
WBGene00000699	-3.57968	4.31628e-26	protein_coding	col-125
WBGene00000704	-4.18568	1.68017e-32	protein_coding	col-130
WBGene00000705	-3.28723	1.22867e-12	protein_coding	col-131
WBGene00000717	-1.93706	4.97119e-09	protein_coding	col-144
WBGene00000718	-2.97987	2.67362e-17	protein_coding	col-145
WBGene00000720	-1.0118	0.00115449	protein_coding	col-147
WBGene00000729	-2.78185	2.11311e-07	protein_coding	col-156
WBGene00000738	-4.11381	1.53886e-29	protein_coding	col-165
WBGene00000740	-3.96129	9.39178e-31	protein_coding	col-167
WBGene00000741	-3.40692	1.09951e-11	protein_coding	col-168
WBGene00000742	-2.9698	5.72055e-08	protein_coding	col-169
WBGene00000743	-2.7827	5.29658e-05	protein_coding	col-170
WBGene00000745	-3.51204	1.14795e-12	protein_coding	col-172
WBGene00000747	-2.8864	1.59234e-10	protein_coding	col-174
WBGene00000750	-1.26795	0.0276726	protein_coding	col-177
WBGene00000753	-2.77973	7.34636e-16	protein_coding	col-180
WBGene00000755	-4.09916	1.32552e-15	pseudogene	col-182
WBGene00000759	-1.17333	0.0123835	protein_coding	col-186
WBGene00000775	-1.30925	0.00471098	protein_coding	cpin-1
WBGene00000778	-1.54646	7.46316e-09	protein_coding	cpn-2
WBGene00000845	-1.26339	0.000525053	protein_coding	cup-4
WBGene00000853	-3.27787	1.08931e-25	protein_coding	cut-6
WBGene00000858	-1.32671	3.45552e-07	protein_coding	cwn-2
WBGene00000862	-1.33416	0.0352999	protein_coding	cwp-4
WBGene00000893	-3.10015	1.08738e-21	protein_coding	cyn-17
WBGene00000895	-1.01875	0.0157661	protein_coding	dac-1
WBGene00000902	-2.53231	4.73844e-17	protein_coding	daf-6
WBGene00000906	-2.38694	2.68781e-08	protein_coding	daf-10
WBGene00000907	-3.2713	4.08578e-11	protein_coding	daf-11
WBGene00000928	-1.13848	6.72327e-05	protein_coding	dao-2
WBGene00000932	-3.96482	0.00494378	protein_coding	dao-6
WBGene00000934	-2.05533	3.24196e-07	protein_coding	dat-1
WBGene00000950	-1.42191	1.03302e-06	protein_coding	deg-1
WBGene00000951	-1.39597	0.000729224	protein_coding	deg-3
WBGene00000952	-1.61217	0.000145292	protein_coding	del-1
WBGene00000953	-2.48353	4.43164e-09	protein_coding	del-2
WBGene00000958	-1.32719	5.1466e-06	protein_coding	dgk-1
WBGene00000960	-2.40562	1.96783e-08	protein_coding	dgk-3
WBGene00000963	-1.1761	0.000141902	protein_coding	dhp-1
WBGene00000968	-1.6145	0.00136211	protein_coding	dhs-4
WBGene00000969	-1.09999	1.17528e-05	protein_coding	dhs-5
WBGene00000971	-1.35492	0.0016487	protein_coding	dhs-7
WBGene00000979	-2.18958	1.4221e-08	protein_coding	dhs-16
WBGene00000984	-1.14391	0.00202545	protein_coding	dhs-21
WBGene00000986	-1.74658	0.000105295	protein_coding	dhs-23
WBGene00000992	-1.58363	8.59859e-07	protein_coding	dhs-29
WBGene00001052	-1.20869	0.00100385	protein_coding	dop-1
WBGene00001053	-1.22511	0.000152759	protein_coding	dop-2
WBGene00001054	-1.14535	1.83456e-05	protein_coding	dpf-1
WBGene00001063	-2.40115	2.43395e-11	protein_coding	dpy-1
WBGene00001064	-1.48088	5.88289e-07	protein_coding	dpy-2
WBGene00001065	-1.42393	1.4811e-05	protein_coding	dpy-3
WBGene00001069	-1.56421	9.32038e-07	protein_coding	dpy-7
WBGene00001072	-1.19659	0.000967322	protein_coding	dpy-10
WBGene00001075	-2.01828	1.26619e-09	protein_coding	dpy-14
WBGene00001076	-1.91208	5.00662e-09	protein_coding	dpy-17
WBGene00001108	-2.21665	1.36782e-12	protein_coding	dsl-6
WBGene00001109	-3.82866	3.79287e-08	protein_coding	dsl-7
WBGene00001115	-1.16375	2.9516e-06	protein_coding	dyb-1
WBGene00001116	-1.5569	1.12327e-07	protein_coding	dyc-1
WBGene00001117	-2.27194	6.30509e-11	protein_coding	dyf-1
WBGene00001118	-1.35282	0.000153538	protein_coding	dyf-2
WBGene00001121	-2.09299	1.54217e-08	protein_coding	dyf-5
WBGene00001122	-1.59518	0.000131175	protein_coding	dyf-6
WBGene00001123	-1.83593	2.05306e-13	protein_coding	dyf-7
WBGene00001127	-1.62172	0.00284746	protein_coding	dyf-11
WBGene00001129	-1.95833	0.000887925	protein_coding	dyf-13
WBGene00001131	-1.05101	0.000175236	protein_coding	dys-1
WBGene00001133	-2.06773	6.17048e-05	protein_coding	eat-2
WBGene00001135	-1.829	1.59619e-08	protein_coding	eat-4
WBGene00001136	-2.18277	0.0011424	protein_coding	eat-5
WBGene00001147	-1.61546	0.0025721	protein_coding	eat-18
WBGene00001158	-4.20552	4.47008e-29	protein_coding	ech-9
WBGene00001159	-1.57236	2.38644e-08	protein_coding	eff-1
WBGene00001163	-1.85382	2.07792e-09	protein_coding	efn-2
WBGene00001171	-1.93075	6.84119e-10	protein_coding	egl-2
WBGene00001184	-1.37379	4.62538e-10	protein_coding	egl-15
WBGene00001187	-1.86701	3.30256e-16	protein_coding	egl-19
WBGene00001188	-1.71213	3.05915e-07	protein_coding	egl-20
WBGene00001204	-1.99455	7.32941e-10	protein_coding	egl-38
WBGene00001207	-1.0875	0.00107729	protein_coding	egl-43
WBGene00001223	-4.60719	0.00165382	protein_coding	ehn-3
WBGene00001242	-2.6738	1.64716e-11	protein_coding	elo-4
WBGene00001243	-1.1048	0.00121246	protein_coding	elo-5
WBGene00001362	-1.13467	0.00268175	protein_coding	exc-1
WBGene00001366	-1.62784	2.61909e-10	protein_coding	exc-5
WBGene00001368	-1.15475	5.89305e-06	protein_coding	exc-7
WBGene00001373	-1.53029	0.0070074	protein_coding	exp-1
WBGene00001374	-1.64467	6.45022e-09	protein_coding	exp-2
WBGene00001391	-1.00978	0.0250611	protein_coding	far-7
WBGene00001399	-1.01562	0.000251489	protein_coding	fat-7
WBGene00001400	-1.90075	1.17726e-06	protein_coding	fax-1
WBGene00001410	-2.40905	7.98559e-13	protein_coding	feh-1
WBGene00001429	-1.88078	1.15626e-08	protein_coding	fkb-4
WBGene00001432	-1.48636	2.03776e-07	protein_coding	fkb-7
WBGene00001440	-1.6231	4.08088e-06	protein_coding	fkh-8
WBGene00001442	-2.72303	0.000491363	protein_coding	fkh-10
WBGene00001453	-1.00731	0.00106775	protein_coding	flp-10
WBGene00001468	-1.11786	0.000940223	protein_coding	flr-4
WBGene00001475	-2.41381	1.67028e-27	protein_coding	fmi-1
WBGene00001476	-1.79505	6.90118e-12	protein_coding	fmo-1
WBGene00001477	-1.50663	5.57e-06	protein_coding	fmo-2
WBGene00001490	-1.89905	2.7665e-16	protein_coding	frm-3
WBGene00001506	-1.87442	0.00216575	protein_coding	fut-2
WBGene00001508	-1.11177	5.02374e-07	protein_coding	fut-8
WBGene00001515	-1.19414	2.26763e-06	protein_coding	gap-1
WBGene00001517	-1.52269	6.9015e-05	protein_coding	gar-1
WBGene00001518	-1.83875	2.93976e-11	protein_coding	gar-2
WBGene00001519	-1.42783	1.20611e-07	protein_coding	gar-3
WBGene00001535	-2.21168	3.74363e-05	protein_coding	gcy-8
WBGene00001536	-2.1892	1.45134e-06	protein_coding	gcy-9
WBGene00001542	-2.84264	0.00964865	protein_coding	gcy-17
WBGene00001543	-1.1766	0.00412934	protein_coding	gcy-18
WBGene00001545	-2.23105	0.0199732	protein_coding	gcy-20
WBGene00001547	-2.98937	1.15849e-09	protein_coding	gcy-22
WBGene00001548	-1.62673	0.000229715	protein_coding	gcy-23
WBGene00001551	-1.4631	0.00140576	protein_coding	gcy-31
WBGene00001552	-1.4027	0.0294494	protein_coding	gcy-32
WBGene00001553	-3.01498	1.11288e-08	protein_coding	gcy-33
WBGene00001554	-3.25807	5.56927e-06	protein_coding	gcy-34
WBGene00001555	-1.61655	0.000357689	protein_coding	gcy-35
WBGene00001556	-2.02831	4.37935e-05	protein_coding	gcy-36
WBGene00001557	-1.79542	0.00103666	protein_coding	gcy-37
WBGene00001570	-2.48359	2.69118e-29	protein_coding	gei-13
WBGene00001586	-2.16434	6.55436e-06	protein_coding	lgc-57
WBGene00001588	-2.1934	7.88769e-05	protein_coding	lgc-56
WBGene00001593	-1.73249	0.00436479	protein_coding	glc-3
WBGene00001594	-2.03233	1.42643e-09	protein_coding	glc-4
WBGene00001608	-2.89694	2.60565e-08	protein_coding	R07B1.8
WBGene00001612	-3.13607	1.40265e-17	protein_coding	glr-1
WBGene00001613	-1.86652	3.82263e-06	protein_coding	glr-2
WBGene00001614	-4.09437	0.000611548	protein_coding	glr-3
WBGene00001615	-1.3213	3.52368e-05	protein_coding	glr-4
WBGene00001616	-1.78777	1.43096e-09	protein_coding	glr-5
WBGene00001618	-1.82408	0.00463514	protein_coding	glr-7
WBGene00001619	-3.13036	8.88835e-06	protein_coding	glr-8
WBGene00001621	-1.30927	0.00457482	protein_coding	glt-3
WBGene00001623	-1.51284	0.000147737	protein_coding	glt-5
WBGene00001624	-2.16688	0.000357326	protein_coding	glt-6
WBGene00001625	-1.07946	0.0451686	protein_coding	glt-7
WBGene00001627	-1.39032	0.000197944	protein_coding	gly-2
WBGene00001643	-4.1123	0.000270577	protein_coding	gly-18
WBGene00001644	-1.97654	0.000270642	protein_coding	gly-19
WBGene00001664	-1.79156	0.0033779	protein_coding	gpa-2
WBGene00001665	-2.38691	0.000239519	protein_coding	gpa-3
WBGene00001668	-2.4898	0.0110564	protein_coding	gpa-6
WBGene00001669	-1.30307	1.62759e-06	protein_coding	gpa-7
WBGene00001676	-2.92574	0.000922202	protein_coding	gpa-14
WBGene00001680	-1.22707	1.02678e-07	protein_coding	gpb-2
WBGene00001681	-1.37149	0.0101625	protein_coding	gpc-1
WBGene00001690	-2.45619	2.17154e-20	protein_coding	grd-1
WBGene00001691	-2.82182	3.82584e-07	protein_coding	grd-2
WBGene00001695	-3.52111	4.78309e-17	protein_coding	grd-6
WBGene00001701	-3.35749	1.05295e-10	protein_coding	grd-12
WBGene00001704	-2.92224	0.00760372	protein_coding	grd-15
WBGene00001705	-2.5833	8.81655e-10	protein_coding	grd-16
WBGene00001707	-2.02999	1.77961e-13	protein_coding	grh-1
WBGene00001710	-3.78545	4.23907e-20	protein_coding	grl-1
WBGene00001711	-3.39282	2.38698e-07	protein_coding	grl-2
WBGene00001714	-3.20498	8.83856e-20	protein_coding	grl-5
WBGene00001715	-3.86892	1.06782e-05	protein_coding	grl-6
WBGene00001716	-3.24116	1.87608e-22	protein_coding	grl-7
WBGene00001719	-2.02189	6.30898e-11	protein_coding	grl-10
WBGene00001720	-5.86172	0.00230715	protein_coding	grl-11
WBGene00001721	-1.94694	0.00640091	protein_coding	grl-12
WBGene00001723	-1.8503	0.00145195	protein_coding	grl-14
WBGene00001724	-3.4187	1.11978e-32	protein_coding	grl-15
WBGene00001725	-3.97778	2.9868e-34	protein_coding	grl-16
WBGene00001727	-1.65746	0.012103	protein_coding	grl-18
WBGene00001730	-2.2341	5.17035e-07	protein_coding	grl-21
WBGene00001751	-2.90716	0.000130361	protein_coding	gst-3
WBGene00001759	-1.43705	0.0186583	protein_coding	gst-11
WBGene00001769	-1.20297	0.0165727	protein_coding	gst-21
WBGene00001771	-1.21538	0.0444358	protein_coding	gst-23
WBGene00001824	-1.40313	4.40589e-08	protein_coding	hbl-1
WBGene00001828	-1.25535	1.88186e-06	protein_coding	hch-1
WBGene00001858	-1.87898	9.68095e-08	protein_coding	hil-7
WBGene00001952	-1.67911	0.00466591	protein_coding	hlh-6
WBGene00001954	-2.12498	0.0185172	protein_coding	hlh-10
WBGene00001957	-3.36311	3.06221e-05	protein_coding	hlh-13
WBGene00001962	-3.17152	0.00545825	protein_coding	hlh-19
WBGene00001984	-2.20847	7.98815e-08	protein_coding	hog-1
WBGene00001986	-1.33721	3.21214e-05	protein_coding	hot-1
WBGene00001987	-1.60796	5.83801e-05	protein_coding	hot-2
WBGene00001988	-2.40908	7.44561e-05	protein_coding	hot-3
WBGene00001989	-1.97092	1.175e-06	protein_coding	hot-4
WBGene00001990	-3.77534	3.08024e-05	protein_coding	hot-5
WBGene00001991	-2.35742	0.000119059	protein_coding	hot-6
WBGene00002011	-1.24948	5.17553e-06	protein_coding	hsp-12.2
WBGene00002012	-1.49136	0.000681368	protein_coding	hsp-12.3
WBGene00002030	-1.72008	0.000676348	protein_coding	hst-3.1
WBGene00002037	-1.29707	9.11155e-10	protein_coding	hum-4
WBGene00002039	-1.80162	1.53124e-15	protein_coding	hum-6
WBGene00002048	-1.03216	3.85042e-05	protein_coding	ida-1
WBGene00002051	-1.49302	6.23241e-07	protein_coding	ifa-3
WBGene00002057	-1.43918	1.00209e-10	protein_coding	ifd-1
WBGene00002067	-2.26033	9.05901e-19	protein_coding	ifp-1
WBGene00002069	-1.84625	1.73053e-12	protein_coding	ikb-1
WBGene00002084	-1.53757	4.31925e-05	protein_coding	ins-1
WBGene00002102	-2.60841	5.32004e-17	protein_coding	ins-19
WBGene00002123	-2.07035	2.04475e-18	protein_coding	inx-1
WBGene00002128	-2.69587	3.64721e-23	protein_coding	inx-6
WBGene00002132	-1.40769	3.74638e-08	protein_coding	inx-10
WBGene00002137	-1.57974	2.40999e-07	protein_coding	inx-15
WBGene00002138	-1.00455	1.12922e-05	protein_coding	inx-16
WBGene00002139	-1.60248	5.32137e-08	protein_coding	inx-17
WBGene00002140	-1.93635	2.71276e-08	protein_coding	inx-18
WBGene00002141	-2.31479	2.93748e-08	protein_coding	inx-19
WBGene00002142	-3.26757	4.02595e-06	protein_coding	inx-20
WBGene00002149	-1.24341	0.00507762	protein_coding	irk-1
WBGene00002173	-1.10295	6.47347e-06	protein_coding	itr-1
WBGene00002177	-2.17294	1.43851e-08	protein_coding	jkk-1
WBGene00002178	-1.98792	1.19688e-12	protein_coding	jnk-1
WBGene00002179	-1.22363	1.14899e-05	protein_coding	jph-1
WBGene00002182	-2.04947	6.53271e-10	protein_coding	kap-1
WBGene00002216	-1.33351	3.74638e-08	protein_coding	klp-3
WBGene00002218	-1.93928	0.00129717	protein_coding	klp-6
WBGene00002224	-1.01135	0.0148876	protein_coding	klp-13
WBGene00002233	-1.51506	2.5202e-05	protein_coding	kqt-1
WBGene00002243	-2.13848	1.22317e-12	protein_coding	lad-2
WBGene00002252	-1.40021	8.29881e-08	protein_coding	lat-2
WBGene00002260	-2.54582	0.00724961	protein_coding	lbp-8
WBGene00002266	-1.02617	0.000267414	protein_coding	lec-3
WBGene00002299	-1.03335	8.94422e-06	protein_coding	let-23
WBGene00002348	-1.13615	5.87962e-06	protein_coding	myo-1
WBGene00002393	-2.64877	6.36892e-13	protein_coding	lpr-1
WBGene00002601	-1.42178	3.74363e-05	protein_coding	let-381
WBGene00002974	-1.69842	7.01988e-10	protein_coding	lev-1
WBGene00002975	-1.47262	1.00134e-05	protein_coding	lev-8
WBGene00002976	-1.75655	2.54214e-09	protein_coding	lev-9
WBGene00002983	-2.78746	2.10858e-17	protein_coding	lgx-1
WBGene00002987	-1.49647	1.42816e-05	protein_coding	lim-4
WBGene00003003	-1.93562	6.5377e-15	protein_coding	lin-14
WBGene00003008	-1.35128	0.00129933	protein_coding	lin-22
WBGene00003019	-1.20143	1.67526e-07	protein_coding	lin-33
WBGene00003029	-1.36115	0.00043279	protein_coding	lin-44
WBGene00003031	-1.22054	0.0368192	protein_coding	lin-46
WBGene00003033	-1.6473	0.00115567	protein_coding	lin-48
WBGene00003057	-1.76982	0.0053833	protein_coding	lon-3
WBGene00003071	-1.21439	2.76183e-07	protein_coding	lrp-1
WBGene00003075	-3.56588	2.06879e-21	protein_coding	lrx-1
WBGene00003089	-1.94749	1.27562e-12	protein_coding	ltd-1
WBGene00003099	-1.79255	0.00208742	protein_coding	lys-10
WBGene00003102	-1.28855	5.91157e-05	protein_coding	mab-5
WBGene00003104	-2.23295	1.86822e-13	protein_coding	mab-7
WBGene00003106	-1.60047	0.000469665	protein_coding	mab-9
WBGene00003143	-1.94263	8.16862e-19	protein_coding	max-1
WBGene00003165	-1.31565	1.02678e-07	protein_coding	mec-1
WBGene00003166	-2.17231	1.53772e-13	protein_coding	mec-2
WBGene00003168	-1.9387	0.000162673	protein_coding	mec-4
WBGene00003170	-1.27368	0.000320138	protein_coding	mec-6
WBGene00003173	-1.22231	0.00307473	protein_coding	mec-9
WBGene00003182	-1.00608	0.000202243	protein_coding	mef-2
WBGene00003232	-2.19315	1.00209e-09	protein_coding	mgl-1
WBGene00003233	-1.66656	3.8159e-09	protein_coding	mgl-2
WBGene00003237	-2.69258	0.0428743	protein_coding	mif-4
WBGene00003248	-1.34919	0.000152759	protein_coding	mig-17
WBGene00003249	-1.04502	0.00234251	protein_coding	mig-18
WBGene00003388	-1.0734	0.000169462	protein_coding	moe-3
WBGene00003404	-1.42878	1.42729e-06	protein_coding	mpz-1
WBGene00003514	-1.31721	3.41849e-07	protein_coding	myo-2
WBGene00003515	-1.07687	4.29412e-05	protein_coding	myo-3
WBGene00003516	-1.51036	2.26543e-07	protein_coding	nab-1
WBGene00003520	-4.27229	3.74638e-08	protein_coding	nas-1
WBGene00003525	-3.4889	1.67561e-12	protein_coding	nas-6
WBGene00003526	-2.27818	2.63945e-14	protein_coding	nas-7
WBGene00003527	-2.1426	9.86268e-07	protein_coding	nas-8
WBGene00003529	-3.52881	0.005272	protein_coding	nas-10
WBGene00003531	-3.81279	1.96141e-08	protein_coding	nas-12
WBGene00003532	-3.33988	3.54455e-08	protein_coding	nas-13
WBGene00003533	-2.78314	1.53124e-15	protein_coding	nas-14
WBGene00003534	-3.27568	1.43672e-13	protein_coding	nas-15
WBGene00003542	-3.75241	0.00116269	protein_coding	nas-23
WBGene00003544	-3.51739	0.00165633	protein_coding	nas-25
WBGene00003545	-1.33156	5.42207e-06	protein_coding	nas-27
WBGene00003546	-2.61717	2.02486e-14	protein_coding	nas-28
WBGene00003547	-1.73784	0.0263399	protein_coding	nas-29
WBGene00003548	-2.85918	3.82527e-21	protein_coding	nas-30
WBGene00003554	-3.36926	1.16207e-14	protein_coding	nas-38
WBGene00003558	-1.96329	1.07485e-08	protein_coding	nca-2
WBGene00003562	-1.18738	0.0454281	protein_coding	ncr-2
WBGene00003563	-2.25255	0.00027	protein_coding	ncs-1
WBGene00003567	-1.21182	4.53642e-06	protein_coding	ncx-2
WBGene00003569	-1.52618	5.80643e-06	protein_coding	ncx-4
WBGene00003571	-1.45607	0.000192816	protein_coding	ncx-6
WBGene00003578	-1.31322	0.000116832	protein_coding	ndx-1
WBGene00003591	-1.3528	0.00586791	protein_coding	nex-4
WBGene00003606	-1.60012	0.0107201	protein_coding	nhr-7
WBGene00003610	-1.50731	8.48832e-05	protein_coding	nhr-11
WBGene00003615	-1.07766	0.00992825	protein_coding	nhr-16
WBGene00003625	-1.025	4.75608e-05	protein_coding	nhr-31
WBGene00003633	-1.62983	8.88853e-11	protein_coding	nhr-43
WBGene00003634	-1.79899	3.81446e-07	protein_coding	nhr-44
WBGene00003649	-1.29028	0.00520611	protein_coding	nhr-59
WBGene00003657	-1.1938	0.000222317	protein_coding	nhr-67
WBGene00003658	-1.25424	0.00262177	protein_coding	nhr-68
WBGene00003659	-1.13962	0.000348181	protein_coding	nhr-69
WBGene00003681	-1.23646	0.000174637	protein_coding	nhr-91
WBGene00003684	-1.18481	0.0204904	protein_coding	nhr-94
WBGene00003689	-1.12533	0.0111297	protein_coding	nhr-99
WBGene00003694	-1.38733	0.00268134	protein_coding	nhr-104
WBGene00003697	-1.75712	2.09494e-05	protein_coding	nhr-107
WBGene00003699	-1.04928	0.00105888	protein_coding	nhr-109
WBGene00003700	-1.05219	0.0139616	protein_coding	nhr-110
WBGene00003701	-3.8382	0.00161139	protein_coding	nhr-111
WBGene00003707	-1.94988	0.000321791	protein_coding	nhr-117
WBGene00003715	-1.4827	0.000207003	protein_coding	nhr-125
WBGene00003717	-2.40155	4.04315e-08	protein_coding	nhr-127
WBGene00003719	-1.1069	0.0141435	protein_coding	nhr-129
WBGene00003726	-1.29386	0.000171795	protein_coding	nhr-136
WBGene00003730	-1.55225	6.23649e-07	protein_coding	nhx-2
WBGene00003736	-1.8692	7.23321e-11	protein_coding	nhx-9
WBGene00003740	-1.36365	0.00402955	protein_coding	nlp-2
WBGene00003741	-1.098	0.036142	protein_coding	nlp-3
WBGene00003746	-1.3056	2.27788e-05	protein_coding	nlp-8
WBGene00003763	-1.98115	0.0374071	protein_coding	nlp-25
WBGene00003768	-2.38721	4.02231e-06	protein_coding	nlp-30
WBGene00003772	-1.39445	9.02623e-10	protein_coding	nlr-1
WBGene00003775	-2.08041	0.00415109	protein_coding	nmr-2
WBGene00003800	-6.85562	1.72621e-157	protein_coding	npp-14
WBGene00003807	-2.01101	0.0435324	protein_coding	npr-1
WBGene00003808	-1.73451	0.00808773	protein_coding	npr-2
WBGene00003813	-1.10613	0.00151764	protein_coding	nrf-6
WBGene00003816	-2.42892	4.68972e-17	protein_coding	asns-1
WBGene00003839	-1.5124	0.0050926	protein_coding	ocr-2
WBGene00003841	-3.94836	0.00018854	protein_coding	ocr-4
WBGene00003847	-1.3498	1.03849e-07	protein_coding	blmp-1
WBGene00003848	-1.91914	0.00508972	protein_coding	odr-1
WBGene00003849	-1.34982	0.000110607	protein_coding	odr-2
WBGene00003850	-2.46334	4.08571e-06	protein_coding	odr-3
WBGene00003856	-2.06082	0.00332101	protein_coding	odr-10
WBGene00003879	-2.00145	2.26498e-06	protein_coding	ora-1
WBGene00003885	-1.52419	3.14315e-05	protein_coding	osm-5
WBGene00003886	-2.87684	6.10251e-07	protein_coding	osm-6
WBGene00003887	-1.24751	9.06173e-07	protein_coding	osm-7
WBGene00003888	-3.89908	2.36693e-30	protein_coding	osm-8
WBGene00003889	-1.35644	0.000651897	protein_coding	osm-9
WBGene00003890	-1.41043	0.00165382	protein_coding	osm-10
WBGene00003892	-1.91675	9.53107e-08	protein_coding	osm-12
WBGene00003909	-2.1542	1.49447e-08	protein_coding	pag-3
WBGene00003929	-1.22816	1.01178e-09	protein_coding	pat-2
WBGene00003938	-5.87727	0.00169175	protein_coding	pax-2
WBGene00003956	-1.20148	5.124e-09	protein_coding	pcp-1
WBGene00003966	-1.82224	1.74835e-08	protein_coding	pdl-1
WBGene00003968	-1.45219	4.02787e-09	protein_coding	peb-1
WBGene00003969	-2.21643	2.25303e-13	protein_coding	pef-1
WBGene00004000	-1.02874	0.00381143	protein_coding	pgp-6
WBGene00004004	-1.31934	7.12718e-08	protein_coding	pgp-10
WBGene00004005	-1.33603	0.000514528	protein_coding	pgp-11
WBGene00004006	-1.27496	0.000199502	protein_coding	pgp-12
WBGene00004008	-1.82694	1.21681e-11	protein_coding	pgp-14
WBGene00004009	-2.23514	0.000121037	pseudogene	pgp-15
WBGene00004011	-1.78236	6.37769e-05	protein_coding	pha-2
WBGene00004017	-3.02006	1.23333e-17	protein_coding	phg-1
WBGene00004036	-1.04099	3.17988e-05	protein_coding	plc-1
WBGene00004048	-1.87597	1.07465e-15	protein_coding	plx-2
WBGene00004058	-1.48121	8.06475e-08	protein_coding	pmp-1
WBGene00004059	-1.15387	0.00109592	protein_coding	pmp-2
WBGene00004100	-1.03049	0.0181933	protein_coding	pqn-8
WBGene00004102	-3.02594	0.00118269	protein_coding	pqn-10
WBGene00004104	-2.78943	4.0754e-16	protein_coding	pqn-13
WBGene00004115	-3.34896	5.66359e-22	protein_coding	pqn-26
WBGene00004118	-3.06876	2.61127e-05	protein_coding	pqn-29
WBGene00004120	-3.13526	5.04501e-18	protein_coding	pqn-32
WBGene00004122	-1.59491	3.72478e-10	protein_coding	pqn-35
WBGene00004123	-1.49985	1.62691e-05	protein_coding	pqn-36
WBGene00004127	-3.28075	3.62473e-19	protein_coding	abu-12
WBGene00004133	-3.2014	1.13192e-24	protein_coding	abu-13
WBGene00004145	-1.47646	5.56052e-10	protein_coding	pqn-62
WBGene00004146	-5.39784	1.60105e-19	protein_coding	pqn-63
WBGene00004150	-2.02768	8.0453e-07	protein_coding	pqn-67
WBGene00004153	-5.19816	8.86443e-25	protein_coding	pqn-71
WBGene00004154	-1.55845	1.32973e-05	protein_coding	pqn-72
WBGene00004155	-3.09103	7.7944e-40	protein_coding	pqn-73
WBGene00004156	-3.85627	5.67903e-32	protein_coding	pqn-74
WBGene00004169	-1.31503	2.50466e-09	protein_coding	pqn-89
WBGene00004174	-3.89923	1.87211e-30	protein_coding	abu-14
WBGene00004197	-1.21645	0.00987495	protein_coding	prx-12
WBGene00004207	-1.27688	4.21832e-07	protein_coding	ptb-1
WBGene00004210	-1.1058	0.000145871	protein_coding	ptc-3
WBGene00004211	-2.99922	0.00457012	protein_coding	ptd-2
WBGene00004212	-1.30839	0.000213231	protein_coding	ptl-1
WBGene00004213	-1.45647	2.70207e-08	protein_coding	ptp-1
WBGene00004216	-1.27866	1.42987e-06	protein_coding	ptr-1
WBGene00004218	-1.87762	1.94019e-09	protein_coding	ptr-3
WBGene00004219	-2.4422	1.67961e-26	protein_coding	ptr-4
WBGene00004220	-1.61051	2.8233e-13	protein_coding	ptr-5
WBGene00004221	-2.09302	1.68869e-12	protein_coding	ptr-6
WBGene00004222	-1.0378	6.82799e-05	protein_coding	ptr-8
WBGene00004223	-3.25077	0.000846625	protein_coding	ptr-9
WBGene00004224	-2.72969	1.64195e-17	protein_coding	ptr-10
WBGene00004225	-1.60944	2.89219e-10	protein_coding	ptr-11
WBGene00004226	-1.28542	4.02356e-07	protein_coding	ptr-12
WBGene00004228	-1.82484	1.62781e-08	protein_coding	ptr-14
WBGene00004229	-2.30461	2.20022e-11	protein_coding	ptr-15
WBGene00004230	-2.41541	3.41908e-18	protein_coding	ptr-16
WBGene00004231	-3.01462	3.85765e-09	protein_coding	ptr-17
WBGene00004232	-2.97205	7.51608e-31	protein_coding	ptr-18
WBGene00004233	-2.52173	2.15271e-20	protein_coding	ptr-19
WBGene00004236	-1.69765	1.64224e-07	protein_coding	ptr-22
WBGene00004237	-1.11049	2.26282e-07	protein_coding	ptr-23
WBGene00004255	-2.80233	3.74237e-07	protein_coding	epac-1
WBGene00004264	-2.11473	3.74397e-08	protein_coding	qua-1
WBGene00004265	-1.85628	1.1827e-11	protein_coding	qui-1
WBGene00004267	-1.64875	9.70373e-11	protein_coding	rab-3
WBGene00004281	-2.03379	6.16658e-08	protein_coding	rab-28
WBGene00004285	-1.19965	0.00647622	protein_coding	rab-37
WBGene00004300	-3.49484	5.06021e-29	protein_coding	ram-2
WBGene00004301	-2.7536	1.22728e-05	protein_coding	ram-5
WBGene00004309	-1.7893	0.000309781	protein_coding	rap-3
WBGene00004316	-1.16372	3.80079e-05	protein_coding	rbf-1
WBGene00004328	-1.92167	3.46074e-06	protein_coding	rdy-2
WBGene00004344	-1.26209	0.00012827	protein_coding	rgs-1
WBGene00004346	-1.28372	0.000269573	protein_coding	rgs-3
WBGene00004349	-1.34026	4.85038e-06	protein_coding	rgs-6
WBGene00004363	-2.08354	9.97806e-15	protein_coding	ric-3
WBGene00004364	-1.15477	6.727e-07	protein_coding	ric-4
WBGene00004369	-1.01591	6.45473e-06	protein_coding	rig-1
WBGene00004370	-1.36606	5.95373e-09	protein_coding	rig-3
WBGene00004372	-2.12573	7.64619e-11	protein_coding	rig-5
WBGene00004393	-2.05657	5.30302e-06	protein_coding	rnt-1
WBGene00004395	-1.226	6.0066e-07	protein_coding	rol-3
WBGene00004401	-3.80985	8.97856e-08	protein_coding	rom-2
WBGene00004457	-1.1397	1.33449e-08	protein_coding	rpm-1
WBGene00004507	-1.17595	1.28378e-06	protein_coding	rpy-1
WBGene00004719	-1.95172	6.0425e-10	protein_coding	sad-1
WBGene00004764	-3.05949	2.35568e-17	protein_coding	sel-7
WBGene00004773	-1.62162	1.65653e-11	protein_coding	sem-4
WBGene00004777	-1.67068	2.06093e-05	protein_coding	ser-2
WBGene00004790	-1.67206	1.43096e-09	protein_coding	sgn-1
WBGene00004793	-1.60786	3.1972e-06	protein_coding	shw-3
WBGene00004830	-1.72778	1.20849e-09	protein_coding	slo-1
WBGene00004831	-1.09189	8.05593e-07	protein_coding	slo-2
WBGene00004840	-5.97862	0.00845382	snRNA	sls-2.8
WBGene00004846	-4.25282	0.0465762	snRNA	sls-2.14
WBGene00004854	-2.35604	2.16686e-22	protein_coding	slt-1
WBGene00004910	-2.71356	4.28996e-21	protein_coding	snf-11
WBGene00004912	-1.36512	0.000177117	protein_coding	sng-1
WBGene00004913	-1.11042	0.00133687	protein_coding	snn-1
WBGene00004921	-1.8128	8.86527e-12	protein_coding	snt-1
WBGene00004923	-1.48089	4.02429e-06	protein_coding	snt-3
WBGene00004944	-3.13141	8.89589e-14	protein_coding	sol-1
WBGene00004950	-1.1286	0.00205501	protein_coding	sox-3
WBGene00004958	-1.9151	0.0198896	protein_coding	spe-4
WBGene00004992	-2.89602	2.3004e-09	protein_coding	spp-7
WBGene00004998	-3.20783	2.05737e-13	protein_coding	spp-13
WBGene00005018	-2.35128	1.24284e-13	protein_coding	sqt-3
WBGene00005092	-3.03652	6.57565e-05	pseudogene	srd-14
WBGene00005110	-2.04158	0.00676874	protein_coding	srd-32
WBGene00005652	-1.55679	0.00917933	protein_coding	srr-1
WBGene00005654	-2.0087	0.0279804	protein_coding	srr-3
WBGene00005655	-1.83078	8.64463e-10	protein_coding	srr-4
WBGene00005657	-1.65224	0.0197531	protein_coding	srr-6
WBGene00005715	-4.39136	0.00700763	protein_coding	srv-4
WBGene00005808	-3.44295	0.0228127	protein_coding	srw-61
WBGene00005832	-2.1693	0.000154935	protein_coding	srw-85
WBGene00005936	-4.11075	7.45887e-05	protein_coding	srx-45
WBGene00006055	-1.77739	2.83354e-05	protein_coding	ssr-2
WBGene00006064	-2.21019	3.22136e-08	protein_coding	sto-2
WBGene00006067	-1.55011	5.66192e-07	protein_coding	sto-5
WBGene00006068	-2.15377	1.10927e-06	protein_coding	sto-6
WBGene00006075	-2.00987	0.0156208	protein_coding	str-7
WBGene00006217	-2.06158	0.0251857	protein_coding	str-173
WBGene00006306	-1.56124	1.15285e-08	protein_coding	sue-1
WBGene00006309	-1.38681	8.32969e-05	protein_coding	sul-2
WBGene00006318	-1.55535	0.00212634	protein_coding	sup-9
WBGene00006319	-1.34001	0.000130808	protein_coding	sup-10
WBGene00006321	-1.07511	9.39713e-05	protein_coding	sup-12
WBGene00006363	-2.58073	9.016e-21	protein_coding	syd-1
WBGene00006365	-1.20723	1.53133e-06	protein_coding	syg-1
WBGene00006380	-1.47686	0.0100342	protein_coding	tab-1
WBGene00006412	-1.7297	1.39327e-09	protein_coding	nlg-1
WBGene00006424	-1.50252	6.4534e-07	protein_coding	ctbp-1
WBGene00006428	-1.49116	0.0211166	protein_coding	tkr-3
WBGene00006436	-1.88697	2.93244e-17	protein_coding	ttn-1
WBGene00006444	-1.26409	5.23946e-05	protein_coding	shn-1
WBGene00006445	-1.16151	2.13942e-05	protein_coding	tag-68
WBGene00006467	-1.13034	3.47674e-07	protein_coding	magu-2
WBGene00006468	-1.346	1.18378e-08	protein_coding	rhgf-1
WBGene00006475	-1.24733	0.000872909	protein_coding	tyra-3
WBGene00006476	-1.21687	4.99634e-05	protein_coding	rhgf-2
WBGene00006487	-2.04941	0.00173526	protein_coding	zipt-17
WBGene00006505	-3.04627	8.34263e-20	protein_coding	lagr-1
WBGene00006522	-2.99188	0.00342764	protein_coding	abcx-1
WBGene00006526	-1.31852	0.0364024	protein_coding	tax-4
WBGene00006531	-2.61844	2.55272e-12	protein_coding	tba-5
WBGene00006532	-2.93372	9.7435e-10	protein_coding	tba-6
WBGene00006538	-1.47612	8.71951e-07	protein_coding	tbb-4
WBGene00006544	-1.55946	0.0270388	protein_coding	tbx-7
WBGene00006583	-1.51159	2.60601e-06	protein_coding	tnc-2
WBGene00006584	-1.70739	7.95417e-12	protein_coding	tni-1
WBGene00006589	-1.64479	8.34123e-07	protein_coding	tnt-4
WBGene00006594	-1.06267	1.28376e-06	protein_coding	tom-1
WBGene00006611	-1.23775	0.00263735	protein_coding	tre-5
WBGene00006614	-2.46776	1.78333e-11	protein_coding	trp-1
WBGene00006629	-2.24147	0.00388963	protein_coding	tsp-3
WBGene00006633	-1.95773	1.26108e-08	protein_coding	tsp-7
WBGene00006636	-2.61216	1.30862e-08	protein_coding	tsp-10
WBGene00006637	-2.04013	2.60551e-10	protein_coding	tsp-11
WBGene00006640	-1.10156	0.000113289	protein_coding	tsp-14
WBGene00006641	-1.55011	0.00030263	protein_coding	tsp-15
WBGene00006642	-1.29415	0.00374731	protein_coding	tsp-16
WBGene00006643	-1.9172	2.08086e-09	protein_coding	tsp-17
WBGene00006646	-1.46649	3.18081e-05	protein_coding	tsp-20
WBGene00006650	-3.61402	3.53857e-25	ncRNA	tts-1
WBGene00006651	-3.48709	1.32531e-28	ncRNA	tts-2
WBGene00006652	-1.18011	6.23052e-05	protein_coding	ttx-1
WBGene00006654	-1.57913	0.00206825	protein_coding	ttx-3
WBGene00006655	-2.28339	9.84623e-08	protein_coding	tub-1
WBGene00006657	-1.78623	1.04504e-10	protein_coding	twk-2
WBGene00006662	-1.14978	0.000536872	protein_coding	twk-7
WBGene00006663	-1.42337	1.38164e-06	protein_coding	twk-8
WBGene00006664	-1.86302	0.000578039	protein_coding	twk-9
WBGene00006666	-3.22208	1.58498e-31	protein_coding	twk-11
WBGene00006667	-1.0017	0.0229056	protein_coding	twk-12
WBGene00006668	-2.07048	4.63701e-15	protein_coding	twk-13
WBGene00006669	-1.72844	0.00171477	protein_coding	twk-14
WBGene00006671	-1.39069	2.25723e-05	protein_coding	twk-17
WBGene00006672	-1.16703	3.81215e-06	protein_coding	twk-18
WBGene00006676	-1.235	0.0278772	protein_coding	twk-23
WBGene00006677	-1.42819	8.27642e-05	protein_coding	twk-24
WBGene00006680	-1.02981	0.00868951	protein_coding	twk-28
WBGene00006681	-2.10215	5.58475e-05	protein_coding	twk-29
WBGene00006682	-2.23305	1.12858e-06	protein_coding	twk-30
WBGene00006683	-1.44043	2.00372e-07	protein_coding	twk-31
WBGene00006690	-1.57233	5.86552e-07	protein_coding	twk-39
WBGene00006691	-1.69155	0.00160831	protein_coding	twk-40
WBGene00006693	-1.63815	3.56699e-07	protein_coding	twk-43
WBGene00006694	-2.94451	0.00160831	protein_coding	twk-44
WBGene00006712	-1.31278	0.000390533	protein_coding	ubc-17
WBGene00006741	-1.9105	1.89478e-11	protein_coding	unc-1
WBGene00006742	-1.73394	1.45909e-11	protein_coding	unc-2
WBGene00006743	-1.31235	0.00012943	protein_coding	unc-3
WBGene00006744	-1.74944	0.000713365	protein_coding	unc-4
WBGene00006747	-2.02836	5.06489e-12	protein_coding	unc-7
WBGene00006748	-2.86208	5.88222e-12	protein_coding	unc-8
WBGene00006749	-2.19932	4.22724e-18	protein_coding	unc-9
WBGene00006750	-1.551	1.17725e-07	protein_coding	unc-10
WBGene00006752	-1.80792	2.98848e-15	protein_coding	unc-13
WBGene00006753	-1.07548	4.26501e-07	protein_coding	unc-14
WBGene00006756	-1.12475	0.000252001	protein_coding	unc-17
WBGene00006761	-2.79239	8.07157e-15	protein_coding	unc-24
WBGene00006765	-2.23012	2.7149e-07	protein_coding	unc-29
WBGene00006767	-1.68126	1.10188e-10	protein_coding	unc-31
WBGene00006772	-2.59351	5.92468e-20	protein_coding	unc-36
WBGene00006774	-2.42087	5.87838e-12	protein_coding	unc-38
WBGene00006777	-2.15068	3.71503e-17	protein_coding	unc-41
WBGene00006778	-1.4633	1.09585e-05	protein_coding	unc-42
WBGene00006782	-3.33711	0.000122484	protein_coding	unc-46
WBGene00006783	-2.5013	2.57302e-05	protein_coding	unc-47
WBGene00006784	-1.33039	1.41208e-06	protein_coding	unc-49
WBGene00006788	-1.28327	6.12726e-06	protein_coding	unc-53
WBGene00006792	-1.02961	6.08478e-05	protein_coding	unc-58
WBGene00006797	-1.37794	1.17246e-05	protein_coding	unc-63
WBGene00006801	-1.28888	6.66511e-10	protein_coding	unc-68
WBGene00006807	-1.31933	1.29111e-05	protein_coding	unc-75
WBGene00006809	-1.33093	9.90066e-08	protein_coding	unc-77
WBGene00006811	-1.99125	6.67303e-16	protein_coding	unc-79
WBGene00006812	-1.66837	2.90631e-15	protein_coding	unc-80
WBGene00006814	-1.05744	3.77673e-06	protein_coding	unc-82
WBGene00006818	-2.00467	2.29146e-10	protein_coding	unc-86
WBGene00006822	-1.93731	2.62659e-08	protein_coding	unc-93
WBGene00006830	-1.42295	9.07976e-10	protein_coding	unc-103
WBGene00006831	-1.77596	5.04501e-18	protein_coding	unc-104
WBGene00006832	-1.90134	1.93424e-12	protein_coding	unc-105
WBGene00006852	-2.32689	7.6352e-13	protein_coding	unc-129
WBGene00006865	-1.41443	2.77842e-05	protein_coding	slcf-2
WBGene00006874	-1.12885	3.06759e-07	protein_coding	vab-8
WBGene00006897	-1.7646	2.24043e-06	protein_coding	ver-4
WBGene00006947	-3.38397	3.28375e-48	protein_coding	wrt-1
WBGene00006948	-2.50683	5.75943e-13	protein_coding	wrt-2
WBGene00006950	-3.02945	3.64612e-20	protein_coding	wrt-4
WBGene00006952	-3.06896	1.78101e-21	protein_coding	wrt-6
WBGene00006954	-6.20305	9.00969e-26	protein_coding	wrt-8
WBGene00006955	-2.53744	1.20733e-12	protein_coding	wrt-9
WBGene00006960	-1.4244	0.0154758	protein_coding	xbx-1
WBGene00006970	-1.31905	3.21214e-05	protein_coding	zag-1
WBGene00006978	-1.39584	7.46316e-09	protein_coding	zig-1
WBGene00006985	-2.13089	5.2449e-10	protein_coding	zig-8
WBGene00007006	-1.83609	0.0011312	protein_coding	npr-3
WBGene00007041	-1.83667	1.00905e-14	protein_coding	tag-180
WBGene00007044	-1.92481	5.26539e-15	protein_coding	cpna-5
WBGene00007067	-1.18719	0.0351801	protein_coding	rabr-2
WBGene00007070	-1.16201	0.0011434	protein_coding	ugt-49
WBGene00007116	-1.24854	2.35508e-07	protein_coding	B0198.3
WBGene00007126	-1.21214	0.00310713	protein_coding	dhcr-7
WBGene00007131	-3.09666	5.85856e-11	protein_coding	pals-26
WBGene00007132	-3.46501	6.46906e-06	protein_coding	pals-27
WBGene00007146	-2.59457	1.57474e-09	protein_coding	npr-41
WBGene00007149	-3.93242	1.23384e-13	protein_coding	B0334.13
WBGene00007154	-2.49865	4.42346e-06	protein_coding	dhc-3
WBGene00007170	-2.29716	8.26262e-23	protein_coding	B0393.5
WBGene00007174	-2.84565	6.49514e-21	protein_coding	mboa-1
WBGene00007181	-1.48916	0.0181444	pseudogene	B0462.1
WBGene00007191	-2.326	4.13718e-11	protein_coding	lgc-20
WBGene00007203	-1.12189	0.0127583	protein_coding	best-1
WBGene00007210	-3.77419	2.36168e-41	protein_coding	agmo-1
WBGene00007220	-1.19657	6.23653e-05	protein_coding	C01B9.1
WBGene00007228	-1.23773	5.26841e-05	protein_coding	acs-7
WBGene00007229	-3.15426	7.06067e-15	protein_coding	C01G6.9
WBGene00007240	-2.93373	0.0134282	protein_coding	C01G10.15
WBGene00007252	-1.19491	0.000101586	protein_coding	mlt-2
WBGene00007257	-1.10557	0.0138488	protein_coding	C01H6.8
WBGene00007262	-6.75551	1.88192e-07	protein_coding	jud-4
WBGene00007264	-1.9338	7.36727e-08	protein_coding	C02F4.4
WBGene00007266	-2.43605	5.99082e-14	protein_coding	C03A3.1
WBGene00007268	-3.13318	0.0184321	protein_coding	C03A3.3
WBGene00007271	-1.2546	0.000186204	protein_coding	C03C10.5
WBGene00007285	-1.81725	1.29675e-05	protein_coding	C04A11.1
WBGene00007314	-1.86324	0.00509004	protein_coding	gcy-29
WBGene00007317	-1.10373	7.64448e-06	protein_coding	C05A9.2
WBGene00007325	-2.61725	7.37474e-07	protein_coding	C05C9.1
WBGene00007336	-1.05824	0.00754677	protein_coding	C05C12.4
WBGene00007343	-3.01328	2.58353e-17	protein_coding	gmap-2
WBGene00007344	-3.31061	4.07491e-17	protein_coding	gmap-3
WBGene00007358	-1.87276	0.032426	protein_coding	lact-6
WBGene00007362	-1.67911	2.16856e-08	protein_coding	cyp-35C1
WBGene00007367	-1.54744	0.0313852	protein_coding	nhr-150
WBGene00007368	-1.73173	1.76882e-06	protein_coding	C06B8.2
WBGene00007374	-2.7454	2.49918e-05	protein_coding	C06C3.3
WBGene00007375	-1.79595	7.81002e-06	protein_coding	C06C3.4
WBGene00007389	-1.4025	0.00321958	protein_coding	glb-3
WBGene00007392	-1.25724	0.00572712	protein_coding	fbxa-156
WBGene00007401	-4.04283	2.25852e-11	protein_coding	C07A9.5
WBGene00007402	-1.33053	0.00022313	protein_coding	ugt-60
WBGene00007404	-1.35552	0.0441981	protein_coding	best-5
WBGene00007409	-1.30041	6.93761e-06	protein_coding	C07B5.4
WBGene00007416	-1.7499	0.0174025	protein_coding	ceh-57
WBGene00007420	-3.52105	4.12172e-06	protein_coding	C07E3.10
WBGene00007421	-1.90256	0.00350333	protein_coding	C07H4.1
WBGene00007422	-1.2662	2.16861e-05	protein_coding	ugt-17
WBGene00007423	-1.99837	0.0270447	protein_coding	C08B6.2
WBGene00007425	-5.30699	1.47152e-71	protein_coding	cht-5
WBGene00007431	-1.31925	0.0113217	protein_coding	C08B6.11
WBGene00007450	-1.68028	0.00731934	protein_coding	C08F11.1
WBGene00007459	-6.53145	0.0344116	protein_coding	C08F11.12
WBGene00007460	-1.74311	0.00121707	protein_coding	C08F11.13
WBGene00007462	-1.39518	0.0174243	protein_coding	ctsa-3.2
WBGene00007472	-3.72421	0.00584745	protein_coding	chil-7
WBGene00007483	-2.13624	0.0363733	protein_coding	C09F12.3
WBGene00007490	-2.04553	1.29079e-10	protein_coding	mks-5
WBGene00007497	-1.47148	0.0180956	protein_coding	C09G9.8
WBGene00007502	-1.33498	0.0282275	protein_coding	glb-4
WBGene00007517	-1.18439	0.0036678	protein_coding	gpx-3
WBGene00007520	-1.56391	1.06001e-08	protein_coding	C11E4.6
WBGene00007531	-2.05832	3.23702e-05	protein_coding	C11H1.7
WBGene00007541	-6.13293	0.00130125	protein_coding	fipr-4
WBGene00007546	-1.63129	0.00173662	protein_coding	nhr-153
WBGene00007547	-1.19616	0.0134964	protein_coding	nhr-154
WBGene00007552	-2.99924	2.4095e-15	protein_coding	dyf-4
WBGene00007557	-1.50977	0.00108365	protein_coding	C14A4.6
WBGene00007558	-1.52991	0.00359414	protein_coding	C14A4.7
WBGene00007560	-3.65268	2.20147e-43	protein_coding	C14A4.9
WBGene00007562	-1.36746	3.23724e-05	protein_coding	C14A4.12
WBGene00007592	-1.48176	5.1335e-13	protein_coding	C14H10.2
WBGene00007595	-3.00182	2.89942e-06	protein_coding	tmem-145
WBGene00007598	-1.08139	0.00933283	protein_coding	C15A11.4
WBGene00007600	-3.21736	2.39509e-28	protein_coding	C15C6.1
WBGene00007607	-1.49344	0.0183	protein_coding	C15C8.5
WBGene00007614	-1.3439	0.025719	protein_coding	gnrr-2
WBGene00007629	-3.11081	0.00354651	protein_coding	C16C10.9
WBGene00007641	-1.27481	0.0490563	protein_coding	C17E4.1
WBGene00007664	-2.01828	2.97402e-09	protein_coding	seb-3
WBGene00007672	-3.33399	5.2839e-10	protein_coding	fbxa-136
WBGene00007677	-1.17264	0.00167962	pseudogene	C18D4.8
WBGene00007687	-3.23957	1.06308e-23	protein_coding	C18E9.7
WBGene00007691	-2.56639	1.41994e-09	protein_coding	cest-8
WBGene00007724	-1.30882	2.24714e-05	protein_coding	C25F9.4
WBGene00007725	-1.67925	2.15056e-05	protein_coding	C25F9.5
WBGene00007728	-1.53085	0.0145259	protein_coding	C25F9.9
WBGene00007739	-5.15808	0.0108315	protein_coding	C26C6.4
WBGene00007741	-1.24581	0.00138806	protein_coding	glb-8
WBGene00007745	-1.17791	0.000184581	protein_coding	C26D10.4
WBGene00007746	-1.01052	6.64831e-05	protein_coding	C26D10.6
WBGene00007750	-1.26458	3.17344e-06	protein_coding	syg-2
WBGene00007754	-5.00578	1.07117e-06	pseudogene	C27A7.2
WBGene00007755	-1.37678	0.0102883	protein_coding	C27A7.3
WBGene00007764	-1.58639	5.90622e-07	protein_coding	C27B7.7
WBGene00007775	-1.4557	0.000735128	protein_coding	acd-3
WBGene00007776	-1.70348	0.00012036	protein_coding	dmd-4
WBGene00007799	-1.89658	1.34153e-12	protein_coding	nrx-1
WBGene00007800	-3.23665	3.55728e-19	protein_coding	C29A12.6
WBGene00007801	-1.37076	4.21832e-07	protein_coding	trpa-1
WBGene00007802	-3.36882	3.9204e-07	protein_coding	cutl-27
WBGene00007806	-5.35449	7.46621e-17	protein_coding	clec-230
WBGene00007817	-1.27243	0.00431003	protein_coding	idpp-14
WBGene00007823	-4.24998	2.74949e-12	protein_coding	C30H6.5
WBGene00007827	-1.48811	0.0114333	protein_coding	trh-1
WBGene00007837	-1.36595	5.97632e-06	protein_coding	fbxa-167
WBGene00007857	-1.07454	0.00160831	protein_coding	C31H5.6
WBGene00007861	-3.1723	0.017137	protein_coding	C32A9.1
WBGene00007862	-1.28224	0.010992	protein_coding	kvs-2
WBGene00007868	-4.21279	5.36867e-08	protein_coding	srlf-4
WBGene00007881	-1.50612	0.00178185	protein_coding	nlp-35
WBGene00007885	-1.08718	0.00575397	protein_coding	ugt-21
WBGene00007899	-2.25473	1.16741e-09	pseudogene	C33D9.5
WBGene00007900	-1.79038	3.23924e-15	protein_coding	C33D9.6
WBGene00007901	-2.03857	0.00731934	protein_coding	C33D9.8
WBGene00007903	-3.65738	2.18437e-30	protein_coding	lgc-21
WBGene00007908	-1.71194	0.00134161	protein_coding	C34B4.3
WBGene00007911	-1.03058	0.0189524	protein_coding	C34B7.1
WBGene00007916	-2.79651	7.99358e-19	protein_coding	C34C6.3
WBGene00007925	-1.11778	0.000239519	protein_coding	C34C12.6
WBGene00007929	-1.95998	0.00196862	protein_coding	dmd-10
WBGene00007931	-1.06823	0.0490608	protein_coding	C34D1.4
WBGene00007935	-2.67369	4.96143e-15	protein_coding	C34E11.2
WBGene00007938	-1.90541	5.59403e-08	protein_coding	C34F6.1
WBGene00007945	-1.1613	0.00488245	protein_coding	C34F6.11
WBGene00007946	-2.89326	9.32372e-08	protein_coding	ugt-33
WBGene00007949	-4.40165	7.7412e-08	protein_coding	C35A5.5
WBGene00007951	-2.28491	1.78254e-05	protein_coding	dmsr-8
WBGene00007953	-1.12287	0.0186427	protein_coding	hda-11
WBGene00007981	-1.60194	5.86552e-07	protein_coding	glb-11
WBGene00007996	-3.60787	1.68946e-18	protein_coding	C38C6.3
WBGene00007999	-2.61763	5.41208e-16	protein_coding	tag-297
WBGene00008013	-3.42418	0.00572368	pseudogene	C38D9.5
WBGene00008014	-2.61913	0.00150587	protein_coding	fbxa-172
WBGene00008022	-2.09635	0.0293378	protein_coding	lgc-41
WBGene00008031	-1.22158	0.0037379	protein_coding	C39E9.7
WBGene00008033	-1.16667	7.88769e-05	protein_coding	spin-2
WBGene00008038	-1.49163	4.22367e-05	pseudogene	C40H1.2
WBGene00008043	-2.65858	4.08919e-11	protein_coding	C40H1.8
WBGene00008044	-5.14198	0.000493568	protein_coding	C40H1.9
WBGene00008045	-1.14502	0.0126852	protein_coding	C40H5.2
WBGene00008047	-2.22456	3.4596e-11	protein_coding	lact-7
WBGene00008064	-2.53053	0.0234082	protein_coding	C41G7.7
WBGene00008065	-2.71477	0.000417357	protein_coding	npr-18
WBGene00008076	-2.57182	6.67087e-09	protein_coding	lgc-43
WBGene00008093	-2.97725	3.75269e-20	protein_coding	lron-1
WBGene00008095	-1.26126	0.0134508	protein_coding	C44H4.6
WBGene00008099	-1.23464	0.000782146	protein_coding	C44H9.4
WBGene00008102	-2.73696	1.09982e-10	protein_coding	C44H9.7
WBGene00008121	-1.4823	4.31673e-07	protein_coding	C46F11.6
WBGene00008142	-1.76799	0.00895106	protein_coding	C47E8.3
WBGene00008144	-3.29291	4.73248e-09	protein_coding	gasr-8
WBGene00008146	-2.8317	0.000134363	protein_coding	C47E8.9
WBGene00008150	-4.3494	9.06769e-29	protein_coding	mam-2
WBGene00008163	-5.01996	5.25914e-08	protein_coding	C47F8.7
WBGene00008168	-2.50743	1.3535e-08	protein_coding	C48B4.3
WBGene00008176	-3.90658	1.57455e-06	protein_coding	C48B4.13
WBGene00008187	-2.83901	0.00649351	protein_coding	C49A1.5
WBGene00008198	-1.3999	0.00528661	protein_coding	C49C3.8
WBGene00008215	-3.24161	7.45403e-26	protein_coding	C49F8.3
WBGene00008220	-1.67838	8.66904e-13	protein_coding	C50B6.7
WBGene00008222	-1.2334	0.0118192	protein_coding	C50B6.9
WBGene00008226	-1.93082	0.0014432	protein_coding	C50B8.4
WBGene00008258	-1.15642	5.44563e-05	protein_coding	mans-2
WBGene00008263	-1.93311	6.81386e-08	protein_coding	C53A5.2
WBGene00008273	-1.23444	0.00270395	protein_coding	C53B4.3
WBGene00008277	-2.62196	1.28357e-05	protein_coding	mltn-12
WBGene00008278	-1.68936	0.00396262	protein_coding	npr-10
WBGene00008283	-1.35109	0.00218538	protein_coding	C53D6.6
WBGene00008285	-4.60112	1.21687e-05	protein_coding	C53D6.8
WBGene00008292	-2.00425	0.00355422	protein_coding	C54C8.4
WBGene00008295	-4.06656	4.09583e-38	protein_coding	nlp-39
WBGene00008300	-3.19606	0.0002681	protein_coding	C54D10.5
WBGene00008304	-1.47862	0.0102883	protein_coding	C54D10.10
WBGene00008310	-1.04909	0.00167962	protein_coding	C54E10.6
WBGene00008314	-2.98927	3.42005e-18	protein_coding	C54G4.4
WBGene00008315	-3.28599	0.000983832	protein_coding	C54G4.5
WBGene00008336	-1.80221	0.000104963	protein_coding	C55A6.7
WBGene00008340	-2.81606	0.00149439	protein_coding	C55A6.11
WBGene00008355	-1.35985	0.00124742	protein_coding	fbxa-141
WBGene00008357	-1.37472	0.00147252	protein_coding	nspc-16
WBGene00008365	-1.27231	0.00982276	protein_coding	D1046.4
WBGene00008375	-1.08047	0.000514372	protein_coding	D1054.8
WBGene00008376	-3.4702	3.4281e-21	protein_coding	D1054.9
WBGene00008392	-1.20276	0.0313773	protein_coding	D1086.5
WBGene00008401	-2.27032	6.01925e-12	protein_coding	D2005.6
WBGene00008407	-1.88421	0.00112819	protein_coding	D2023.3
WBGene00008432	-1.08978	0.00143218	protein_coding	D2085.7
WBGene00008438	-1.33197	7.29185e-08	protein_coding	DH11.5
WBGene00008439	-1.81766	5.93509e-10	protein_coding	mfb-1
WBGene00008449	-3.66739	1.28858e-25	protein_coding	E01G6.1
WBGene00008450	-1.58985	3.00335e-07	protein_coding	E01G6.2
WBGene00008453	-1.27949	0.000835925	protein_coding	E02A10.3
WBGene00008462	-3.32619	5.5521e-14	protein_coding	E02H4.4
WBGene00008463	-3.46181	0.000509169	protein_coding	E02H4.5
WBGene00008477	-3.94204	1.88445e-20	protein_coding	clec-17
WBGene00008481	-2.29342	9.00964e-05	protein_coding	frpr-21
WBGene00008484	-1.17335	0.0123835	protein_coding	E04D5.5
WBGene00008490	-1.64254	0.000555802	protein_coding	F01D4.8
WBGene00008496	-2.54917	1.17519e-12	protein_coding	F01D5.6
WBGene00008500	-3.18621	1.13572e-13	protein_coding	F01D5.10
WBGene00008509	-2.15552	0.00233326	protein_coding	F01G10.6
WBGene00008510	-1.08165	0.0079664	protein_coding	lipl-7
WBGene00008512	-2.52218	5.51228e-14	protein_coding	F01G10.10
WBGene00008519	-1.37482	0.000105568	protein_coding	cyp-13B1
WBGene00008539	-2.61594	0.00161906	protein_coding	F02H6.6
WBGene00008542	-1.82321	1.33711e-09	protein_coding	scav-6
WBGene00008543	-2.87266	6.25333e-13	protein_coding	F07A5.4
WBGene00008545	-2.12172	0.000133385	protein_coding	F07A11.1
WBGene00008557	-2.66925	0.00113726	protein_coding	idpa-2
WBGene00008559	-3.033	1.8231e-19	protein_coding	appg-2
WBGene00008571	-1.64877	2.37875e-10	protein_coding	prmn-1
WBGene00008582	-1.48631	4.3464e-06	protein_coding	F08G5.3
WBGene00008593	-2.09295	8.41575e-10	protein_coding	clec-227
WBGene00008597	-2.36772	0.0101262	protein_coding	clec-55
WBGene00008598	-1.05714	5.14772e-05	protein_coding	spin-3
WBGene00008599	-1.07465	0.0103099	protein_coding	F09A5.2
WBGene00008604	-1.03072	0.00687386	protein_coding	F09B9.5
WBGene00008605	-3.22222	4.62985e-23	protein_coding	mlt-9
WBGene00008628	-1.31983	0.029783	protein_coding	ttr-21
WBGene00008634	-1.1392	2.88322e-05	protein_coding	F10A3.4
WBGene00008652	-2.7453	1.96771e-28	protein_coding	F10D11.6
WBGene00008655	-3.22115	1.91264e-23	protein_coding	lips-3
WBGene00008656	-2.81862	2.53355e-07	protein_coding	lron-5
WBGene00008666	-1.61692	3.18393e-16	protein_coding	F10G8.8
WBGene00008673	-4.51805	2.4321e-10	protein_coding	F11A5.5
WBGene00008711	-1.85729	8.2586e-14	protein_coding	F11E6.8
WBGene00008712	-2.71687	1.58018e-10	protein_coding	F11E6.9
WBGene00008713	-1.84325	0.0240811	protein_coding	F11E6.10
WBGene00008727	-2.88502	2.52974e-08	protein_coding	F13A7.12
WBGene00008730	-1.28896	0.00131436	protein_coding	F13B12.2
WBGene00008731	-1.65582	7.64254e-06	protein_coding	F13B12.3
WBGene00008732	-3.76198	5.47264e-25	protein_coding	F13B12.4
WBGene00008735	-1.0359	4.85828e-05	protein_coding	F13D2.1
WBGene00008742	-1.17996	8.38118e-05	protein_coding	F13D12.8
WBGene00008743	-1.76114	3.13692e-09	protein_coding	fcmt-1
WBGene00008746	-2.77395	1.97507e-10	protein_coding	F13E6.2
WBGene00008760	-1.89206	9.32534e-17	protein_coding	F13E9.11
WBGene00008763	-2.00912	0.00203131	protein_coding	F13G3.3
WBGene00008776	-2.50519	1.41596e-15	protein_coding	F13H10.5
WBGene00008779	-1.59935	8.68154e-12	protein_coding	F14B4.1
WBGene00008783	-1.2596	6.70405e-05	protein_coding	F14B6.2
WBGene00008793	-1.27882	9.44091e-05	protein_coding	F14D7.6
WBGene00008799	-2.01814	0.022122	protein_coding	fdgt-2
WBGene00008808	-1.55008	0.0454769	protein_coding	ntr-2
WBGene00008820	-1.08507	0.00687395	protein_coding	nlp-55
WBGene00008830	-1.56098	0.000430052	protein_coding	nhr-176
WBGene00008851	-2.24329	2.37546e-13	protein_coding	F15B9.8
WBGene00008858	-1.01283	0.0450838	protein_coding	pals-1
WBGene00008868	-1.32544	6.03575e-06	protein_coding	F15G9.5
WBGene00008875	-6.5584	1.70476e-09	protein_coding	F15H10.8
WBGene00008885	-1.24312	0.0171035	protein_coding	F16C3.1
WBGene00008890	-1.54949	0.000213176	protein_coding	ser-5
WBGene00008891	-3.05321	1.06724e-15	protein_coding	clec-42
WBGene00008900	-1.24559	0.00759923	protein_coding	F16H6.10
WBGene00008905	-2.7441	0.00583241	protein_coding	F17B5.1
WBGene00008906	-5.19242	8.12198e-12	protein_coding	oac-17
WBGene00008910	-1.64909	3.25342e-05	protein_coding	F17C8.3
WBGene00008917	-1.75407	0.00133245	protein_coding	F17C11.6
WBGene00008923	-1.09494	0.0315833	protein_coding	F17C11.12
WBGene00008929	-2.36643	5.02607e-15	protein_coding	F18A11.2
WBGene00008967	-3.75734	1.20733e-12	protein_coding	F20B10.3
WBGene00008970	-1.37838	0.0171428	protein_coding	F20C5.5
WBGene00008971	-1.54773	3.0248e-12	protein_coding	F20C5.6
WBGene00008977	-3.43456	8.57404e-18	protein_coding	iglr-1
WBGene00008978	-1.14893	0.00119284	protein_coding	cutl-3
WBGene00008987	-1.17274	2.53225e-05	protein_coding	F20G2.3
WBGene00008989	-2.55234	0.00341933	protein_coding	F20G2.6
WBGene00008997	-1.39312	1.5612e-06	protein_coding	lgc-31
WBGene00009018	-1.73756	0.000341094	protein_coding	F21D9.4
WBGene00009024	-3.80891	0.0041912	protein_coding	F21G4.3
WBGene00009027	-1.00379	0.00059656	protein_coding	F21G4.6
WBGene00009029	-2.41973	6.58373e-05	protein_coding	F21H7.3
WBGene00009032	-3.86461	3.9689e-23	protein_coding	bgnt-1.3
WBGene00009041	-4.34242	6.6092e-74	protein_coding	cut-3
WBGene00009042	-1.47009	0.00045229	protein_coding	F22B5.4
WBGene00009060	-3.25916	1.47506e-06	protein_coding	F22E12.3
WBGene00009090	-2.94447	9.24207e-06	protein_coding	fipr-3
WBGene00009094	-2.63485	1.4854e-22	protein_coding	F23H12.5
WBGene00009095	-4.14031	0.00469899	protein_coding	F23H12.7
WBGene00009096	-1.11478	0.000203101	protein_coding	fipr-1
WBGene00009099	-3.11719	0.00420635	protein_coding	F25B3.2
WBGene00009100	-2.50055	4.01665e-09	protein_coding	rgef-1
WBGene00009108	-1.86866	0.0355074	protein_coding	F25D1.3
WBGene00009109	-2.5229	1.19516e-05	protein_coding	degt-1
WBGene00009110	-1.41333	0.00194642	protein_coding	F25D1.5
WBGene00009133	-2.59617	3.29071e-23	protein_coding	bed-3
WBGene00009144	-3.88764	1.58351e-15	protein_coding	del-3
WBGene00009146	-1.82011	6.33584e-06	protein_coding	F26C11.1
WBGene00009152	-4.44644	0.000828998	protein_coding	F26D2.14
WBGene00009155	-2.22199	4.83822e-07	protein_coding	lhfp-4
WBGene00009162	-1.24722	2.91829e-05	protein_coding	F26E4.7
WBGene00009183	-3.05785	0.000289102	protein_coding	F27C8.2
WBGene00009190	-1.41051	3.13404e-07	protein_coding	F27D4.6
WBGene00009205	-1.83812	1.13409e-05	protein_coding	F28C6.5
WBGene00009208	-2.36875	0.0336158	protein_coding	F28C6.9
WBGene00009218	-1.80311	1.39195e-16	protein_coding	acs-20
WBGene00009227	-2.6983	0.00410135	protein_coding	F28G4.2
WBGene00009229	-2.41931	0.000193287	protein_coding	F28G4.4
WBGene00009257	-2.96442	3.41466e-14	protein_coding	F29G6.1
WBGene00009258	-1.37382	0.000175236	protein_coding	ccdc-149
WBGene00009260	-2.24648	0.00010428	protein_coding	calm-1
WBGene00009261	-4.48813	3.24345e-36	protein_coding	F30A10.2
WBGene00009292	-2.9587	5.38717e-27	protein_coding	F31D4.5
WBGene00009293	-1.18024	0.0102593	protein_coding	F31D4.8
WBGene00009295	-1.09853	0.00121707	pseudogene	fbxa-180
WBGene00009304	-2.10447	9.66381e-13	protein_coding	eva-1
WBGene00009318	-1.97998	5.97632e-06	protein_coding	F32B4.8
WBGene00009325	-1.54246	0.00335898	protein_coding	F32D8.15
WBGene00009326	-3.36641	1.40243e-06	protein_coding	F32D8.1
WBGene00009331	-2.97713	2.25646e-19	protein_coding	F32D8.7
WBGene00009333	-1.016	0.00830249	protein_coding	zzz-1
WBGene00009337	-1.50826	5.5516e-12	protein_coding	uig-1
WBGene00009355	-3.57054	8.09402e-19	protein_coding	F33A8.7
WBGene00009356	-1.62505	0.00528842	protein_coding	srlf-15
WBGene00009357	-2.69449	0.0257173	protein_coding	F33C8.2
WBGene00009371	-1.61627	1.2105e-05	protein_coding	F33H2.8
WBGene00009384	-1.43677	0.00187047	protein_coding	piit-1
WBGene00009386	-2.34592	2.25018e-05	protein_coding	tag-290
WBGene00009398	-4.59493	5.56588e-05	protein_coding	nspb-11
WBGene00009405	-2.04041	6.48734e-12	protein_coding	F35C11.6
WBGene00009408	-2.80108	0.00177099	protein_coding	F35C12.3
WBGene00009426	-1.51468	0.0295688	protein_coding	F35E12.2
WBGene00009438	-4.02366	5.79089e-07	protein_coding	F35G2.5
WBGene00009467	-2.78275	0.00289138	protein_coding	F36D1.8
WBGene00009493	-1.50965	0.000794408	protein_coding	hrg-4
WBGene00009495	-1.16236	0.0110574	protein_coding	hrg-6
WBGene00009496	-4.21316	2.75742e-18	protein_coding	F36H1.11
WBGene00009500	-1.43766	9.3204e-08	protein_coding	cfh-1
WBGene00009503	-1.39275	7.02337e-05	protein_coding	F37A8.5
WBGene00009504	-1.32399	0.00338106	protein_coding	F37B12.1
WBGene00009520	-2.4131	0.0269363	protein_coding	clec-168
WBGene00009522	-1.56315	0.0301064	protein_coding	F38A1.9
WBGene00009523	-1.82742	0.000140628	protein_coding	clec-165
WBGene00009526	-1.93893	7.88619e-07	protein_coding	clec-169
WBGene00009528	-2.04598	3.06017e-07	protein_coding	F38A6.4
WBGene00009529	-1.28224	0.048342	protein_coding	F38B2.2
WBGene00009530	-1.84492	0.0154205	protein_coding	F38B2.3
WBGene00009541	-3.16749	2.76193e-16	protein_coding	cutl-17
WBGene00009547	-1.32063	0.000473413	protein_coding	F38H4.3
WBGene00009561	-3.91095	1.01093e-21	protein_coding	F39D8.3
WBGene00009573	-3.24804	9.63906e-19	protein_coding	F40E10.5
WBGene00009579	-1.61535	1.19947e-05	protein_coding	arrd-6
WBGene00009586	-2.82903	7.97582e-10	protein_coding	F40F9.10
WBGene00009593	-4.53529	3.25149e-06	protein_coding	mam-7
WBGene00009619	-1.9804	0.00184277	protein_coding	npr-6
WBGene00009625	-3.55424	1.61512e-12	protein_coding	F41E7.9
WBGene00009634	-1.35699	0.00252335	protein_coding	nspc-9
WBGene00009647	-2.45136	6.34437e-10	protein_coding	phlp-2
WBGene00009649	-1.89685	5.09899e-07	protein_coding	F43C1.5
WBGene00009653	-1.71339	1.05224e-10	protein_coding	ptr-25
WBGene00009678	-1.14857	2.27612e-06	protein_coding	magu-4
WBGene00009679	-1.17519	0.000176156	protein_coding	F44D12.2
WBGene00009700	-1.90241	0.000209658	protein_coding	lurp-1
WBGene00009710	-2.46008	0.0158859	protein_coding	F44G3.10
WBGene00009715	-2.33577	0.00537083	protein_coding	F44G4.6
WBGene00009716	-1.48639	0.017064	protein_coding	F44G4.7
WBGene00009717	-1.61339	5.41065e-14	protein_coding	dep-1
WBGene00009720	-3.04255	1.40541e-05	protein_coding	idpp-3
WBGene00009722	-1.19596	0.001025	protein_coding	F45D3.2
WBGene00009730	-2.96225	3.31627e-21	protein_coding	myo-6
WBGene00009738	-1.23947	5.66941e-05	protein_coding	hecw-1
WBGene00009742	-1.91656	0.000191085	protein_coding	F45H10.5
WBGene00009773	-1.97802	1.31021e-17	protein_coding	lipl-2
WBGene00009774	-2.806	0.0099774	protein_coding	F46B6.9
WBGene00009778	-1.61613	0.00797343	protein_coding	F46C5.1
WBGene00009779	-1.88119	9.09545e-05	protein_coding	F46C5.2
WBGene00009780	-1.77429	0.0301091	protein_coding	F46C5.4
WBGene00009781	-1.50066	2.85703e-10	protein_coding	F46C5.6
WBGene00009790	-1.41898	0.00911955	protein_coding	lgc-44
WBGene00009791	-3.15205	1.75054e-08	protein_coding	F46F3.3
WBGene00009799	-2.23745	4.19851e-12	protein_coding	lgc-47
WBGene00009800	-1.93743	2.46707e-16	protein_coding	rrc-1
WBGene00009806	-4.22313	1.18378e-08	protein_coding	F47B8.5
WBGene00009811	-1.93825	0.0026945	protein_coding	F47B8.10
WBGene00009819	-1.75786	0.00659855	protein_coding	F47B10.8
WBGene00009824	-1.47254	2.52974e-08	protein_coding	gpdh-1
WBGene00009826	-2.47013	0.000688533	protein_coding	F47G4.5
WBGene00009830	-1.70564	7.30703e-10	protein_coding	cutl-18
WBGene00009831	-1.33541	1.0957e-07	protein_coding	F47G9.4
WBGene00009835	-1.67257	4.71486e-07	protein_coding	F47H4.2
WBGene00009839	-1.67517	0.0344748	protein_coding	fbxa-188
WBGene00009843	-1.99064	3.79355e-06	protein_coding	F48C5.2
WBGene00009848	-1.84588	0.00131072	protein_coding	F48F5.6
WBGene00009849	-1.93442	0.00115831	protein_coding	F48F7.3
WBGene00009850	-1.67256	4.81066e-07	protein_coding	F48F7.5
WBGene00009852	-1.89066	0.042432	protein_coding	arrd-24
WBGene00009857	-1.59348	0.0430092	protein_coding	clec-28
WBGene00009859	-4.22825	0.0054245	protein_coding	clec-33
WBGene00009865	-1.13707	0.000541372	protein_coding	F49B2.6
WBGene00009877	-2.06179	3.11153e-18	protein_coding	F49C12.7
WBGene00009887	-1.14956	0.00680962	protein_coding	glb-17
WBGene00009889	-1.78648	7.78068e-05	protein_coding	F49E11.2
WBGene00009903	-2.49328	0.00422996	protein_coding	F49E12.10
WBGene00009904	-4.07318	5.24511e-06	protein_coding	F49E12.12
WBGene00009916	-3.56957	4.93298e-07	protein_coding	F52A8.3
WBGene00009917	-1.57668	2.53842e-07	protein_coding	glb-18
WBGene00009929	-1.0243	0.0366075	protein_coding	abts-2
WBGene00009931	-2.06524	0.0213393	protein_coding	F52D10.4
WBGene00009949	-1.89191	8.26054e-06	protein_coding	F53A2.1
WBGene00009953	-1.43383	0.00111662	protein_coding	F53A2.9
WBGene00009958	-1.63478	1.425e-09	protein_coding	madd-4
WBGene00009965	-1.63913	0.033049	protein_coding	frpr-9
WBGene00009969	-1.60417	0.00838708	protein_coding	F53B7.7
WBGene00009972	-2.45882	0.0129725	pseudogene	oac-33
WBGene00009983	-3.59543	2.22167e-26	protein_coding	cut-2
WBGene00009984	-1.74558	0.0025547	protein_coding	F53F1.6
WBGene00009998	-2.59742	2.95639e-07	protein_coding	klf-2
WBGene00010008	-1.84015	1.8982e-06	protein_coding	F53H4.3
WBGene00010010	-1.84624	5.12047e-09	protein_coding	gmeb-2
WBGene00010033	-2.00868	0.000146394	protein_coding	F54B11.10
WBGene00010034	-1.20032	0.00228192	protein_coding	F54B11.11
WBGene00010039	-2.85758	1.66643e-19	protein_coding	F54C8.6
WBGene00010047	-1.45363	2.22296e-12	protein_coding	F54D1.6
WBGene00010057	-2.05517	2.16856e-08	protein_coding	F54D5.15
WBGene00010059	-2.02025	3.98726e-17	protein_coding	F54E4.3
WBGene00010060	-1.58621	0.00679925	protein_coding	F54E4.4
WBGene00010062	-1.49439	3.98763e-08	protein_coding	lipl-1
WBGene00010069	-2.43557	1.42982e-05	protein_coding	F54F11.1
WBGene00010079	-1.49287	0.00289949	protein_coding	F55A11.6
WBGene00010111	-1.70982	1.39327e-09	protein_coding	F55D12.2
WBGene00010134	-1.13704	2.82446e-06	protein_coding	F55H12.3
WBGene00010138	-4.04375	1.10535e-06	protein_coding	anoh-1
WBGene00010146	-2.2698	0.0020486	protein_coding	glb-19
WBGene00010175	-1.23324	0.00629254	protein_coding	F56H11.2
WBGene00010179	-2.05477	0.0119688	protein_coding	npr-39
WBGene00010189	-2.40943	1.43273e-10	protein_coding	F57B1.6
WBGene00010191	-1.30819	5.71604e-06	protein_coding	dmsr-1
WBGene00010192	-1.66958	2.67806e-10	protein_coding	F57B7.2
WBGene00010200	-1.92184	0.00032557	protein_coding	F57C7.4
WBGene00010205	-3.19777	0.000103931	protein_coding	F57F5.3
WBGene00010222	-2.41726	3.6038e-07	protein_coding	F57G12.2
WBGene00010236	-1.1037	0.00594824	protein_coding	F58B4.3
WBGene00010239	-1.77342	6.11044e-06	protein_coding	F58B4.6
WBGene00010243	-1.29929	0.0245357	protein_coding	F58D5.3
WBGene00010251	-1.16581	5.17741e-05	protein_coding	sta-2
WBGene00010258	-3.13839	0.000144851	protein_coding	F58E6.11
WBGene00010267	-3.3438	7.84105e-18	protein_coding	lips-9
WBGene00010269	-1.84199	1.61e-07	protein_coding	F58G1.7
WBGene00010275	-2.93068	1.39403e-08	protein_coding	acc-1
WBGene00010285	-2.98278	2.15497e-20	protein_coding	F58H1.2
WBGene00010310	-2.12003	3.35308e-06	protein_coding	F59B2.8
WBGene00010311	-2.78673	1.65048e-09	protein_coding	F59B2.9
WBGene00010315	-1.05416	0.00109251	protein_coding	F59B2.13
WBGene00010316	-1.13955	0.0230344	protein_coding	F59B8.1
WBGene00010318	-2.31561	1.49456e-05	protein_coding	F59B10.2
WBGene00010319	-2.692	1.42503e-08	protein_coding	F59B10.3
WBGene00010327	-2.50706	4.57213e-06	protein_coding	F59C6.8
WBGene00010328	-1.28865	0.0320877	protein_coding	F59C6.11
WBGene00010329	-1.88471	6.82035e-09	protein_coding	pcdr-1
WBGene00010330	-1.61254	0.000466236	protein_coding	F59D12.2
WBGene00010335	-1.8965	0.000406666	protein_coding	F59F3.6
WBGene00010341	-1.52478	0.0011616	protein_coding	glo-3
WBGene00010342	-2.67575	0.000162666	protein_coding	F59F5.3
WBGene00010344	-1.81517	9.09545e-05	protein_coding	F59F5.5
WBGene00010345	-2.08875	9.8014e-11	protein_coding	F59F5.7
WBGene00010349	-2.51808	5.02403e-06	protein_coding	dyf-18
WBGene00010350	-1.39633	3.05586e-08	protein_coding	H01G02.3
WBGene00010355	-5.52492	2.386e-06	protein_coding	clec-229
WBGene00010374	-1.43022	1.37758e-07	protein_coding	rga-5
WBGene00010385	-2.13785	3.46538e-08	protein_coding	H12D21.9
WBGene00010396	-1.06176	0.00288103	protein_coding	H13N06.2
WBGene00010423	-2.11614	9.41782e-05	protein_coding	zmp-5
WBGene00010442	-2.89887	6.09712e-14	protein_coding	bus-12
WBGene00010448	-1.48004	0.0119504	protein_coding	K01A6.6
WBGene00010454	-1.4642	1.60511e-06	protein_coding	K01B6.3
WBGene00010457	-2.65982	7.38446e-07	protein_coding	K01C8.2
WBGene00010461	-4.15953	4.69279e-35	protein_coding	K01D12.1
WBGene00010463	-4.08154	5.77809e-08	pseudogene	K01D12.3
WBGene00010464	-4.75209	2.22791e-12	protein_coding	K01D12.5
WBGene00010467	-5.47381	3.09911e-10	protein_coding	K01D12.8
WBGene00010468	-4.84385	5.91551e-25	protein_coding	K01D12.9
WBGene00010470	-1.18001	0.0153695	protein_coding	cdr-4
WBGene00010472	-1.00228	0.0444358	protein_coding	cdr-7
WBGene00010505	-2.54975	2.93519e-09	protein_coding	K02D3.2
WBGene00010509	-3.59623	0.000551851	protein_coding	K02E2.8
WBGene00010514	-1.47804	0.0184321	protein_coding	K02E11.5
WBGene00010521	-2.36133	0.0139406	protein_coding	K03A11.4
WBGene00010522	-1.08402	0.00113113	protein_coding	K03A11.5
WBGene00010524	-1.36539	2.5961e-05	protein_coding	K03B8.6
WBGene00010558	-2.00205	3.85223e-16	protein_coding	ptp-4
WBGene00010571	-2.2289	0.000366924	protein_coding	K04G11.3
WBGene00010573	-2.70735	1.54799e-15	protein_coding	chtb-1
WBGene00010585	-1.41082	0.000934473	protein_coding	K05C4.9
WBGene00010587	-1.48258	3.97302e-05	protein_coding	sol-2
WBGene00010592	-1.95285	0.000442991	protein_coding	K06A4.2
WBGene00010594	-4.50333	1.54634e-14	protein_coding	swt-5
WBGene00010630	-1.18916	0.0342328	protein_coding	ttll-15
WBGene00010642	-2.42241	8.08033e-13	protein_coding	mks-6
WBGene00010644	-1.5158	0.0180462	protein_coding	K07G5.5
WBGene00010646	-1.14271	0.000476703	protein_coding	K08C7.1
WBGene00010647	-2.29707	2.96617e-07	protein_coding	K08C7.4
WBGene00010648	-1.38053	0.000237638	protein_coding	K08C7.6
WBGene00010649	-1.37189	0.0113501	protein_coding	K08C7.7
WBGene00010652	-4.04056	0.00144485	protein_coding	K08C9.5
WBGene00010673	-2.7921	4.76493e-13	protein_coding	K08E7.5
WBGene00010674	-1.70011	9.89609e-05	protein_coding	K08E7.6
WBGene00010675	-1.05759	0.0273602	protein_coding	K08E7.8
WBGene00010698	-2.11356	0.000453244	protein_coding	K08H10.6
WBGene00010706	-2.31166	3.41849e-07	protein_coding	cyp-14A2
WBGene00010707	-1.49185	0.00953199	protein_coding	cyp-14A3
WBGene00010714	-3.42586	7.11695e-33	protein_coding	mam-3
WBGene00010716	-2.84318	0.000167496	protein_coding	lge-1
WBGene00010723	-2.18148	4.66481e-12	protein_coding	cpg-7
WBGene00010738	-1.79397	3.06867e-14	protein_coding	K10D3.4
WBGene00010740	-1.50291	0.00736086	protein_coding	K10D3.6
WBGene00010741	-1.71531	0.0429927	protein_coding	lgc-49
WBGene00010742	-1.76125	1.34764e-11	protein_coding	clc-6
WBGene00010753	-4.64657	6.17048e-05	pseudogene	K10G4.4
WBGene00010760	-4.39645	4.747e-17	protein_coding	K10H10.4
WBGene00010765	-4.09663	0.00022313	protein_coding	K10H10.10
WBGene00010784	-1.71901	0.00113984	protein_coding	twk-48
WBGene00010792	-1.05891	0.0472585	protein_coding	K12G11.6
WBGene00010799	-1.22026	0.028331	protein_coding	chil-12
WBGene00010830	-3.30991	1.93931e-20	protein_coding	appg-1
WBGene00010831	-2.23184	5.84831e-07	protein_coding	idpp-4
WBGene00010832	-4.69104	1.15974e-05	protein_coding	idpp-8
WBGene00010835	-2.64348	2.36057e-19	protein_coding	M03B6.3
WBGene00010838	-1.17736	0.000354421	protein_coding	M03C11.1
WBGene00010850	-1.36538	1.85078e-07	protein_coding	M04C3.1
WBGene00010851	-1.58289	0.000379492	protein_coding	M04C3.2
WBGene00010864	-3.43761	0.000376542	protein_coding	xbx-3
WBGene00010870	-2.41334	5.58657e-12	protein_coding	let-522
WBGene00010873	-1.10268	0.00641751	protein_coding	trpa-2
WBGene00010893	-1.24784	0.000110117	protein_coding	cutl-9
WBGene00010898	-1.99774	2.84827e-11	protein_coding	nphp-1
WBGene00010899	-1.4143	2.75703e-05	protein_coding	M28.8
WBGene00010907	-1.55519	9.03221e-06	protein_coding	M88.4
WBGene00010925	-1.61473	5.86454e-06	protein_coding	mfsd-11
WBGene00010926	-4.54366	3.4896e-10	protein_coding	M153.3
WBGene00010937	-3.6025	0.00108858	protein_coding	M163.5
WBGene00010944	-2.03126	2.32215e-07	protein_coding	M176.5
WBGene00010948	-4.12675	5.95851e-25	protein_coding	M195.2
WBGene00010968	-5.66973	9.19825e-09	protein_coding	R01E6.2
WBGene00010971	-1.42418	0.00300791	protein_coding	R01E6.7
WBGene00010974	-1.05716	0.00738573	protein_coding	bbs-5
WBGene00010986	-1.27325	0.0134024	protein_coding	sprr-1
WBGene00010987	-3.93569	2.62208e-23	protein_coding	R03C1.1
WBGene00011004	-2.97906	1.25598e-06	protein_coding	R04B5.6
WBGene00011006	-1.1265	9.53282e-07	protein_coding	ugt-47
WBGene00011018	-3.11633	0.00514666	protein_coding	R05A10.1
WBGene00011041	-1.69015	0.0138587	protein_coding	R05H5.7
WBGene00011042	-1.31628	0.0299651	protein_coding	R05H10.1
WBGene00011073	-2.19699	0.000235747	protein_coding	R07A4.2
WBGene00011075	-2.49176	8.02598e-08	protein_coding	R07A4.4
WBGene00011077	-3.35034	0.000813797	protein_coding	R07B1.5
WBGene00011078	-4.39979	4.78987e-07	protein_coding	R07B1.6
WBGene00011081	-3.92822	1.28005e-30	protein_coding	R07B1.9
WBGene00011093	-1.41146	0.00224839	protein_coding	R07B7.9
WBGene00011095	-1.07247	0.00277373	protein_coding	gana-1
WBGene00011099	-1.97338	0.0394301	protein_coding	nhr-208
WBGene00011100	-1.55258	0.00377667	protein_coding	nhr-209
WBGene00011101	-1.48457	0.000369257	protein_coding	R07D5.2
WBGene00011103	-2.4663	2.57884e-06	protein_coding	idpa-3
WBGene00011104	-3.36811	3.72035e-23	protein_coding	cut-5
WBGene00011107	-1.98872	5.07394e-10	protein_coding	R07E3.6
WBGene00011108	-1.57189	2.19632e-05	protein_coding	R07E3.7
WBGene00011121	-1.77588	0.00443823	protein_coding	R07E5.17
WBGene00011136	-4.94925	2.24714e-05	protein_coding	R08A2.5
WBGene00011147	-1.27428	1.36247e-05	protein_coding	R08D7.7
WBGene00011154	-1.18728	0.00039418	protein_coding	R09A8.5
WBGene00011162	-2.75665	0.0180794	protein_coding	chil-19
WBGene00011165	-1.71011	0.0240235	pseudogene	R09D1.9
WBGene00011166	-1.77885	1.14814e-05	protein_coding	chil-22
WBGene00011167	-3.47695	1.25075e-05	protein_coding	chil-23
WBGene00011175	-2.5649	3.33792e-33	protein_coding	R09E10.5
WBGene00011180	-2.14279	1.06077e-05	protein_coding	R09H10.2
WBGene00011185	-1.7624	2.97875e-05	protein_coding	R10D12.1
WBGene00011189	-1.63216	0.00104719	protein_coding	R10D12.8
WBGene00011191	-2.34841	0.0184859	protein_coding	R10D12.10
WBGene00011217	-1.5285	2.75107e-05	protein_coding	R10E11.5
WBGene00011220	-2.23683	0.0446849	protein_coding	R10E11.9
WBGene00011227	-1.41555	9.56242e-05	protein_coding	nlp-67
WBGene00011235	-3.11221	7.11695e-33	protein_coding	suro-1
WBGene00011238	-2.52061	0.000267333	protein_coding	ugt-59
WBGene00011261	-2.29517	3.67799e-13	protein_coding	nphp-4
WBGene00011265	-3.347	0.0169647	protein_coding	R13H4.7
WBGene00011266	-5.21767	2.6496e-11	protein_coding	idpb-5
WBGene00011278	-3.77358	1.20815e-29	protein_coding	R74.2
WBGene00011283	-1.48136	3.97162e-09	protein_coding	ttbk-7
WBGene00011284	-1.5758	0.00734239	protein_coding	ttr-27
WBGene00011286	-1.39178	0.0164525	protein_coding	ttr-29
WBGene00011287	-1.18264	0.0210538	protein_coding	glb-24
WBGene00011305	-1.2222	0.00846351	protein_coding	hrg-9
WBGene00011313	-3.85707	4.62709e-07	protein_coding	idpb-4
WBGene00011314	-3.49188	1.13983e-06	protein_coding	T01B7.9
WBGene00011325	-3.02452	0.0247686	protein_coding	T01C3.11
WBGene00011326	-2.47448	4.34947e-24	protein_coding	T01D3.1
WBGene00011327	-3.99469	0.0150115	protein_coding	hlh-34
WBGene00011328	-1.60543	6.58277e-09	protein_coding	T01D3.3
WBGene00011331	-1.00461	0.000113118	protein_coding	T01E8.1
WBGene00011337	-1.25433	4.84115e-05	protein_coding	T01G1.2
WBGene00011339	-2.15349	5.18389e-15	protein_coding	flor-1
WBGene00011345	-2.72984	4.7705e-19	protein_coding	dma-1
WBGene00011361	-1.00884	0.000123698	protein_coding	lyst-1
WBGene00011372	-1.94097	0.000924436	protein_coding	npr-26
WBGene00011374	-1.06298	0.00724431	protein_coding	T02D1.8
WBGene00011380	-1.34896	0.000453244	protein_coding	T02E1.8
WBGene00011382	-1.59979	1.89084e-06	protein_coding	dop-5
WBGene00011383	-1.04859	3.82872e-05	protein_coding	T02E9.5
WBGene00011394	-2.59837	0.00545493	protein_coding	T03D8.7
WBGene00011400	-2.97973	7.36501e-14	protein_coding	T03F6.4
WBGene00011407	-1.20248	0.000104964	protein_coding	ppat-1
WBGene00011427	-3.03479	2.0412e-14	protein_coding	T04C12.1
WBGene00011436	-1.15616	7.64448e-06	protein_coding	T04F3.1
WBGene00011443	-1.76621	7.71852e-05	protein_coding	cutl-11
WBGene00011447	-1.06483	0.00359353	protein_coding	T04F8.9
WBGene00011453	-1.63827	0.0435015	protein_coding	ugt-56
WBGene00011454	-1.94168	5.86454e-06	protein_coding	lron-14
WBGene00011456	-2.47358	0.00503635	protein_coding	T05A1.5
WBGene00011462	-1.71167	2.43941e-05	protein_coding	vap-2
WBGene00011463	-1.97159	0.0193909	protein_coding	T05A10.6
WBGene00011468	-2.05182	0.000465093	protein_coding	T05C12.4
WBGene00011471	-1.74132	0.0154099	protein_coding	T05C12.8
WBGene00011476	-1.90997	7.49374e-09	protein_coding	exc-12
WBGene00011479	-2.3173	0.00137427	protein_coding	clc-9
WBGene00011486	-1.53308	0.000399833	protein_coding	T05E12.3
WBGene00011495	-3.07473	2.97088e-07	protein_coding	T05F1.11
WBGene00011497	-1.33652	0.00165104	protein_coding	T05F1.13
WBGene00011508	-3.5576	8.99182e-39	protein_coding	T05H10.3
WBGene00011512	-1.15128	0.0370225	protein_coding	T05H10.8
WBGene00011517	-1.32924	0.000477382	protein_coding	cgt-1
WBGene00011520	-1.95665	1.67008e-05	protein_coding	nhr-213
WBGene00011523	-2.86874	2.72421e-05	protein_coding	T06D8.2
WBGene00011524	-2.66419	6.7225e-19	protein_coding	plpr-1
WBGene00011530	-3.88654	5.25413e-38	protein_coding	T06D8.10
WBGene00011531	-1.23985	2.2088e-08	protein_coding	rsbp-1
WBGene00011535	-4.57389	6.42311e-11	protein_coding	idpc-5
WBGene00011536	-5.27499	3.25408e-14	protein_coding	idpc-6
WBGene00011537	-4.87716	4.29455e-20	protein_coding	idpc-7
WBGene00011545	-2.39318	0.000197703	protein_coding	T06G6.3
WBGene00011551	-1.60565	0.0165727	protein_coding	T06G6.12
WBGene00011572	-3.11506	6.57176e-15	protein_coding	mam-5
WBGene00011575	-3.0868	3.44703e-09	protein_coding	madf-4
WBGene00011590	-3.29163	7.78148e-35	protein_coding	bus-19
WBGene00011594	-6.03872	5.26274e-17	protein_coding	T07G12.3
WBGene00011596	-1.65249	0.0138493	protein_coding	T07G12.5
WBGene00011624	-2.16575	3.68765e-05	protein_coding	T08G5.3
WBGene00011643	-2.19134	0.00142599	protein_coding	slc-17.9
WBGene00011660	-1.71691	0.000106246	pseudogene	T09E11.11
WBGene00011665	-1.61032	0.00118923	protein_coding	T09F5.1
WBGene00011673	-1.62479	0.0319465	protein_coding	cyp-13A6
WBGene00011675	-2.23325	0.00442095	protein_coding	cyp-13A3
WBGene00011682	-1.55323	0.00495018	protein_coding	snt-7
WBGene00011692	-1.33043	0.000183424	protein_coding	T10G3.1
WBGene00011705	-1.75103	5.44568e-06	protein_coding	clp-9
WBGene00011709	-2.36934	0.0209762	protein_coding	T11F9.1
WBGene00011726	-1.46592	1.06541e-06	protein_coding	lpr-2
WBGene00011750	-3.14066	0.00010615	protein_coding	nhr-218
WBGene00011754	-1.93961	0.0295963	protein_coding	T13F3.7
WBGene00011755	-1.07957	1.43176e-06	protein_coding	T13H5.1
WBGene00011756	-1.45291	8.64257e-10	protein_coding	ctg-2
WBGene00011757	-2.89374	5.41065e-14	protein_coding	cht-2
WBGene00011760	-1.19557	3.16515e-06	protein_coding	gldi-7
WBGene00011762	-4.03422	2.62214e-05	protein_coding	T13H10.2
WBGene00011763	-2.4982	1.33934e-22	protein_coding	T14B1.1
WBGene00011765	-1.9258	0.00267774	protein_coding	frpr-17
WBGene00011768	-1.8302	4.44294e-09	protein_coding	oac-46
WBGene00011794	-1.38817	9.2306e-09	protein_coding	nep-21
WBGene00011796	-3.11949	1.04325e-25	protein_coding	T16G1.2
WBGene00011798	-2.47891	3.27501e-11	protein_coding	T16G1.4
WBGene00011800	-2.0618	1.0671e-11	protein_coding	T16G1.6
WBGene00011801	-1.33111	5.45483e-07	protein_coding	T16G1.7
WBGene00011830	-1.6215	1.05438e-05	protein_coding	cyp-29A2
WBGene00011832	-1.43605	4.80926e-05	protein_coding	bgal-1
WBGene00011836	-1.68484	5.05609e-06	protein_coding	mam-4
WBGene00011838	-1.45533	4.20419e-08	protein_coding	T19C4.1
WBGene00011846	-2.50795	0.0125644	protein_coding	chil-25
WBGene00011852	-1.38995	0.00243217	protein_coding	clec-26
WBGene00011877	-3.10965	0.000256283	protein_coding	T21B4.3
WBGene00011878	-1.48393	0.010473	protein_coding	ador-1
WBGene00011880	-1.37069	2.02025e-05	protein_coding	T21B6.3
WBGene00011888	-2.1567	9.60783e-13	protein_coding	cutl-15
WBGene00011893	-1.15227	5.69094e-05	protein_coding	T21C9.6
WBGene00011895	-4.82687	4.12889e-27	protein_coding	T21C9.9
WBGene00011899	-1.29171	0.0017916	protein_coding	nlp-68
WBGene00011906	-2.0194	3.63165e-14	protein_coding	hsp-12.1
WBGene00011927	-1.55221	0.000123698	protein_coding	T22C8.6
WBGene00011928	-1.27455	0.00234552	protein_coding	cutl-12
WBGene00011948	-2.83371	7.79234e-17	protein_coding	rocf-1
WBGene00011949	-2.19073	0.000229298	protein_coding	idpp-7
WBGene00011952	-2.52357	6.01497e-09	protein_coding	T23F6.5
WBGene00011955	-2.33838	8.32037e-14	protein_coding	cdka-1
WBGene00011957	-1.57366	0.0111064	protein_coding	T23F11.6
WBGene00011960	-3.21021	0.00160831	protein_coding	oac-48
WBGene00011971	-1.79199	2.86185e-10	protein_coding	lron-9
WBGene00011999	-2.08653	0.000537589	protein_coding	T24F1.7
WBGene00012009	-1.68982	0.000307219	protein_coding	T25B9.3
WBGene00012013	-1.73847	0.000288761	protein_coding	ugt-54
WBGene00012016	-1.86203	7.97582e-10	protein_coding	inpp-1
WBGene00012032	-3.43235	1.16472e-39	protein_coding	T26C5.2
WBGene00012035	-1.86481	6.77575e-05	protein_coding	T26C5.5
WBGene00012068	-3.05756	0.000348379	protein_coding	oac-49
WBGene00012070	-3.12928	0.000146454	protein_coding	T26H5.8
WBGene00012099	-1.91678	5.90529e-08	protein_coding	acc-4
WBGene00012114	-2.25135	0.00749383	protein_coding	T28B8.3
WBGene00012122	-1.11172	0.00496058	protein_coding	T28C6.8
WBGene00012124	-1.38311	2.55548e-06	protein_coding	T28D6.4
WBGene00012132	-1.95002	0.000169397	protein_coding	ifta-2
WBGene00012135	-2.35233	0.0315352	protein_coding	T28F3.9
WBGene00012165	-2.39323	0.000324292	protein_coding	cutl-6
WBGene00012168	-1.1508	6.80788e-05	protein_coding	W01A8.6
WBGene00012175	-2.15538	0.000113356	protein_coding	W01C9.1
WBGene00012176	-3.24027	1.08082e-09	protein_coding	W01C9.2
WBGene00012178	-1.61258	0.0132112	protein_coding	glb-27
WBGene00012199	-1.94383	4.34004e-07	protein_coding	mltn-3
WBGene00012225	-1.20214	2.55125e-06	protein_coding	W03G11.3
WBGene00012226	-1.32573	3.32925e-07	protein_coding	W03G11.4
WBGene00012239	-1.24036	1.76568e-07	protein_coding	W04A8.4
WBGene00012254	-3.3569	7.95417e-12	protein_coding	W04E12.9
WBGene00012255	-2.01088	8.15596e-14	protein_coding	lpr-6
WBGene00012256	-2.11488	1.64972e-21	protein_coding	lpr-5
WBGene00012257	-2.22529	1.14652e-14	protein_coding	lpr-4
WBGene00012260	-3.00468	0.00135328	protein_coding	W04G3.7
WBGene00012261	-1.51682	3.21478e-06	protein_coding	lpr-3
WBGene00012271	-1.34308	0.000930013	protein_coding	W05B2.2
WBGene00012272	-1.4041	9.69529e-05	protein_coding	dhc-4
WBGene00012275	-1.36332	0.0432014	protein_coding	npr-14
WBGene00012279	-1.62113	3.22207e-05	protein_coding	W05B10.4
WBGene00012282	-2.15226	0.00684333	protein_coding	W05E10.5
WBGene00012285	-1.59197	0.00133715	protein_coding	pitr-6
WBGene00012289	-1.58614	1.77115e-07	protein_coding	W05H12.1
WBGene00012304	-4.55594	1.14413e-06	protein_coding	cutl-4
WBGene00012306	-1.40746	1.28525e-05	protein_coding	W06F12.2
WBGene00012307	-2.67069	0.000649172	protein_coding	W06F12.3
WBGene00012323	-1.64006	0.000369468	protein_coding	oac-54
WBGene00012332	-2.51173	8.78554e-07	protein_coding	rpi-1
WBGene00012335	-3.75103	1.08013e-09	protein_coding	W07G4.1
WBGene00012346	-3.08562	1.86638e-11	protein_coding	W08G11.1
WBGene00012372	-1.28137	0.00874874	protein_coding	W09H1.1
WBGene00012381	-1.3823	0.00707768	protein_coding	Y2H9A.4
WBGene00012383	-1.08471	0.00263735	protein_coding	ttr-17
WBGene00012391	-2.83334	1.52474e-13	protein_coding	Y6B3B.7
WBGene00012421	-1.28213	3.24632e-05	protein_coding	Y9C2UA.1
WBGene00012428	-1.2699	0.00018854	protein_coding	Y11D7A.3
WBGene00012429	-4.89165	1.31272e-07	protein_coding	Y11D7A.5
WBGene00012433	-3.12494	2.30215e-19	protein_coding	Y11D7A.9
WBGene00012437	-3.38111	4.46037e-16	protein_coding	nmy-3
WBGene00012473	-2.29058	0.00917363	protein_coding	Y17G7B.22
WBGene00012494	-1.2482	0.0016556	protein_coding	nhr-232
WBGene00012526	-2.14409	0.0236774	pseudogene	Y32B12C.3
WBGene00012531	-2.11922	6.06665e-13	protein_coding	Y32F6B.1
WBGene00012532	-1.68032	1.34186e-05	protein_coding	crp-1
WBGene00012536	-1.53385	0.00132956	protein_coding	Y37A1A.3
WBGene00012540	-3.48908	3.1768e-30	protein_coding	Y37A1B.7
WBGene00012554	-2.07374	2.46796e-10	protein_coding	Y37D8A.16
WBGene00012610	-1.2774	2.23645e-05	protein_coding	Y38F1A.8
WBGene00012614	-5.68097	3.71731e-08	protein_coding	Y38H6A.3
WBGene00012616	-4.30403	0.00279071	protein_coding	dct-14
WBGene00012626	-1.2371	0.00145437	protein_coding	famh-161
WBGene00012632	-1.27467	0.00119599	protein_coding	Y38H6C.20
WBGene00012635	-1.2039	0.0017325	protein_coding	Y38H8A.1
WBGene00012639	-1.95708	0.017898	protein_coding	fezf-1
WBGene00012670	-2.26261	2.25324e-08	protein_coding	cpg-23
WBGene00012704	-1.31645	1.42815e-06	protein_coding	mlt-3
WBGene00012760	-2.03411	0.0221032	lincRNA	Y41C4A.17
WBGene00012763	-2.09049	4.81682e-08	protein_coding	atln-2
WBGene00012776	-1.72199	4.53691e-07	protein_coding	Y42A5A.1
WBGene00012777	-1.9126	1.4214e-11	protein_coding	lact-8
WBGene00012779	-1.85301	0.000136165	protein_coding	cdkl-1
WBGene00012786	-1.06888	0.00844651	protein_coding	Y43C5B.3
WBGene00012808	-1.55158	0.0376107	protein_coding	Y43F8A.1
WBGene00012814	-2.73388	3.28102e-14	protein_coding	Y43F8B.3
WBGene00012823	-1.54718	0.022775	protein_coding	Y43F8B.13
WBGene00012824	-1.83112	0.000331739	protein_coding	Y43F8B.14
WBGene00012826	-1.89614	5.46284e-06	protein_coding	dyf-19
WBGene00012853	-1.36136	3.03999e-06	protein_coding	tpan-1
WBGene00012857	-1.27729	8.71835e-05	protein_coding	pbo-5
WBGene00012863	-3.9266	1.13407e-06	protein_coding	Y45F3A.8
WBGene00012883	-1.15385	0.0290861	protein_coding	Y45F10D.2
WBGene00012891	-1.99868	6.6586e-15	protein_coding	sorb-1
WBGene00012892	-1.8464	0.0246585	protein_coding	Y45F10D.14
WBGene00012921	-4.21666	2.41112e-06	protein_coding	Y46G5A.36
WBGene00012923	-1.27065	0.02167	protein_coding	fbxa-128
WBGene00012939	-1.82765	2.30245e-11	protein_coding	subs-4
WBGene00012940	-3.80323	2.03127e-16	protein_coding	Y47D3B.3
WBGene00012942	-4.11789	1.58498e-31	protein_coding	idpc-1
WBGene00012962	-1.62267	0.0108438	protein_coding	dmsr-5
WBGene00013028	-3.80972	0.000308868	protein_coding	efhc-1
WBGene00013043	-1.72702	0.0175466	protein_coding	arrd-16
WBGene00013048	-1.08544	0.00141865	protein_coding	Y50E8A.5
WBGene00013073	-3.92017	1.88339e-59	protein_coding	hmit-1.1
WBGene00013098	-1.26953	0.00418735	protein_coding	Y51H4A.1
WBGene00013101	-2.73941	1.00905e-14	protein_coding	Y51H4A.5
WBGene00013111	-1.20068	9.5112e-06	protein_coding	sta-1
WBGene00013124	-1.73241	2.14655e-08	protein_coding	Y52B11A.4
WBGene00013135	-1.39909	3.19798e-06	protein_coding	rga-2
WBGene00013166	-1.37442	9.83125e-06	protein_coding	Y53F4B.20
WBGene00013171	-3.63735	5.63563e-25	protein_coding	Y53F4B.25
WBGene00013173	-3.73925	1.85542e-27	protein_coding	Y53F4B.27
WBGene00013180	-1.29381	0.00174625	protein_coding	cutl-10
WBGene00013222	-1.02209	0.0440931	protein_coding	dmsr-6
WBGene00013263	-1.22009	1.92456e-07	protein_coding	txdc-12.1
WBGene00013264	-1.8184	0.000977646	protein_coding	Y57A10A.24
WBGene00013272	-2.70503	0.00259514	protein_coding	aqp-12
WBGene00013273	-1.00682	0.000459256	protein_coding	2024-03-05
WBGene00013289	-1.32606	0.000111446	protein_coding	tag-273
WBGene00013298	-2.25333	0.0155606	protein_coding	Y57G11B.6
WBGene00013312	-1.66573	1.08957e-07	protein_coding	hhat-2
WBGene00013315	-1.43318	0.0316831	protein_coding	Y57G11C.20
WBGene00013316	-1.9065	0.0451944	pseudogene	Y57G11C.21
WBGene00013317	-1.47845	9.17358e-08	protein_coding	Y57G11C.22
WBGene00013322	-2.45838	2.28726e-06	protein_coding	talp-3
WBGene00013326	-1.10427	4.17075e-05	protein_coding	anoh-2
WBGene00013328	-2.6659	8.47904e-07	protein_coding	srlf-27
WBGene00013331	-2.43217	1.52598e-11	protein_coding	Y57G11C.42
WBGene00013352	-2.12244	7.17984e-13	protein_coding	lon-8
WBGene00013385	-2.39163	5.02372e-10	protein_coding	Y62E10A.19
WBGene00013387	-2.65682	2.58153e-08	protein_coding	Y62F5A.9
WBGene00013416	-1.48705	3.87389e-07	protein_coding	Y64G10A.7
WBGene00013440	-1.37973	2.43055e-05	protein_coding	nrps-1
WBGene00013450	-4.93949	0.00400033	protein_coding	oac-56
WBGene00013453	-1.17189	0.0492391	protein_coding	fbxa-83
WBGene00013455	-1.9583	1.62568e-07	protein_coding	ssu-2
WBGene00013456	-1.71311	4.35959e-05	protein_coding	Y67A10A.7
WBGene00013457	-1.67127	2.58151e-05	protein_coding	paqr-3
WBGene00013458	-1.51426	1.01697e-11	protein_coding	clc-8
WBGene00013472	-5.6185	1.00015e-13	protein_coding	Y68A4B.3
WBGene00013484	-1.89898	7.00525e-09	protein_coding	Y69H2.9
WBGene00013496	-3.65261	8.47291e-10	protein_coding	npr-40
WBGene00013516	-1.61073	0.0314339	protein_coding	Y73F4A.3
WBGene00013517	-2.77908	0.0187864	protein_coding	lgc-52
WBGene00013518	-2.14554	2.42794e-16	protein_coding	Y73F8A.5
WBGene00013534	-1.77096	0.0019953	protein_coding	acr-24
WBGene00013539	-3.00676	7.63736e-09	protein_coding	Y73F8A.35
WBGene00013542	-2.56371	3.31904e-19	protein_coding	lron-12
WBGene00013555	-2.20997	0.00414214	protein_coding	fbxa-89
WBGene00013574	-2.31613	6.62467e-11	protein_coding	lron-13
WBGene00013585	-1.30141	3.28796e-08	protein_coding	cyp-42A1
WBGene00013592	-1.57926	0.00216578	protein_coding	Y81G3A.4
WBGene00013609	-3.23044	0.0034188	protein_coding	clec-37
WBGene00013644	-1.23626	0.0451707	pseudogene	Y105C5A.25
WBGene00013665	-2.14521	0.000341062	protein_coding	hlh-32
WBGene00013693	-1.01763	0.000102694	protein_coding	Y105E8B.9
WBGene00013702	-1.5588	0.00962627	protein_coding	Y106G6D.6
WBGene00013711	-2.38735	2.47873e-20	protein_coding	Y106G6G.2
WBGene00013746	-1.95549	4.46743e-09	protein_coding	lgc-55
WBGene00013762	-1.21225	2.63305e-06	protein_coding	Y113G7B.12
WBGene00013812	-1.92161	0.0487418	protein_coding	Y116A8C.40
WBGene00013830	-2.57586	7.29088e-09	protein_coding	ZC15.1
WBGene00013832	-1.62667	0.00143346	protein_coding	ZC15.3
WBGene00013833	-2.58282	0.000100624	protein_coding	ZC15.5
WBGene00013836	-1.77092	0.00924247	protein_coding	fbxa-29
WBGene00013845	-1.0765	0.0191129	protein_coding	fbxa-37
WBGene00013846	-2.74538	1.48045e-25	protein_coding	ZC84.1
WBGene00013849	-2.24457	3.35305e-12	protein_coding	ZC84.6
WBGene00013852	-2.47499	3.32715e-22	protein_coding	hhat-1
WBGene00013856	-2.35583	7.61668e-08	protein_coding	ZC168.2
WBGene00013860	-1.69222	3.44282e-12	protein_coding	ZC247.2
WBGene00013865	-2.36165	0.000344228	protein_coding	ZC334.7
WBGene00013872	-2.1238	1.77535e-15	protein_coding	ZC374.2
WBGene00013891	-3.45143	2.46765e-18	protein_coding	ZC434.3
WBGene00013896	-1.02748	0.00510857	protein_coding	ZC443.1
WBGene00013897	-2.7753	1.57032e-05	protein_coding	ZC443.2
WBGene00013898	-1.524	1.34973e-11	protein_coding	ZC443.3
WBGene00013900	-5.04933	1.05736e-11	protein_coding	ugt-18
WBGene00013902	-1.65446	2.13371e-07	protein_coding	ZC455.1
WBGene00013903	-2.56529	0.0243682	protein_coding	ugt-3
WBGene00013904	-1.53099	5.70095e-06	protein_coding	ugt-6
WBGene00013906	-1.15231	0.00105973	protein_coding	ugt-5
WBGene00013914	-1.25499	0.0295866	protein_coding	lgc-37
WBGene00013916	-2.34599	0.0108247	protein_coding	ZC504.1
WBGene00013955	-1.22145	0.000752735	protein_coding	kri-1
WBGene00013959	-2.0365	4.1817e-11	protein_coding	ZK265.7
WBGene00013960	-3.01117	6.17069e-15	protein_coding	cutl-8
WBGene00013962	-2.4953	4.71013e-23	protein_coding	ZK287.1
WBGene00013963	-1.32669	0.00117865	protein_coding	sulp-8
WBGene00013965	-1.95426	2.50341e-17	protein_coding	ZK287.4
WBGene00013970	-1.38263	2.72895e-05	protein_coding	klu-1
WBGene00013975	-1.19847	0.00655425	protein_coding	ZK455.5
WBGene00013982	-1.19569	0.000149681	protein_coding	ZK512.1
WBGene00013989	-2.38079	1.95979e-05	protein_coding	ZK512.11
WBGene00014002	-1.1653	0.0191845	protein_coding	ZK593.2
WBGene00014003	-1.80392	0.0060145	protein_coding	ZK593.3
WBGene00014008	-1.865	0.00591567	protein_coding	ZK596.3
WBGene00014021	-1.23034	0.000117285	protein_coding	svop-1
WBGene00014033	-1.61123	4.64751e-05	protein_coding	arrd-15
WBGene00014039	-3.69359	7.20196e-20	protein_coding	ZK662.2
WBGene00014046	-1.35019	0.0132023	protein_coding	clec-60
WBGene00014047	-3.47645	0.00646173	protein_coding	clec-61
WBGene00014051	-1.54893	1.14398e-12	protein_coding	spv-1
WBGene00014052	-1.29417	0.000258282	protein_coding	ZK669.2
WBGene00014055	-1.57996	0.000591773	protein_coding	ZK669.5
WBGene00014065	-2.26595	3.37986e-06	protein_coding	ZK673.11
WBGene00014067	-3.84376	1.72163e-35	protein_coding	ZK675.4
WBGene00014074	-1.79829	4.30163e-08	protein_coding	ZK757.2
WBGene00014077	-2.33521	3.61834e-09	protein_coding	ZK792.4
WBGene00014089	-2.0739	2.14205e-14	protein_coding	ZK822.1
WBGene00014094	-3.70096	4.05389e-09	protein_coding	ZK829.3
WBGene00014099	-2.49168	3.20144e-12	protein_coding	ZK836.3
WBGene00014101	-1.30492	0.00099679	protein_coding	gopc-1
WBGene00014125	-1.2237	0.00187123	protein_coding	ZK863.8
WBGene00014145	-2.85448	0.0182221	protein_coding	ZK899.7
WBGene00014171	-1.29043	1.46043e-07	protein_coding	nep-26
WBGene00014173	-1.76684	6.01925e-12	protein_coding	srlf-34
WBGene00014178	-2.94261	9.01294e-11	protein_coding	ZK1010.4
WBGene00014210	-1.31855	0.000663279	protein_coding	ZK1067.4
WBGene00014220	-1.46977	0.000328098	protein_coding	ZK1098.3
WBGene00014245	-7.77617	3.03231e-05	protein_coding	ZK1307.2
WBGene00014248	-2.67288	0.00456775	protein_coding	ZK1307.7
WBGene00014254	-1.69119	0.000216974	protein_coding	cyp-13A10
WBGene00014261	-1.45954	1.8781e-08	protein_coding	shk-1
WBGene00014308	-1.41678	3.23724e-05	pseudogene	F07H5.4
WBGene00014541	-2.56295	0.00270361	snoRNA	W04D2.7
WBGene00014562	-1.61758	0.00912717	pseudogene	Y17D7B.7
WBGene00014569	-3.1916	0.00214889	protein_coding	bkip-1
WBGene00014751	-4.91569	0.013185	pseudogene	F36G9.4
WBGene00014759	-1.75141	0.020688	pseudogene	F46A8.1
WBGene00014761	-1.46593	0.0264607	protein_coding	F46A8.11
WBGene00014883	-2.11589	0.0486429	pseudogene	Y39C12A.2
WBGene00014977	-1.20001	0.0150816	pseudogene	ZC15.4
WBGene00014989	-2.59774	1.05994e-07	protein_coding	best-23
WBGene00015002	-1.33852	0.000440264	protein_coding	B0034.1
WBGene00015019	-2.72252	7.10961e-08	protein_coding	B0205.4
WBGene00015046	-1.46347	9.24265e-07	protein_coding	nlp-34
WBGene00015055	-1.26265	4.26962e-06	protein_coding	pitr-3
WBGene00015061	-1.3407	8.50571e-10	protein_coding	cpna-2
WBGene00015063	-2.15116	0.00621488	protein_coding	B0228.6
WBGene00015076	-1.28536	0.00836469	protein_coding	B0238.12
WBGene00015085	-1.10446	0.0488262	protein_coding	B0244.10
WBGene00015087	-2.43275	3.19798e-06	protein_coding	B0252.1
WBGene00015088	-1.15625	0.0116943	protein_coding	B0252.3
WBGene00015103	-4.9403	1.04597e-08	protein_coding	B0280.7
WBGene00015124	-2.03071	2.19805e-08	protein_coding	anmt-1
WBGene00015135	-2.43724	6.63127e-11	protein_coding	cyp-23A1
WBGene00015137	-1.26995	0.000280222	protein_coding	B0310.1
WBGene00015148	-1.92179	3.27863e-11	protein_coding	hpo-28
WBGene00015153	-1.83358	0.000187946	protein_coding	idpp-2
WBGene00015169	-2.53343	6.6978e-17	protein_coding	B0403.5
WBGene00015177	-1.34041	2.47531e-07	protein_coding	tmc-2
WBGene00015199	-2.82076	0.00956135	protein_coding	B0454.8
WBGene00015218	-1.79905	2.82591e-09	protein_coding	B0507.1
WBGene00015225	-2.1109	0.0345175	protein_coding	B0507.8
WBGene00015227	-2.12866	0.000219465	protein_coding	ddn-1
WBGene00015231	-2.83731	1.61226e-14	protein_coding	cutl-14
WBGene00015263	-1.11698	0.0014073	protein_coding	B0563.6
WBGene00015279	-1.37178	0.00567173	protein_coding	cest-5.1
WBGene00015284	-1.10332	0.000275392	protein_coding	cest-5.2
WBGene00015287	-3.31808	1.19354e-05	protein_coding	osta-1
WBGene00015300	-3.1743	1.1018e-13	protein_coding	C01F1.5
WBGene00015303	-1.09066	0.000636156	protein_coding	rga-6
WBGene00015311	-1.42137	0.000364094	protein_coding	C01G5.9
WBGene00015334	-1.703	2.358e-07	protein_coding	sup-18
WBGene00015335	-3.61598	5.21323e-23	protein_coding	acdh-6
WBGene00015336	-1.76136	1.10892e-09	protein_coding	C02D5.2
WBGene00015339	-3.55484	1.97888e-21	protein_coding	C02E7.6
WBGene00015340	-5.26389	4.99637e-69	protein_coding	C02E7.7
WBGene00015356	-1.9894	6.39082e-15	protein_coding	tag-278
WBGene00015362	-1.51563	0.000940223	protein_coding	fbxa-105
WBGene00015364	-2.02691	0.00579183	protein_coding	npr-19
WBGene00015369	-2.12885	4.63466e-07	protein_coding	ugt-51
WBGene00015371	-1.75766	7.82574e-05	protein_coding	C03A7.13
WBGene00015376	-2.37379	0.00193147	protein_coding	C03B1.5
WBGene00015387	-1.2963	0.0103417	protein_coding	kcnl-3
WBGene00015388	-2.37516	2.37446e-06	protein_coding	C03F11.2
WBGene00015390	-1.37877	0.000262796	protein_coding	C03F11.4
WBGene00015396	-2.71125	0.001595	protein_coding	nhr-148
WBGene00015397	-2.8672	0.0187116	protein_coding	nhr-149
WBGene00015398	-4.65576	0.00263622	protein_coding	tag-293
WBGene00015399	-2.45696	0.0268947	protein_coding	cyp-35A1
WBGene00015400	-1.63152	3.99762e-08	protein_coding	cyp-35A2
WBGene00015402	-1.62461	8.24693e-05	protein_coding	C03G6.17
WBGene00015403	-1.42402	4.845e-09	protein_coding	clec-10
WBGene00015408	-2.32809	1.936e-12	protein_coding	C03H5.6
WBGene00015426	-2.02403	0.00583703	protein_coding	C04E6.12
WBGene00015449	-1.12708	7.79605e-05	protein_coding	ugt-63
WBGene00015455	-1.92244	0.0409541	protein_coding	txt-9
WBGene00015457	-4.62658	1.35766e-06	protein_coding	idpb-3
WBGene00015458	-4.19337	0.00363056	protein_coding	idpb-1
WBGene00015465	-1.4071	0.0047804	protein_coding	C05C8.8
WBGene00015473	-3.28337	0.00023353	protein_coding	C05D9.4
WBGene00015478	-1.51712	1.99118e-06	protein_coding	mapk-15
WBGene00015480	-1.36936	1.42555e-06	protein_coding	C05D10.4
WBGene00015494	-1.67974	4.14998e-07	protein_coding	C05E11.3
WBGene00015496	-1.83997	0.0017291	protein_coding	C05E11.7
WBGene00015517	-1.58807	0.00055084	protein_coding	C06A8.8
WBGene00015519	-1.01162	3.25359e-05	protein_coding	doxa-1
WBGene00015522	-2.06361	0.00294734	protein_coding	C06E1.7
WBGene00015523	-2.11414	2.00763e-08	protein_coding	ztf-30
WBGene00015531	-2.32514	1.735e-08	protein_coding	C06E4.2
WBGene00015536	-1.33175	0.0160837	protein_coding	glb-2
WBGene00015544	-4.40729	2.81586e-16	protein_coding	C06E8.5
WBGene00015545	-2.65655	1.64421e-27	protein_coding	C06G1.1
WBGene00015546	-3.40117	7.48902e-14	protein_coding	cpg-19
WBGene00015552	-1.09822	9.25274e-07	protein_coding	gldi-4
WBGene00015559	-1.89303	0.000258885	protein_coding	npr-17
WBGene00015566	-1.41628	0.000380971	protein_coding	C07D10.1
WBGene00015570	-1.39018	0.0224256	protein_coding	C07F11.2
WBGene00015608	-1.51783	6.73301e-06	protein_coding	math-3
WBGene00015620	-2.5429	8.13917e-22	protein_coding	C08G9.2
WBGene00015622	-3.53262	6.6215e-07	protein_coding	C09B8.3
WBGene00015645	-3.30325	5.46009e-12	protein_coding	lips-7
WBGene00015646	-1.34503	2.90859e-05	protein_coding	mlt-10
WBGene00015647	-1.02707	4.85113e-05	protein_coding	C09F5.1
WBGene00015649	-1.40971	0.0249308	protein_coding	C09F5.3
WBGene00015660	-1.17673	2.62294e-06	protein_coding	catp-3
WBGene00015664	-2.00222	3.42918e-05	protein_coding	C10A4.3
WBGene00015679	-4.72765	1.02235e-48	protein_coding	C10F3.7
WBGene00015680	-1.1654	1.76114e-07	protein_coding	egal-1
WBGene00015692	-1.65054	0.00010615	protein_coding	ugt-25
WBGene00015704	-1.89889	5.04614e-12	protein_coding	tiam-1
WBGene00015706	-2.11312	0.00548064	protein_coding	C12D5.3
WBGene00015708	-2.57534	0.0208001	protein_coding	C12D5.5
WBGene00015710	-1.29626	0.0255817	protein_coding	C12D5.9
WBGene00015735	-1.18321	7.51569e-06	protein_coding	pdfr-1
WBGene00015740	-1.67176	5.56052e-10	protein_coding	C13E3.1
WBGene00015741	-2.26055	0.000126255	protein_coding	C13F10.1
WBGene00015748	-2.64989	1.62304e-17	protein_coding	C14A11.2
WBGene00015750	-2.36159	0.00843329	protein_coding	C14A11.5
WBGene00015751	-1.15605	0.0181429	protein_coding	C14A11.6
WBGene00015753	-1.19105	0.00486228	protein_coding	C14B9.3
WBGene00015781	-1.36202	0.000127101	protein_coding	rml-3
WBGene00015790	-1.22028	0.000411628	protein_coding	C15C7.4
WBGene00015798	-2.19001	0.0203986	protein_coding	C15H9.2
WBGene00015822	-2.28362	1.88192e-07	protein_coding	C16B8.2
WBGene00015841	-3.62498	3.14417e-25	protein_coding	skpo-2
WBGene00015857	-2.45126	3.95275e-06	protein_coding	C16D9.1
WBGene00015860	-3.67823	3.82182e-34	protein_coding	C16D9.5
WBGene00015861	-1.17951	0.000951475	protein_coding	C16D9.6
WBGene00015900	-2.0409	0.0456635	protein_coding	nhr-157
WBGene00015906	-1.87084	0.000315445	protein_coding	C17E7.13
WBGene00015911	-4.31337	6.2794e-08	protein_coding	C17F4.3
WBGene00015921	-2.42382	0.000607256	protein_coding	C17H11.1
WBGene00015930	-1.24761	0.00020407	protein_coding	cest-4
WBGene00015934	-2.79886	1.8048e-13	protein_coding	ceh-48
WBGene00015936	-2.29026	0.00589307	protein_coding	C17H12.11
WBGene00015968	-1.30474	1.98424e-09	protein_coding	C18C4.7
WBGene00015969	-1.44279	0.0186435	protein_coding	glb-6
WBGene00015980	-1.37598	0.00099899	protein_coding	C18G1.1
WBGene00015984	-4.03693	0.000105009	protein_coding	C18G1.6
WBGene00015993	-5.77651	2.46427e-17	protein_coding	C18H7.1
WBGene00016005	-1.59725	0.000111604	protein_coding	ift-74
WBGene00016022	-1.5862	1.65635e-06	protein_coding	C23H3.9
WBGene00016032	-2.5238	0.0291414	protein_coding	C24A3.1
WBGene00016033	-1.06659	1.02958e-05	protein_coding	C24A3.2
WBGene00016037	-1.62864	0.0100004	protein_coding	dop-6
WBGene00016044	-1.96934	1.13677e-05	protein_coding	C24B5.1
WBGene00016046	-1.02255	0.00387513	protein_coding	C24B5.4
WBGene00016069	-2.51109	4.85946e-05	protein_coding	C24H10.3
WBGene00016105	-2.58872	0.0179075	protein_coding	C25F6.6
WBGene00016106	-2.43964	1.68869e-12	protein_coding	itm-2
WBGene00016108	-1.71489	0.00129466	protein_coding	C25G6.3
WBGene00016114	-1.30213	8.64372e-05	protein_coding	flp-27
WBGene00016130	-2.91951	5.01363e-11	protein_coding	C26B2.8
WBGene00016132	-2.47017	0.000510945	protein_coding	C26B9.2
WBGene00016133	-2.19577	6.23239e-15	protein_coding	C26B9.3
WBGene00016135	-1.59468	1.77923e-07	protein_coding	C26B9.6
WBGene00016146	-2.12748	3.45348e-11	protein_coding	C26F1.1
WBGene00016153	-3.76349	0.00152696	protein_coding	idpb-2
WBGene00016160	-3.82047	0.00108749	protein_coding	C27D6.1
WBGene00016165	-2.17644	5.79089e-07	protein_coding	wdr-60
WBGene00016172	-1.32502	1.95856e-07	protein_coding	C27H5.2
WBGene00016174	-1.5638	0.000142008	protein_coding	mfsd-13.2
WBGene00016181	-1.99027	0.0292103	protein_coding	C28C12.11
WBGene00016184	-1.71449	0.0185442	protein_coding	glb-9
WBGene00016191	-1.1036	0.00342875	protein_coding	C28G1.6
WBGene00016207	-1.37217	0.0391408	protein_coding	C29E4.10
WBGene00016224	-1.80691	0.0198047	pseudogene	fbxa-57
WBGene00016231	-6.24015	8.31668e-22	protein_coding	C29G2.3
WBGene00016237	-1.83679	6.21635e-10	protein_coding	C29H12.6
WBGene00016242	-4.72357	4.59551e-19	protein_coding	C30A5.10
WBGene00016248	-1.85386	0.00870073	protein_coding	srsy-2
WBGene00016254	-2.83676	4.07702e-06	protein_coding	fbxb-114
WBGene00016259	-2.39938	3.40055e-07	protein_coding	C30F8.3
WBGene00016265	-1.28686	0.00187995	protein_coding	trhr-1
WBGene00016276	-2.28168	3.0617e-06	protein_coding	C30G12.4
WBGene00016289	-1.34661	3.97502e-08	protein_coding	lntl-1
WBGene00016293	-3.16772	0.000904991	protein_coding	C31H2.3
WBGene00016304	-2.67883	3.61302e-06	pseudogene	fbxc-41
WBGene00016314	-1.48272	2.14444e-07	protein_coding	ttc-39B
WBGene00016319	-1.78746	3.03295e-06	protein_coding	C32D5.12
WBGene00016324	-2.87052	0.000201146	protein_coding	acs-24
WBGene00016328	-2.94491	7.32481e-08	protein_coding	pde-5
WBGene00016329	-2.52075	4.46241e-15	protein_coding	osr-1
WBGene00016354	-1.18695	9.78897e-07	protein_coding	rig-6
WBGene00016364	-1.07511	0.0367164	protein_coding	nhr-161
WBGene00016366	-1.3512	0.00274557	protein_coding	nhr-140
WBGene00016368	-1.26439	0.0441947	protein_coding	nhr-163
WBGene00016386	-2.50906	0.0170215	protein_coding	tag-272
WBGene00016394	-1.46573	0.000509565	protein_coding	C34B2.9
WBGene00016396	-1.23217	0.00104719	protein_coding	C34B2.11
WBGene00016397	-2.21584	3.59522e-07	protein_coding	maph-9
WBGene00016423	-1.12889	2.32059e-05	protein_coding	tag-275
WBGene00016428	-1.43044	0.000341598	protein_coding	dmsr-7
WBGene00016429	-1.50513	0.0207541	protein_coding	C35A11.2
WBGene00016448	-2.60293	3.74864e-10	protein_coding	C35D10.12
WBGene00016450	-1.18294	2.49918e-05	protein_coding	clec-5
WBGene00016454	-1.76459	1.68506e-12	protein_coding	C35E7.2
WBGene00016456	-2.42379	5.68503e-25	protein_coding	C35E7.4
WBGene00016463	-1.94427	5.51776e-06	protein_coding	C35E7.11
WBGene00016468	-2.63387	2.20492e-10	protein_coding	C36B7.5
WBGene00016503	-2.8396	0.00156278	protein_coding	C37C3.11
WBGene00016504	-1.12737	0.0356839	protein_coding	C37C3.12
WBGene00016505	-1.28505	6.73948e-06	protein_coding	ttr-33
WBGene00016518	-1.71233	0.0387114	protein_coding	C38C5.1
WBGene00016533	-1.40144	0.00807567	protein_coding	latd-1
WBGene00016538	-1.37874	0.0200599	protein_coding	C39F7.1
WBGene00016544	-1.26491	0.000138825	protein_coding	math-18
WBGene00016555	-1.43808	0.000726695	protein_coding	math-20
WBGene00016556	-3.57074	0.000150709	protein_coding	math-21
WBGene00016580	-2.09168	6.06846e-07	protein_coding	ppm-1.H
WBGene00016587	-1.37718	0.0323442	protein_coding	C42C1.9
WBGene00016596	-3.57809	3.78661e-14	protein_coding	C42D4.3
WBGene00016598	-3.81186	6.13408e-11	protein_coding	C42D4.13
WBGene00016613	-1.49877	0.0173313	protein_coding	best-9
WBGene00016619	-2.73247	1.32727e-09	protein_coding	C43H6.6
WBGene00016625	-2.79037	7.56147e-15	protein_coding	aff-1
WBGene00016626	-2.29416	1.47124e-08	protein_coding	clhm-1
WBGene00016628	-2.32139	0.000229065	protein_coding	slc-36.5
WBGene00016631	-1.15105	0.000257354	protein_coding	C44B7.11
WBGene00016633	-1.80581	0.000357262	protein_coding	C44B11.1
WBGene00016662	-2.44948	0.000278162	protein_coding	C45B2.8
WBGene00016669	-1.81722	8.53704e-06	protein_coding	ilys-2
WBGene00016670	-6.07605	3.40357e-42	protein_coding	ilys-3
WBGene00016682	-1.89378	0.0188169	protein_coding	C45G9.11
WBGene00016699	-3.67312	0.000687134	protein_coding	del-7
WBGene00016700	-4.54683	1.58012e-49	protein_coding	C46A5.4
WBGene00016706	-1.01581	0.000510945	protein_coding	C46C11.3
WBGene00016711	-1.55939	0.00439823	protein_coding	fbxc-53
WBGene00016719	-1.19556	0.012178	protein_coding	math-24
WBGene00016721	-1.07597	0.00331079	protein_coding	C46G7.1
WBGene00016728	-1.28722	3.8242e-07	protein_coding	C46H11.2
WBGene00016731	-3.9594	7.36501e-14	protein_coding	C46H11.7
WBGene00016732	-4.29921	7.12329e-20	protein_coding	phat-1
WBGene00016733	-3.28062	4.67735e-23	protein_coding	phat-2
WBGene00016734	-3.81085	9.8052e-17	protein_coding	C46H11.10
WBGene00016735	-1.51323	6.09924e-09	protein_coding	fhod-1
WBGene00016744	-2.76116	7.16875e-08	protein_coding	bbs-9
WBGene00016751	-2.04503	4.7705e-19	protein_coding	C48E7.6
WBGene00016756	-1.2886	1.4811e-05	protein_coding	C49A9.2
WBGene00016759	-1.87408	8.44954e-11	protein_coding	C49A9.5
WBGene00016761	-2.68856	0.0126466	protein_coding	tkr-2
WBGene00016768	-1.64576	0.000649172	protein_coding	cyp-33E1
WBGene00016791	-1.05241	0.0225656	protein_coding	C49H3.4
WBGene00016801	-2.15526	0.000379915	protein_coding	C50C3.5
WBGene00016805	-3.26531	4.22469e-22	protein_coding	C50D2.1
WBGene00016806	-2.67064	5.34159e-13	protein_coding	C50D2.2
WBGene00016840	-1.65316	0.0170387	protein_coding	C50F2.7
WBGene00016841	-1.86154	1.00209e-10	protein_coding	magu-3
WBGene00016848	-1.172	0.000840686	protein_coding	klo-1
WBGene00016866	-1.27215	2.00201e-07	protein_coding	coel-1
WBGene00016883	-1.17681	0.0300013	protein_coding	C52E2.4
WBGene00016884	-2.14755	0.000995106	protein_coding	C52E2.5
WBGene00016903	-1.74232	8.90533e-08	protein_coding	2024-03-04
WBGene00016911	-1.02076	0.0402062	protein_coding	drn-1
WBGene00016915	-3.37979	3.18456e-09	protein_coding	idpp-11
WBGene00016919	-1.27451	0.00359554	protein_coding	C54E4.4
WBGene00016921	-3.3204	0.00184264	protein_coding	C54F6.3
WBGene00016931	-1.78942	0.000792676	protein_coding	C54G6.2
WBGene00016932	-1.67546	0.00250042	protein_coding	C54G6.3
WBGene00016935	-1.29444	9.21116e-07	protein_coding	ifta-1
WBGene00016938	-2.5883	0.00661443	protein_coding	C54H2.4
WBGene00016945	-2.34319	0.00112819	protein_coding	sulp-1
WBGene00016951	-1.02025	0.00458352	protein_coding	C55C3.1
WBGene00016962	-4.21779	1.51973e-21	protein_coding	C56C10.4
WBGene00016973	-2.35484	0.00264365	protein_coding	abch-1
WBGene00016974	-2.78372	1.28231e-12	protein_coding	lron-15
WBGene00016975	-1.07467	0.000753583	protein_coding	nhr-173
WBGene00016979	-1.73103	2.62912e-09	protein_coding	C56G2.4
WBGene00016984	-1.57809	0.00135328	protein_coding	npr-8
WBGene00017009	-2.31113	0.000303481	protein_coding	idpp-10
WBGene00017013	-1.81375	1.54083e-08	protein_coding	ensh-1
WBGene00017014	-2.68813	0.00142649	protein_coding	dylt-2
WBGene00017018	-3.4494	8.83856e-20	protein_coding	D1014.5
WBGene00017028	-1.05926	0.00012146	protein_coding	dex-1
WBGene00017033	-1.07477	0.0350257	protein_coding	nekl-4
WBGene00017036	-2.59354	1.60303e-05	protein_coding	D1069.1
WBGene00017039	-1.56611	5.2826e-05	protein_coding	trk-1
WBGene00017040	-1.68246	0.00653361	protein_coding	D1079.1
WBGene00017052	-5.33149	2.37875e-10	protein_coding	D2024.4
WBGene00017060	-1.57581	2.78727e-05	protein_coding	D2063.1
WBGene00017068	-4.62018	1.14358e-24	protein_coding	D2092.8
WBGene00017073	-4.07344	2.13791e-20	protein_coding	D2096.6
WBGene00017076	-3.52109	0.000121385	protein_coding	D2096.9
WBGene00017092	-1.89186	0.0245043	protein_coding	E02C12.6
WBGene00017120	-2.23246	2.85489e-05	protein_coding	tctn-1
WBGene00017124	-1.54553	0.000404322	protein_coding	E04F6.4
WBGene00017129	-1.53531	0.00268896	protein_coding	E04F6.10
WBGene00017131	-1.15866	0.0118329	protein_coding	E04F6.15
WBGene00017133	-1.06005	2.15185e-05	protein_coding	EEED8.2
WBGene00017149	-2.6663	1.65247e-05	protein_coding	EGAP4.1
WBGene00017151	-1.77187	0.00135328	protein_coding	EGAP9.3
WBGene00017154	-1.60355	5.03643e-08	protein_coding	ugt-57
WBGene00017156	-2.20738	2.12704e-08	protein_coding	F01E11.3
WBGene00017157	-1.64964	0.000567164	protein_coding	tyra-2
WBGene00017176	-1.94126	0.00184312	protein_coding	nmur-3
WBGene00017190	-2.13519	2.84436e-05	protein_coding	F07B7.12
WBGene00017193	-1.80865	7.46316e-09	protein_coding	F07C3.2
WBGene00017194	-2.47774	0.00184312	protein_coding	F07C3.3
WBGene00017197	-2.22712	9.83125e-06	protein_coding	F07C3.9
WBGene00017204	-6.92765	5.97786e-05	protein_coding	F07C4.11
WBGene00017218	-2.38579	0.0416515	protein_coding	dct-5
WBGene00017233	-2.23092	8.57025e-08	protein_coding	lmd-4
WBGene00017243	-1.15014	0.0266561	protein_coding	F08C6.5
WBGene00017260	-2.53741	1.46258e-06	protein_coding	F08F3.1
WBGene00017266	-5.33419	0.00618256	protein_coding	F08F3.10
WBGene00017290	-1.33427	0.00775811	protein_coding	F09E5.12
WBGene00017296	-1.95368	3.59256e-05	protein_coding	F09E10.6
WBGene00017299	-1.40969	0.000321821	protein_coding	molo-1
WBGene00017305	-5.36537	1.08416e-09	protein_coding	nspb-12
WBGene00017306	-2.04905	0.00531195	protein_coding	F09F9.1
WBGene00017307	-2.96535	7.8215e-19	protein_coding	F09F9.2
WBGene00017309	-1.70083	2.05571e-08	protein_coding	gogo-1
WBGene00017312	-1.77202	1.70492e-05	protein_coding	pitr-5
WBGene00017314	-1.50276	6.76842e-08	protein_coding	lgc-39
WBGene00017315	-1.37258	0.00841533	protein_coding	ugt-36
WBGene00017320	-1.33641	0.0082398	protein_coding	F09G8.5
WBGene00017331	-1.43899	0.0103971	protein_coding	ugt-40
WBGene00017332	-1.83041	0.048857	protein_coding	ugt-37
WBGene00017350	-1.88423	5.65056e-13	protein_coding	F10E7.9
WBGene00017351	-4.39628	7.81703e-07	protein_coding	cutl-5
WBGene00017364	-1.26521	0.00182695	protein_coding	clec-7
WBGene00017375	-1.32057	0.000785218	protein_coding	pbo-6
WBGene00017378	-2.54677	0.00101441	protein_coding	F11C7.6
WBGene00017380	-1.05009	3.30457e-05	protein_coding	F11D5.1
WBGene00017381	-1.15028	5.54542e-07	protein_coding	ddr-2
WBGene00017382	-1.94702	0.0113054	protein_coding	F11D5.5
WBGene00017389	-1.29476	0.00412987	protein_coding	lgc-38
WBGene00017400	-2.8713	2.84643e-06	protein_coding	stg-2
WBGene00017411	-4.57343	0.000290033	protein_coding	F13A2.2
WBGene00017416	-1.63722	0.00467423	protein_coding	F13B6.1
WBGene00017418	-1.23598	3.20853e-06	protein_coding	F13B6.3
WBGene00017420	-1.99173	4.9506e-05	protein_coding	F13B9.2
WBGene00017424	-3.80444	0.00307299	protein_coding	F13C5.3
WBGene00017429	-1.64637	3.41185e-10	protein_coding	F13D11.4
WBGene00017430	-2.02322	1.00905e-14	protein_coding	bcl-11
WBGene00017433	-1.26408	0.0148456	protein_coding	F13H6.5
WBGene00017434	-2.08478	6.64206e-06	protein_coding	F13H8.1
WBGene00017437	-1.55353	1.18339e-05	protein_coding	nmgp-1
WBGene00017438	-3.43465	6.41331e-25	protein_coding	F13H8.5
WBGene00017443	-1.27713	0.00389632	protein_coding	F13H8.11
WBGene00017447	-1.30603	1.04601e-06	protein_coding	F14B8.5
WBGene00017449	-1.36084	0.000171539	protein_coding	otpl-3
WBGene00017463	-1.11771	1.67368e-05	protein_coding	F14D12.1
WBGene00017483	-1.2824	2.19146e-06	protein_coding	lgc-22
WBGene00017489	-1.57858	5.30208e-05	protein_coding	F15E6.9
WBGene00017498	-2.37096	2.49649e-20	protein_coding	pud-4
WBGene00017501	-2.24778	4.4453e-23	protein_coding	pud-3
WBGene00017535	-2.94004	1.18045e-18	protein_coding	atf-8
WBGene00017560	-3.30498	1.5039e-27	protein_coding	F18C5.5
WBGene00017562	-2.89659	1.34043e-10	protein_coding	F18C5.9
WBGene00017568	-2.55205	1.16611e-06	protein_coding	F18E9.1
WBGene00017571	-1.26912	9.64515e-08	protein_coding	jmjd-3.1
WBGene00017574	-1.08786	0.00479708	protein_coding	pxmp-4
WBGene00017576	-2.41457	1.16728e-24	protein_coding	cdh-8
WBGene00017597	-1.94354	5.13835e-10	protein_coding	F19C7.8
WBGene00017616	-2.77874	0.00835877	protein_coding	F20A1.4
WBGene00017637	-2.03635	2.46293e-05	protein_coding	F20D6.8
WBGene00017639	-1.55568	2.46281e-08	protein_coding	F20D6.10
WBGene00017650	-1.47761	0.0421267	protein_coding	F21A9.1
WBGene00017657	-1.33947	1.61809e-07	protein_coding	F21C10.7
WBGene00017663	-1.58784	3.04023e-07	protein_coding	F21D12.3
WBGene00017666	-2.81971	1.23369e-07	protein_coding	F21E9.2
WBGene00017692	-2.47436	2.33251e-09	protein_coding	F22B7.1
WBGene00017698	-1.18242	0.000891143	protein_coding	F22B7.9
WBGene00017702	-1.59943	1.14814e-05	protein_coding	malt-1
WBGene00017716	-2.64277	7.40789e-19	protein_coding	sups-1
WBGene00017721	-2.29078	3.86147e-09	protein_coding	F22F7.3
WBGene00017723	-3.05029	3.63645e-12	protein_coding	bgnt-1.2
WBGene00017744	-1.64488	0.00223587	protein_coding	fbxc-54
WBGene00017751	-1.51664	0.00258512	protein_coding	F23F12.3
WBGene00017754	-2.11847	4.9553e-09	protein_coding	chtb-2
WBGene00017761	-4.36916	0.0069404	protein_coding	idpp-13
WBGene00017762	-2.06633	1.34926e-05	protein_coding	F23H11.7
WBGene00017783	-2.23503	3.34061e-06	protein_coding	F25E5.2
WBGene00017792	-1.27803	0.00939293	protein_coding	F25E5.16
WBGene00017794	-2.7487	2.25415e-06	protein_coding	mltn-13
WBGene00017795	-1.32208	2.21284e-06	protein_coding	F25F8.1
WBGene00017798	-2.73719	1.81753e-09	protein_coding	slc-17.8
WBGene00017807	-1.80089	0.000885889	protein_coding	F26A1.9
WBGene00017813	-1.08125	0.0217312	protein_coding	nlp-61
WBGene00017814	-2.03996	2.82522e-13	protein_coding	F26A10.2
WBGene00017835	-2.78274	3.25677e-13	protein_coding	F26F12.4
WBGene00017838	-1.90323	2.67137e-09	protein_coding	F26G1.2
WBGene00017841	-2.10775	2.07041e-10	protein_coding	F26G1.5
WBGene00017842	-2.21409	1.35866e-15	protein_coding	nep-12
WBGene00017858	-2.3041	2.60637e-08	protein_coding	F27C1.11
WBGene00017866	-1.91782	4.1718e-14	protein_coding	stn-2
WBGene00017894	-1.29487	0.0310726	protein_coding	F28B12.1
WBGene00017900	-1.52931	6.95457e-07	protein_coding	F28E10.1
WBGene00017904	-1.1156	2.59818e-05	protein_coding	lim-8
WBGene00017914	-1.65175	0.00075009	protein_coding	F29A7.4
WBGene00017937	-2.46796	3.75172e-13	protein_coding	F30H5.3
WBGene00017950	-2.70269	2.30404e-15	protein_coding	F31E3.2
WBGene00017965	-2.70649	5.86628e-05	protein_coding	F31F7.2
WBGene00017971	-1.20031	0.00644545	protein_coding	F32A5.8
WBGene00017973	-1.65621	2.45597e-05	protein_coding	ift-81
WBGene00017976	-2.43423	1.58049e-12	protein_coding	F32B5.2
WBGene00017983	-1.37474	1.19673e-07	protein_coding	F32D1.3
WBGene00017991	-2.84832	2.90612e-23	protein_coding	clec-180
WBGene00017995	-1.57135	0.0484981	protein_coding	F32E10.8
WBGene00017998	-3.2461	3.02916e-29	protein_coding	F33D4.6
WBGene00018002	-2.35709	0.0236571	protein_coding	twk-47
[truncated: 814 more rows]
