# Supplementary material for: FG repeats drive co-clustering of nuclear pores and P granules in the C. elegans germline
Source: Development. 2025 Mar 27;152(6):dev204585. doi: 10.1242/dev.204585 (PMC12050070; doi:10.1242/dev.204585)
Supplement: Table S4. List of upregulated genes in mip-1Δ relative to N2 [file develop-152-204585-TableS4.xlsx]

## Sheet: Sheet1
gene_id	log2FoldChange	padj	gene_biotype	gene_name
WBGene00000114	1.10827	3.84395e-05	protein_coding	alh-8
WBGene00000190	1.96697	0.00049747	protein_coding	warf-1
WBGene00000256	1.80243	2.50928e-08	protein_coding	bli-6
WBGene00000282	1.0555	4.70456e-05	protein_coding	cah-4
WBGene00000457	1.23183	0.000729426	protein_coding	ceh-36
WBGene00000469	1.1328	0.000781257	protein_coding	ces-2
WBGene00000544	1.16096	0.0365224	protein_coding	clp-3
WBGene00000596	3.65566	2.076e-06	protein_coding	col-7
WBGene00000597	1.23054	5.4069e-06	protein_coding	col-8
WBGene00000608	1.50183	6.1481e-08	protein_coding	col-19
WBGene00000609	1.43299	1.75698e-08	protein_coding	col-20
WBGene00000615	1.62728	4.81131e-05	protein_coding	col-38
WBGene00000620	3.24259	2.57459e-25	protein_coding	col-43
WBGene00000636	2.09977	0.000963336	protein_coding	col-60
WBGene00000638	1.19161	0.0138731	protein_coding	col-62
WBGene00000639	2.05059	0.000116513	protein_coding	col-63
WBGene00000646	2.71595	0.00446102	protein_coding	H17B01.2
WBGene00000649	1.70617	0.00300708	protein_coding	col-73
WBGene00000656	1.47473	1.24424e-08	protein_coding	col-80
WBGene00000657	2.42459	1.01169e-19	protein_coding	col-81
WBGene00000663	2.73553	1.12904e-05	protein_coding	col-88
WBGene00000667	1.74534	2.45364e-12	protein_coding	col-92
WBGene00000668	1.77427	5.03412e-14	protein_coding	col-93
WBGene00000671	1.03829	0.00392705	protein_coding	col-96
WBGene00000673	1.58874	7.71278e-11	protein_coding	col-98
WBGene00000675	1.64156	2.25835e-10	protein_coding	col-101
WBGene00000677	1.44853	6.1481e-08	protein_coding	col-103
WBGene00000680	1.07032	0.000121194	protein_coding	col-106
WBGene00000684	4.34831	1.03584e-29	protein_coding	col-110
WBGene00000693	1.08923	2.90443e-05	protein_coding	col-119
WBGene00000696	1.02421	0.000289072	protein_coding	col-122
WBGene00000698	2.11968	3.82759e-16	protein_coding	col-124
WBGene00000703	1.55802	1.14329e-09	protein_coding	col-129
WBGene00000707	3.63724	3.97924e-18	protein_coding	col-133
WBGene00000708	1.46319	0.00023643	protein_coding	col-135
WBGene00000710	3.97205	0.00563463	protein_coding	col-137
WBGene00000711	1.68456	0.00195053	protein_coding	col-138
WBGene00000712	1.80574	1.2319e-11	protein_coding	col-139
WBGene00000713	1.16948	5.14227e-06	protein_coding	col-140
WBGene00000714	1.95559	0.000144313	protein_coding	col-141
WBGene00000716	1.44159	7.32476e-08	protein_coding	col-143
WBGene00000719	1.98614	0.000216125	protein_coding	col-146
WBGene00000722	1.53567	2.5292e-10	protein_coding	col-149
WBGene00000731	1.02819	0.00406249	protein_coding	col-158
WBGene00000732	2.47719	4.50244e-30	protein_coding	col-159
WBGene00000733	1.18271	2.88571e-06	protein_coding	col-160
WBGene00000734	1.58262	0.00565037	protein_coding	col-161
WBGene00000735	1.919	0.00053739	protein_coding	col-162
WBGene00000748	2.08422	0.00773183	protein_coding	col-175
WBGene00000749	1.42955	0.0038312	protein_coding	col-176
WBGene00000751	1.07614	1.70968e-05	protein_coding	col-178
WBGene00000752	1.51832	6.88511e-12	protein_coding	col-179
WBGene00000754	1.06608	5.38451e-05	protein_coding	col-181
WBGene00000757	1.05872	8.36869e-05	protein_coding	col-184
WBGene00000785	1.42401	1.08108e-07	protein_coding	cpr-5
WBGene00000870	1.12294	1.67415e-05	protein_coding	cyd-1
WBGene00000988	1.88576	2.33268e-15	protein_coding	dhs-25
WBGene00001066	1.36349	0.00526736	protein_coding	dpy-4
WBGene00001119	1.26014	0.00015631	protein_coding	dyf-3
WBGene00001155	1.45782	8.80988e-13	protein_coding	ech-6
WBGene00001387	1.26206	4.82291e-05	protein_coding	far-3
WBGene00001397	1.19982	3.516e-05	protein_coding	fat-5
WBGene00001399	1.00744	0.000572768	protein_coding	fat-7
WBGene00001434	1.00623	0.00919171	protein_coding	fkh-2
WBGene00001492	1.14668	7.58583e-05	protein_coding	frm-5.1
WBGene00001564	1.01907	0.000216125	protein_coding	icl-1
WBGene00001603	1.41084	0.0463353	protein_coding	gln-2
WBGene00001692	1.76816	8.09875e-11	protein_coding	grd-3
WBGene00001693	1.22411	0.00860754	protein_coding	grd-4
WBGene00001694	1.0247	6.43016e-06	protein_coding	grd-5
WBGene00001786	1.3555	3.5927e-05	protein_coding	gst-38
WBGene00001820	1.09084	0.00117403	protein_coding	ham-1
WBGene00001853	1.26688	1.86698e-05	protein_coding	hil-2
WBGene00001854	1.58048	1.62493e-07	protein_coding	hil-3
WBGene00001857	1.57452	0.000643504	protein_coding	hil-6
WBGene00001875	1.38646	1.85478e-05	protein_coding	his-1
WBGene00001876	1.34392	1.78644e-06	protein_coding	his-2
WBGene00001877	1.53072	1.20101e-07	protein_coding	his-3
WBGene00001878	1.20139	1.78644e-06	protein_coding	his-4
WBGene00001879	1.22469	3.75849e-05	protein_coding	his-5
WBGene00001880	1.37652	3.33586e-06	protein_coding	his-6
WBGene00001881	1.65069	1.6197e-09	protein_coding	his-7
WBGene00001882	1.30892	1.93648e-08	protein_coding	his-8
WBGene00001890	2.48719	0.000500559	protein_coding	his-16
WBGene00001891	1.85105	5.20907e-10	protein_coding	his-17
WBGene00001892	1.42936	6.99781e-06	protein_coding	his-18
WBGene00001898	1.43014	2.78836e-07	protein_coding	his-24
WBGene00001905	1.92085	0.0109669	protein_coding	his-31
WBGene00001906	1.67111	7.76445e-09	protein_coding	his-32
WBGene00001912	1.16	0.000625249	protein_coding	his-38
WBGene00001933	1.19339	1.45165e-05	protein_coding	his-59
WBGene00001935	1.34654	1.18274e-05	protein_coding	his-61
WBGene00001938	1.1901	0.00489054	protein_coding	his-64
WBGene00001977	1.00022	4.11772e-06	protein_coding	hmg-12
WBGene00002006	1.19239	0.0345176	pseudogene	hsp-2
WBGene00002061	1.35113	1.39925e-09	protein_coding	ife-3
WBGene00002102	2.34655	3.02944e-15	protein_coding	ins-19
WBGene00002117	1.69726	1.62496e-08	protein_coding	ins-34
WBGene00002120	3.35988	0.000621367	protein_coding	ins-37
WBGene00002199	1.20599	0.0356195	protein_coding	kin-15
WBGene00002219	1.10509	4.94655e-06	protein_coding	klp-7
WBGene00002221	1.3191	5.70609e-09	pseudogene	klp-10
WBGene00002228	1.32105	8.75114e-10	protein_coding	klp-18
WBGene00002271	1.29252	1.37127e-05	protein_coding	lec-8
WBGene00003018	1.56003	0.00015631	protein_coding	lin-32
WBGene00003424	1.70781	0.000556543	protein_coding	msp-3
WBGene00003425	3.19942	2.14303e-06	protein_coding	msp-10
WBGene00003426	2.22757	1.74839e-06	protein_coding	msp-19
WBGene00003429	1.94067	6.84512e-07	protein_coding	msp-31
WBGene00003431	2.18854	3.36544e-07	protein_coding	msp-33
WBGene00003432	2.23391	1.15266e-11	protein_coding	msp-36
WBGene00003434	2.30261	1.55969e-05	protein_coding	msp-38
WBGene00003435	2.15214	1.14251e-07	protein_coding	msp-40
WBGene00003438	2.39429	1.75698e-08	protein_coding	msp-45
WBGene00003442	2.30649	9.15745e-09	protein_coding	msp-49
WBGene00003443	2.32693	1.07459e-06	protein_coding	msp-50
WBGene00003444	2.22764	4.44217e-06	protein_coding	msp-51
WBGene00003446	1.63791	0.00505042	protein_coding	msp-53
WBGene00003448	1.93326	7.59102e-05	protein_coding	msp-55
WBGene00003449	2.5109	1.54464e-08	protein_coding	msp-56
WBGene00003450	2.1399	1.07828e-06	protein_coding	msp-57
WBGene00003452	2.51998	2.76421e-11	protein_coding	msp-59
WBGene00003457	2.17869	5.21983e-08	protein_coding	msp-64
WBGene00003458	2.43274	8.87955e-05	protein_coding	msp-65
WBGene00003463	2.33008	6.38143e-09	protein_coding	msp-76
WBGene00003464	2.6775	2.74865e-11	protein_coding	msp-77
WBGene00003465	2.42474	1.21445e-05	protein_coding	msp-78
WBGene00003466	2.28491	1.11781e-06	protein_coding	msp-79
WBGene00003467	2.44395	1.27204e-09	protein_coding	msp-81
WBGene00003468	1.77181	0.0224504	protein_coding	msp-113
WBGene00003469	2.64466	3.22286e-10	protein_coding	msp-142
WBGene00003470	2.97128	1.13682e-15	protein_coding	msp-152
WBGene00003473	2.49262	5.74343e-09	protein_coding	mtl-1
WBGene00003511	1.49876	3.99456e-08	protein_coding	mxl-3
WBGene00003595	1.20894	0.00217187	protein_coding	ngn-1
WBGene00003664	2.54823	0.00017594	protein_coding	nhr-74
WBGene00003762	1.98281	4.13198e-11	protein_coding	nlp-24
WBGene00003765	1.24239	0.000702905	protein_coding	nlp-27
WBGene00003771	1.34114	0.000565983	protein_coding	nlp-33
WBGene00003995	1.01406	0.000129675	protein_coding	pgp-1
WBGene00004094	1.06376	8.64352e-07	protein_coding	ppw-2
WBGene00004394	2.14183	3.74189e-05	protein_coding	rol-1
WBGene00004904	1.10894	0.0289816	protein_coding	snf-5
WBGene00004952	1.13391	2.94573e-06	protein_coding	spd-1
WBGene00004960	1.18089	0.00231464	protein_coding	spe-6
WBGene00004962	2.94698	0.00983706	protein_coding	spe-8
WBGene00004989	1.11577	0.000527629	protein_coding	spp-4
WBGene00006047	2.87037	0.00178755	protein_coding	ssp-19
WBGene00006048	2.68573	0.00660536	protein_coding	ssp-31
WBGene00006050	1.2533	0.000327448	protein_coding	ssq-1
WBGene00006051	2.13598	1.34718e-09	protein_coding	ssq-2
WBGene00006052	1.9713	0.00351233	protein_coding	ssq-3
WBGene00006053	1.94161	5.56994e-09	protein_coding	ssq-4
WBGene00006056	2.20343	1.24424e-08	protein_coding	sss-1
WBGene00006057	1.85958	0.00615811	pseudogene	sss-2
WBGene00006063	1.10596	0.000150699	protein_coding	sto-1
WBGene00006416	1.06376	0.000835452	protein_coding	sams-5
WBGene00006509	2.038	0.0425157	protein_coding	tag-164
WBGene00006536	1.02135	3.51835e-05	protein_coding	tbb-1
WBGene00006545	1.3533	0.000860536	protein_coding	tbx-8
WBGene00006925	1.00065	0.00348762	protein_coding	vit-1
WBGene00006927	1.00658	0.00157911	protein_coding	vit-3
WBGene00006928	1.21048	0.000104269	protein_coding	vit-4
WBGene00006956	1.22647	0.000853093	protein_coding	wrt-10
WBGene00007082	2.04283	0.00311333	protein_coding	acs-10
WBGene00007159	2.20001	0.00202284	protein_coding	B0379.7
WBGene00007190	1.87669	0.0153962	protein_coding	rmd-3
WBGene00007282	1.0058	0.00108555	protein_coding	clec-223
WBGene00007301	1.44396	0.0447912	protein_coding	C04F12.7
WBGene00007307	1.57226	0.000565119	protein_coding	spch-1
WBGene00007308	2.44419	8.46868e-13	protein_coding	nsph-3.2
WBGene00007366	2.22476	0.0149208	protein_coding	C06B3.7
WBGene00007584	2.05725	0.0181757	protein_coding	C14C10.1
WBGene00007601	2.35578	1.05868e-06	protein_coding	C15C6.2
WBGene00007733	1.8272	6.89873e-05	protein_coding	smz-1
WBGene00007734	2.3046	0.0201603	protein_coding	C25G4.7
WBGene00007766	1.57772	2.32124e-14	protein_coding	C27C7.1
WBGene00007777	1.50799	0.0151113	protein_coding	C27D8.1
WBGene00007778	1.12322	0.0447912	protein_coding	C27D8.2
WBGene00007836	1.14515	3.43033e-05	protein_coding	phdh-1
WBGene00007892	1.32934	4.82291e-05	protein_coding	C33B4.4
WBGene00007947	1.98256	6.01584e-07	protein_coding	C35A5.3
WBGene00007966	1.16789	8.44616e-07	protein_coding	maph-1.3
WBGene00007987	1.68524	0.0433143	protein_coding	C36H8.1
WBGene00008010	7.2628	1.38221e-186	protein_coding	C38D9.2
WBGene00008053	2.68351	5.98986e-37	protein_coding	cdc-48.2
WBGene00008063	2.14678	0.0415042	protein_coding	cylc-2
WBGene00008079	1.42229	0.015293	protein_coding	C44B9.2
WBGene00008175	1.78942	0.0265599	protein_coding	C48B4.12
WBGene00008216	1.09335	0.0252066	protein_coding	mec-19
WBGene00008390	1.93186	4.96889e-15	protein_coding	D1086.3
WBGene00008584	1.03199	0.00186168	protein_coding	irg-4
WBGene00008590	2.35772	1.78423e-05	protein_coding	F08H9.2
WBGene00008681	3.11281	1.66263e-24	protein_coding	scrm-4
WBGene00008724	1.82824	0.0317484	protein_coding	F13A7.1
WBGene00008844	1.02867	0.001025	protein_coding	F15A4.10
WBGene00008862	5.12312	2.34538e-86	protein_coding	F15D4.5
WBGene00008863	3.92623	8.52901e-28	protein_coding	F15D4.6
WBGene00008922	1.01184	3.48227e-05	protein_coding	F17C11.11
WBGene00009031	1.42559	0.00397118	protein_coding	F21H7.5
WBGene00009067	1.5457	0.00230205	protein_coding	F23A7.1
WBGene00009069	1.27335	0.00038009	protein_coding	F23A7.4
WBGene00009143	2.6192	0.0260091	protein_coding	F26A3.5
WBGene00009213	1.73858	2.14311e-06	protein_coding	thn-1
WBGene00009221	3.08085	6.53933e-24	protein_coding	acs-2
WBGene00009224	1.74618	4.14299e-14	protein_coding	F28F8.7
WBGene00009226	1.18096	0.000556543	protein_coding	cyp-37B1
WBGene00009308	1.14778	0.00801392	protein_coding	spe-18
WBGene00009321	2.19837	0.0173746	protein_coding	F32B6.4
WBGene00009344	1.54584	0.00801464	protein_coding	F32H2.7
WBGene00009361	1.16821	0.000239215	protein_coding	F33E2.5
WBGene00009367	1.00471	0.000223873	protein_coding	F33H2.3
WBGene00009377	2.61326	0.00157275	protein_coding	F34D10.8
WBGene00009429	1.11925	0.000636874	protein_coding	irg-5
WBGene00009457	1.72552	0.0173143	protein_coding	F36A2.10
WBGene00009470	2.41521	0.00382379	protein_coding	F36D3.4
WBGene00009526	1.49401	0.000123458	protein_coding	clec-169
WBGene00009621	1.03936	0.0017162	protein_coding	fipr-21
WBGene00009681	2.25596	6.54458e-11	protein_coding	gipc-2
WBGene00009787	1.35181	9.93673e-06	protein_coding	F46F2.3
WBGene00009827	1.24238	0.0209198	protein_coding	hmg-6
WBGene00009863	1.54385	0.00219693	protein_coding	F49B2.3
WBGene00009957	1.13506	0.00527374	protein_coding	F53B2.8
WBGene00009959	1.24595	0.00613403	protein_coding	F53B6.4
WBGene00010058	3.43172	8.424e-07	protein_coding	F54E4.2
WBGene00010064	1.02165	0.00029265	protein_coding	F54F7.2
WBGene00010091	2.50041	0.000959925	protein_coding	ssp-35
WBGene00010183	1.09357	0.00512203	protein_coding	fipr-13
WBGene00010234	1.01516	0.00162101	protein_coding	ttr-50
WBGene00010241	1.57324	0.0120828	protein_coding	F58D2.2
WBGene00010248	1.28301	3.47083e-05	protein_coding	F58D5.9
WBGene00010254	2.69795	0.000262606	protein_coding	F58E6.5
WBGene00010277	1.01944	0.00311722	protein_coding	F58G6.7
WBGene00010362	1.27838	2.59342e-06	protein_coding	enu-3.1
WBGene00010411	1.00477	0.00333857	protein_coding	H25K10.1
WBGene00010486	2.08638	0.0303037	protein_coding	K01H12.4
WBGene00010633	2.99618	2.37903e-07	protein_coding	nspd-2
WBGene00010651	1.69759	0.00545793	protein_coding	K08C9.2
WBGene00010691	1.52914	0.000707297	protein_coding	K08H2.4
WBGene00010719	1.65152	0.0352115	protein_coding	K09E4.1
WBGene00010759	1.6141	6.06891e-11	protein_coding	cysl-2
WBGene00010790	1.15968	3.78303e-07	protein_coding	adh-1
WBGene00010829	4.45203	0.0104663	protein_coding	M02B1.4
WBGene00010869	2.14221	0.0307041	protein_coding	M05B5.1
WBGene00010900	2.62808	0.00524859	protein_coding	M28.9
WBGene00011176	1.49334	0.000161889	protein_coding	R09E10.6
WBGene00011190	1.25115	0.000239215	protein_coding	swt-6
WBGene00011203	2.02825	0.011949	protein_coding	R10E4.7
WBGene00011214	1.26933	0.0167353	protein_coding	R10E9.2
WBGene00011229	1.08794	0.000785784	protein_coding	R11.4
WBGene00011401	2.0073	0.0127602	protein_coding	T03F6.6
WBGene00011435	1.06874	5.99539e-06	protein_coding	T04D3.8
WBGene00011446	1.10982	0.000555711	protein_coding	T04F8.8
WBGene00011672	1.97806	5.02676e-09	protein_coding	cyp-13A5
WBGene00011748	2.1063	1.11801e-05	pseudogene	T13F2.9
WBGene00011753	1.10721	0.00818147	protein_coding	T13F3.6
WBGene00011795	1.17533	0.0207338	protein_coding	T16A9.5
WBGene00011844	2.43812	3.19046e-13	protein_coding	T19C9.8
WBGene00011911	3.12796	0.00538885	protein_coding	T22B3.3
WBGene00012011	2.37834	0.0266926	protein_coding	T25B9.5
WBGene00012012	3.07097	0.0169675	protein_coding	T25B9.6
WBGene00012087	2.12259	0.000194465	protein_coding	T27E7.1
WBGene00012149	1.14002	2.86649e-05	protein_coding	VF13D12L.3
WBGene00012198	1.06834	4.78934e-05	protein_coding	citk-1
WBGene00012207	1.96917	0.00562033	protein_coding	W02B12.12
WBGene00012294	1.65209	0.00490289	protein_coding	nspa-8
WBGene00012300	1.2202	0.00174232	protein_coding	W06D11.2
WBGene00012492	1.16134	0.0108734	protein_coding	fbxb-7
WBGene00012552	1.24189	1.13148e-05	protein_coding	enu-3.5
WBGene00012595	1.55112	0.00352879	protein_coding	Y38E10A.17
WBGene00012608	2.17373	5.28383e-29	protein_coding	hphd-1
WBGene00012615	1.03592	0.00182261	protein_coding	dct-16
WBGene00012637	2.13083	0.00704608	protein_coding	ttbk-8.1
WBGene00012638	2.90628	0.0454891	protein_coding	Y38H8A.4
WBGene00012668	1.24506	0.00462629	protein_coding	Y39B6A.5
WBGene00012745	1.98703	0.0348411	pseudogene	Y40H7A.7
WBGene00012840	1.3407	2.32718e-05	protein_coding	grsp-1
WBGene00012851	1.09788	0.00132821	protein_coding	Y44A6C.2
WBGene00012867	1.01316	3.20446e-05	protein_coding	seld-1
WBGene00012910	1.12916	0.031568	protein_coding	Y46G5A.20
WBGene00012961	1.67636	1.11597e-07	protein_coding	Y47H10A.5
WBGene00013007	1.3592	4.1907e-09	protein_coding	Y48E1B.8
WBGene00013033	2.76495	0.00123831	protein_coding	Y49E10.10
WBGene00013100	1.8427	5.32746e-09	protein_coding	zip-7
WBGene00013278	1.41564	0.000190523	protein_coding	Y57A10B.6
WBGene00013290	2.26134	3.86914e-08	protein_coding	Y57G11A.2
WBGene00013380	1.06882	5.3304e-06	protein_coding	memi-2
WBGene00013418	1.20452	0.000314782	protein_coding	Y65A5A.1
WBGene00013437	2.03906	0.00730893	protein_coding	Y66D12A.11
WBGene00013473	2.2558	2.51429e-05	protein_coding	Y69E1A.1
WBGene00013474	1.59481	1.15153e-05	protein_coding	nsph-3.1
WBGene00013481	1.09944	0.000135027	protein_coding	Y69H2.3
WBGene00013489	1.49962	5.3761e-08	protein_coding	col-42
WBGene00013514	1.11106	0.000972837	protein_coding	Y73F4A.1
WBGene00013647	1.25558	3.66118e-07	protein_coding	Y105C5B.5
WBGene00013771	1.97679	0.000192804	protein_coding	Y113G7C.1
WBGene00013816	1.62158	0.00352879	protein_coding	Y116F11A.1
WBGene00013826	1.22825	0.00177684	pseudogene	Y116F11B.10
WBGene00013854	1.8378	0.00666921	protein_coding	cyc-2.2
WBGene00013858	2.28921	0.000240004	protein_coding	ssp-34
WBGene00013930	3.04621	0.0123537	protein_coding	clec-96
WBGene00013931	1.75803	4.81617e-06	protein_coding	clec-97
WBGene00013956	2.06551	0.000903392	protein_coding	nsph-2
WBGene00014156	1.25984	0.0228628	protein_coding	ZK930.6
WBGene00014158	2.02959	7.98952e-05	protein_coding	ZK938.1
WBGene00014169	1.43111	0.0266926	protein_coding	ZK945.7
WBGene00014179	1.96227	0.0025284	protein_coding	ZK1010.5
WBGene00014247	2.03644	0.016564	protein_coding	ZK1307.4
WBGene00014312	2.67833	5.73507e-05	snRNA	F08G2.11
WBGene00014454	4.54197	0.00277309	rRNA	MTCE.7
WBGene00014472	3.32974	0.0183855	rRNA	MTCE.33
WBGene00014665	2.10302	0.0149605	pseudogene	C04G2.3
WBGene00014870	1.82706	0.00249476	pseudogene	Y37H9A.4
WBGene00015024	2.10595	0.000216125	protein_coding	B0205.10
WBGene00015456	1.45929	6.28745e-06	protein_coding	C04G6.6
WBGene00015514	1.18735	2.41558e-05	protein_coding	srlf-1
WBGene00015518	1.05772	5.62273e-05	protein_coding	C06E1.1
WBGene00015623	2.15578	0.000242571	protein_coding	C09B8.4
WBGene00015688	1.94563	1.41671e-05	protein_coding	C10G11.8
WBGene00015894	4.90954	8.88568e-24	protein_coding	acdh-2
WBGene00015896	2.08556	3.48811e-05	protein_coding	C17C3.15
WBGene00016027	1.76123	2.39224e-18	protein_coding	C23H5.8
WBGene00016204	1.80201	1.09469e-14	protein_coding	gsto-1
WBGene00016322	2.34424	0.0382811	protein_coding	C32E8.4
WBGene00016351	1.52887	0.0162928	protein_coding	C33F10.1
WBGene00016357	2.78156	0.0295277	protein_coding	C33F10.11
WBGene00016399	1.72965	0.0156647	protein_coding	C34D4.3
WBGene00016403	1.54801	0.00700439	protein_coding	grsp-3
WBGene00016434	1.15629	0.0123535	protein_coding	C35B1.4
WBGene00016440	1.99935	1.50209e-07	protein_coding	gipc-1
WBGene00016447	2.4597	3.22286e-10	protein_coding	msd-4
WBGene00016523	1.55355	1.79694e-06	protein_coding	C39B5.5
WBGene00016541	2.04532	3.51722e-05	protein_coding	ttbk-8.2
WBGene00016547	1.08476	0.00805838	protein_coding	C40A11.4
WBGene00016658	1.31301	9.03378e-09	protein_coding	C45B2.1
WBGene00016680	2.75373	0.00351233	protein_coding	C45G9.9
WBGene00016860	1.17735	0.000210594	protein_coding	cyp-33C9
WBGene00016896	1.5861	0.00173737	protein_coding	nep-4
WBGene00016942	2.46372	9.61072e-11	protein_coding	C55B7.3
WBGene00016943	2.42087	1.81278e-18	protein_coding	acdh-1
WBGene00016948	1.77961	0.00919171	protein_coding	scrt-1
WBGene00016953	1.68882	5.15011e-07	protein_coding	C55C3.3
WBGene00017059	2.63524	0.00603729	protein_coding	msrp-5
WBGene00017114	4.5704	0.00718977	protein_coding	E03H12.7
WBGene00017201	1.35528	0.000364302	protein_coding	grsp-4
WBGene00017294	1.83491	3.85021e-08	protein_coding	F09E10.1
WBGene00017301	1.20264	6.1481e-08	protein_coding	hach-1
WBGene00017386	1.54743	0.0435264	protein_coding	nspd-5
WBGene00017390	1.16084	0.00178755	protein_coding	F12A10.1
WBGene00017482	1.20566	2.83008e-06	protein_coding	set-9
WBGene00017484	1.30697	0.000213338	protein_coding	F15E6.3
WBGene00017485	3.15424	9.44938e-19	protein_coding	F15E6.4
WBGene00017501	1.04289	5.62273e-05	protein_coding	pud-3
WBGene00017542	2.11702	9.31616e-07	protein_coding	F17E9.5
WBGene00017567	4.3851	8.38916e-08	protein_coding	F18E3.11
WBGene00017726	2.9146	1.0614e-12	protein_coding	F22H10.2
WBGene00017756	1.11442	0.000404011	protein_coding	F23F12.12
WBGene00017789	1.26789	3.46445e-07	protein_coding	F25E5.8
WBGene00017851	1.38197	0.0262937	protein_coding	F27C1.1
WBGene00017908	1.10254	0.000709229	protein_coding	F28H1.1
WBGene00017934	1.11273	1.00982e-05	protein_coding	osgn-1
WBGene00017975	1.87992	0.024816	protein_coding	F32B5.1
WBGene00017978	2.5014	0.00187472	protein_coding	msrp-1
WBGene00018120	5.25531	0.0155082	protein_coding	F36H12.4
WBGene00018138	1.58474	1.60361e-11	protein_coding	folt-2
WBGene00018145	1.02982	0.000173039	protein_coding	F37C4.5
WBGene00018253	3.95099	0.0070795	protein_coding	F40H6.1
WBGene00018325	1.31776	0.0150668	pseudogene	F42A6.3
WBGene00018548	1.94451	0.0247399	protein_coding	clec-79
WBGene00018563	2.15122	0.0243072	protein_coding	F47D12.7
WBGene00018564	1.50532	1.8644e-12	protein_coding	F47D12.9
WBGene00018643	1.37598	5.86328e-06	protein_coding	drd-50
WBGene00018647	1.76909	1.87714e-06	protein_coding	F49F1.7
WBGene00018926	2.40467	0.0179543	protein_coding	F56A11.6
WBGene00018930	2.13325	0.00904911	protein_coding	F56B3.6
WBGene00019026	3.22563	1.09215e-07	protein_coding	F58A6.9
WBGene00019151	2.3327	0.0276022	protein_coding	pck-3
WBGene00019187	1.05551	0.000450624	protein_coding	H11E01.2
WBGene00019189	3.09437	1.448e-40	protein_coding	H11L12.1
WBGene00019273	2.14183	1.63713e-13	protein_coding	H43E16.1
WBGene00019406	1.95566	0.00436998	protein_coding	acdh-8
WBGene00019410	2.50476	0.039563	protein_coding	K05F1.9
WBGene00019430	1.23066	0.0258251	protein_coding	K06A5.2
WBGene00019626	3.42668	0.0361387	protein_coding	K10C9.7
WBGene00019690	1.53473	0.000386474	protein_coding	set-13
WBGene00019738	1.11752	6.31236e-05	protein_coding	clec-265
WBGene00019963	1.27369	5.76249e-08	protein_coding	rips-1
WBGene00020035	1.51642	6.77642e-11	protein_coding	egg-5
WBGene00020084	1.92341	0.00986231	protein_coding	R105.1
WBGene00020187	2.32058	8.4892e-06	protein_coding	gsp-4
WBGene00020205	1.08206	1.12904e-05	protein_coding	arrd-1
WBGene00020285	2.78213	0.000666529	protein_coding	T06A10.2
WBGene00020350	2.18542	0.04825	protein_coding	T08B2.12
WBGene00020353	1.37406	0.0131434	protein_coding	T08B6.4
WBGene00020392	1.0366	6.89211e-06	protein_coding	knl-3
WBGene00020414	1.39014	0.00198584	protein_coding	T10E9.4
WBGene00020652	1.12292	1.8013e-06	protein_coding	egg-4
WBGene00020713	2.5357	0.000766855	protein_coding	T23B3.5
WBGene00020817	1.25434	0.0237775	protein_coding	T25G12.11
WBGene00020840	2.01798	1.58799e-05	protein_coding	spch-3
WBGene00020860	2.12821	0.00187595	protein_coding	nspd-10
WBGene00020990	1.90208	5.73507e-05	protein_coding	W03D8.9
WBGene00021032	2.27788	2.63092e-13	protein_coding	clec-118
WBGene00021113	1.92003	9.84135e-05	protein_coding	gsp-3
WBGene00021165	1.27058	0.00603729	protein_coding	Y5H2B.3
WBGene00021263	1.25788	0.00142413	protein_coding	spex-3
WBGene00021288	2.34456	0.000598277	protein_coding	clec-123
WBGene00021293	1.45421	5.59372e-07	protein_coding	Y25C1A.6
WBGene00021381	1.73187	0.00148364	protein_coding	Y37E11B.10
WBGene00021398	2.36209	1.31238e-07	protein_coding	Y38C1AA.7
WBGene00021406	3.93175	4.14299e-14	protein_coding	frm-5.2
WBGene00021458	1.57835	1.69551e-05	protein_coding	Y39G10AL.1
WBGene00021472	1.94734	0.0126842	protein_coding	Y39G10AR.16
WBGene00021525	1.22464	0.00202611	protein_coding	cpg-24
WBGene00021576	1.06599	0.000393885	protein_coding	fbxc-51
WBGene00021579	1.72648	0.011747	protein_coding	clec-73
WBGene00021603	2.66907	9.66692e-16	protein_coding	clec-204
WBGene00021627	2.72826	8.20005e-08	protein_coding	Y47D7A.15
WBGene00021641	1.54383	0.00140636	protein_coding	Y47G6A.15
WBGene00021656	1.2934	0.00636049	protein_coding	Y48D7A.1
WBGene00021662	1.38464	2.59883e-05	pseudogene	snpc-3.3
WBGene00021731	3.0094	1.62558e-12	protein_coding	Y49G5A.1
WBGene00021779	1.57651	0.000239215	protein_coding	Y51H7C.1
WBGene00021788	1.52472	0.0120926	protein_coding	Y51H7C.10
WBGene00021791	2.07773	2.23434e-06	protein_coding	Y51H7C.13
WBGene00021853	1.07328	0.000170961	protein_coding	Y54F10AM.11
WBGene00021858	2.25828	0.00298456	protein_coding	Y54F10BM.3
WBGene00021884	1.2696	1.58308e-05	protein_coding	Y54G2A.19
WBGene00021913	1.09391	0.000318303	protein_coding	cec-8
WBGene00021919	1.15095	0.000426169	protein_coding	cutl-25
WBGene00021928	1.25419	3.76331e-06	protein_coding	Y55F3AM.11
WBGene00021931	1.1522	0.00461075	protein_coding	znf-782
WBGene00021968	2.8332	0.00748944	protein_coding	Y57G7A.5
WBGene00021993	2.73569	0.000769899	protein_coding	nsph-4.2
WBGene00022020	2.10217	0.0148372	protein_coding	hpo-39
WBGene00022072	1.00625	0.000150517	protein_coding	cpg-9
WBGene00022083	1.65721	0.000289724	protein_coding	Y69A2AR.12
WBGene00022090	1.81361	0.0033044	protein_coding	Y69A2AR.19
WBGene00022096	1.42406	0.0337432	protein_coding	Y69A2AR.25
WBGene00022111	1.06816	0.0198601	protein_coding	Y71F9AL.6
WBGene00022112	1.48812	0.000482577	protein_coding	Y71F9AL.7
WBGene00022125	1.07724	0.00045245	protein_coding	Y71F9B.1
WBGene00022140	1.14624	0.0375112	protein_coding	Y71G12A.4
WBGene00022162	3.41373	0.014138	protein_coding	Y71G12B.27
WBGene00022203	1.11931	6.99781e-06	protein_coding	Y73B3A.1
WBGene00022205	2.89419	5.57985e-21	pseudogene	Y73B3A.3
WBGene00022508	1.11871	2.53406e-05	protein_coding	ZC53.1
WBGene00022590	1.04781	1.78423e-05	protein_coding	ZC317.7
WBGene00022751	1.7991	1.15153e-05	protein_coding	msrp-2
WBGene00022754	2.11312	1.71168e-06	protein_coding	nspd-1
WBGene00022983	1.9874	0.000832401	tRNA	F10C1.t1
WBGene00023207	2.49848	0.0447699	tRNA	ZC132.t1
WBGene00023391	1.33219	0.0207436	pseudogene	Y73B3A.t1
WBGene00023401	1.00958	0.00787673	pseudogene	ZK380.t2
WBGene00043743	2.92201	0.0322436	protein_coding	nsph-4.1
WBGene00044107	1.45745	6.57304e-07	protein_coding	chca-1
WBGene00044177	1.47298	0.0498691	protein_coding	C30G7.3
WBGene00044347	1.81975	0.0192267	protein_coding	Y71G12B.30
WBGene00044371	1.22611	0.00948908	protein_coding	ZC239.20
WBGene00044413	1.18715	5.62273e-05	protein_coding	B0205.12
WBGene00044450	2.92186	0.020671	protein_coding	fipr-18
WBGene00044469	1.04797	0.000300562	protein_coding	clec-173
WBGene00044644	2.24643	6.50446e-05	protein_coding	B0205.13
WBGene00044674	1.80186	0.044154	protein_coding	B0280.17
WBGene00044680	1.31635	0.0021608	protein_coding	F30A10.13
WBGene00044789	1.09355	0.000189833	protein_coding	T07A9.14
WBGene00044798	1.1188	0.0173143	protein_coding	tbx-43
WBGene00044897	1.19385	0.00242536	protein_coding	M01D7.9
WBGene00044922	2.02676	1.8728e-08	protein_coding	Y43C5A.7
WBGene00044998	1.48868	0.00450222	protein_coding	M199.9
WBGene00045164	5.94452	1.79694e-06	snoRNA	F59C6.15
WBGene00045168	4.21413	0.0121958	ncRNA	srpr-1.2
WBGene00045189	3.93735	0.0176693	ncRNA	srpr-1.1
WBGene00045265	1.4184	0.00108555	protein_coding	K10C2.8
WBGene00045275	7.34098	0.000149426	protein_coding	F18E3.12
WBGene00045276	3.04814	2.53095e-16	protein_coding	F18E3.13
WBGene00045399	1.19545	6.93802e-06	protein_coding	Y47G6A.33
WBGene00045416	2.27184	1.15368e-09	protein_coding	Y37H2A.14
WBGene00045417	2.41934	4.51146e-11	protein_coding	Y37H2A.13
WBGene00045457	1.56788	0.00662913	protein_coding	F33H12.7
WBGene00045498	1.06408	0.0456457	protein_coding	F56F4.8
WBGene00050913	1.76577	9.93673e-06	protein_coding	T12B5.14
WBGene00050914	1.13385	0.00187595	protein_coding	T12B5.15
WBGene00077593	1.73125	0.0242221	protein_coding	C49G7.12
WBGene00185005	1.10946	0.0443161	protein_coding	T03F6.10
WBGene00194703	2.32816	2.36963e-07	protein_coding	F26B1.8
WBGene00194821	2.73541	3.23307e-07	protein_coding	dmsr-16
WBGene00195016	4.31989	0.00500338	ncRNA	srpr-2.1
WBGene00195017	4.43316	0.00348701	ncRNA	srpr-2.2
WBGene00195377	1.77803	0.00730893	ncRNA	F45B8.6
WBGene00195439	2.71432	4.78164e-08	ncRNA	T27A8.6
WBGene00196304	1.24957	0.0443869	ncRNA	F09A5.11
WBGene00200189	2.18359	0.0444044	ncRNA	K02D3.5
WBGene00202343	1.41708	0.0011663	ncRNA	F39D8.7
WBGene00206354	1.08926	0.0175867	protein_coding	F27E5.9
WBGene00206417	1.80997	0.00168727	protein_coding	W04H10.6
WBGene00219413	1.86637	1.65585e-06	protein_coding	Y38F2AL.12
WBGene00219609	1.1404	0.00187595	lincRNA	linc-7
WBGene00219849	1.14755	0.00890575	ncRNA	C36C9.10
WBGene00219905	1.83659	1.39144e-05	ncRNA	F19F10.13
WBGene00220223	2.69779	0.00343927	ncRNA	Y105C5A.1284
WBGene00220238	1.00242	0.0327074	snoRNA	ZK185.9
WBGene00235090	5.55491	1.5157e-49	ncRNA	C38D9.13
WBGene00255375	1.92135	0.000885104	protein_coding	F08B4.8
WBGene00270321	1.12668	0.00100973	protein_coding	Y41C4A.32
WBGene00304219	2.2594	1.43607e-09	ncRNA	Y49E10.37
WBGene00304792	1.31225	0.00912815	protein_coding	Y71F9AL.25
WBGene00304812	1.18286	0.000216125	protein_coding	ZK380.6
