# Supplementary material for: FG repeats drive co-clustering of nuclear pores and P granules in the C. elegans germline
Source: Development. 2025 Mar 27;152(6):dev204585. doi: 10.1242/dev.204585 (PMC12050070; doi:10.1242/dev.204585)
Supplement: Table S5. List of downregulated genes in mip-1Δ relative to N2 [file develop-152-204585-TableS5.xlsx]

## Sheet: Sheet1
gene_id	log2FoldChange	padj	gene_biotype	gene_name
WBGene00010765	-2.78458	0.0109549	protein_coding	K10H10.10
WBGene00020650	-3.39846	0.00498151	protein_coding	T21D12.11
WBGene00016153	-2.84385	0.0299635	protein_coding	idpb-2
WBGene00016921	-2.44177	0.0387991	protein_coding	C54F6.3
WBGene00003841	-2.31339	0.0328372	protein_coding	ocr-4
WBGene00020741	-2.74196	0.0221969	protein_coding	dlhd-1
WBGene00044385	-2.75235	0.00704636	protein_coding	F59A6.10
WBGene00044783	-3.65495	0.00108555	protein_coding	T26H5.10
WBGene00017806	-2.65234	0.00579588	protein_coding	F26A1.8
WBGene00016149	-1.89081	0.0293332	protein_coding	frpr-3
WBGene00044379	-2.59532	0.00172068	protein_coding	ifas-1
WBGene00015457	-2.9729	0.001189	protein_coding	idpb-3
WBGene00220119	-1.84919	0.02959	ncRNA	W04D12.2
WBGene00017351	-1.93473	0.0311632	protein_coding	cutl-5
WBGene00007132	-2.28457	0.00357156	protein_coding	pals-27
WBGene00014907	-2.52841	0.00142413	pseudogene	fbxa-117
WBGene00018573	-2.24239	0.00328149	protein_coding	oac-30
WBGene00000743	-2.48777	0.000702905	protein_coding	col-170
WBGene00016945	-1.81565	0.0295328	protein_coding	sulp-1
WBGene00010402	-1.79918	0.0252117	pseudogene	H16D19.4
WBGene00022469	-2.65567	0.000325352	protein_coding	Y119C1B.3
WBGene00016367	-1.73635	0.0419522	protein_coding	nhr-162
WBGene00007262	-2.92838	0.000192804	protein_coding	jud-4
WBGene00019639	-1.91538	0.0322833	protein_coding	K10F12.7
WBGene00003856	-2.75687	0.000338695	protein_coding	odr-10
WBGene00015103	-1.91534	0.00970038	protein_coding	B0280.7
WBGene00011313	-1.80696	0.025329	protein_coding	idpb-4
WBGene00008176	-1.90961	0.0263251	protein_coding	C48B4.13
WBGene00011523	-1.78237	0.0190502	protein_coding	T06D8.2
WBGene00044676	-1.68107	0.0391443	protein_coding	fbxa-42
WBGene00003520	-2.49371	0.000804895	protein_coding	nas-1
WBGene00018663	-2.13118	0.00805838	protein_coding	math-31
WBGene00010138	-1.76085	0.0488691	protein_coding	anoh-1
WBGene00000058	-1.77262	0.0179543	protein_coding	acr-19
WBGene00017305	-2.65055	0.000295727	protein_coding	nspb-12
WBGene00009778	-1.97819	0.00355297	protein_coding	F46C5.1
WBGene00220240	-1.48059	0.0493213	ncRNA	ZK270.4
WBGene00010467	-2.87299	4.39348e-05	protein_coding	K01D12.8
WBGene00021338	-1.65057	0.0366232	protein_coding	Y34F4.3
WBGene00009916	-1.75541	0.0202354	protein_coding	F52A8.3
WBGene00010463	-2.12501	0.0052697	pseudogene	K01D12.3
WBGene00018219	-1.67655	0.0274564	protein_coding	F40A3.4
WBGene00007693	-2.28074	0.000719797	protein_coding	cest-7
WBGene00001664	-1.43872	0.047698	protein_coding	gpa-2
WBGene00007595	-1.49462	0.0371288	protein_coding	tmem-145
WBGene00005602	-2.33507	0.000489648	protein_coding	srj-14
WBGene00009109	-1.65534	0.00908549	protein_coding	degt-1
WBGene00045208	-1.88426	0.00375102	protein_coding	F13E9.15
WBGene00010684	-2.60009	3.33052e-05	protein_coding	K08F9.1
WBGene00013900	-6.03501	1.34332e-13	protein_coding	ugt-18
WBGene00012798	-2.9148	1.30635e-05	protein_coding	Y43F4A.3
WBGene00001109	-1.78432	0.011897	protein_coding	dsl-7
WBGene00009090	-2.35066	0.000967224	protein_coding	fipr-3
WBGene00077786	-1.38451	0.0411314	protein_coding	F53F8.7
WBGene00011004	-1.75575	0.0082399	protein_coding	R04B5.6
WBGene00004009	-1.8751	0.00369129	pseudogene	pgp-15
WBGene00021581	-1.41133	0.0258251	protein_coding	clec-70
WBGene00020825	-1.43539	0.0395588	protein_coding	tmem-231
WBGene00009296	-1.40023	0.0411314	protein_coding	F31E9.3
WBGene00010448	-1.77767	0.007307	protein_coding	K01A6.6
WBGene00020766	-1.87454	0.00307862	protein_coding	T24C12.4
WBGene00012379	-1.80703	0.0118132	protein_coding	Y1A5A.1
WBGene00016565	-2.56177	8.00471e-05	protein_coding	sosi-1
WBGene00044242	-1.84857	0.00730621	protein_coding	C54C8.12
WBGene00020887	-1.59264	0.0129318	protein_coding	hic-1
WBGene00020634	-1.60804	0.00520766	protein_coding	acs-9
WBGene00014094	-1.40041	0.0404288	protein_coding	ZK829.3
WBGene00018726	-1.83937	0.006982	protein_coding	F53A9.3
WBGene00017315	-1.45199	0.0149208	protein_coding	ugt-36
WBGene00018616	-2.42834	0.000144313	protein_coding	F48G7.5
WBGene00012969	-1.72231	0.00397701	protein_coding	Y48A6B.8
WBGene00013496	-2.45852	3.37524e-05	protein_coding	npr-40
WBGene00011624	-1.30907	0.0315254	protein_coding	T08G5.3
WBGene00270320	-1.23524	0.045086	protein_coding	F27D9.13
WBGene00015857	-2.14924	0.000132936	protein_coding	C16D9.1
WBGene00006016	-2.10171	0.00212298	protein_coding	srx-125
WBGene00012335	-1.30167	0.0405015	protein_coding	W07G4.1
WBGene00001608	-1.93352	0.000338874	protein_coding	R07B1.8
WBGene00022417	-1.32713	0.02959	protein_coding	smex-2
WBGene00012962	-1.55003	0.0398143	protein_coding	dmsr-5
WBGene00014175	-1.21671	0.0492302	protein_coding	ZK971.1
WBGene00019633	-1.28288	0.0490904	protein_coding	moc-6
WBGene00018031	-1.56239	0.0151943	protein_coding	F35B3.4
WBGene00003532	-1.57576	0.0190264	protein_coding	nas-13
WBGene00011266	-1.70226	0.0260153	protein_coding	idpb-5
WBGene00017660	-1.73096	0.00974577	protein_coding	F21C10.11
WBGene00005832	-4.65458	4.84014e-13	protein_coding	srw-85
WBGene00022845	-1.27126	0.0352115	protein_coding	ZK1055.4
WBGene00016801	-1.45438	0.0442626	protein_coding	C50C3.5
WBGene00007672	-1.70952	0.00198033	protein_coding	fbxa-136
WBGene00003850	-1.65748	0.00502059	protein_coding	odr-3
WBGene00012176	-1.82334	0.000863952	protein_coding	W01C9.2
WBGene00008481	-1.47121	0.031678	protein_coding	frpr-21
WBGene00001691	-1.6263	0.00890575	protein_coding	grd-2
WBGene00044016	-1.57227	0.00575758	protein_coding	C35A5.10
WBGene00018172	-1.16735	0.0491302	protein_coding	F38B6.2
WBGene00007946	-1.82901	0.00153884	protein_coding	ugt-33
WBGene00016598	-1.32928	0.0338491	protein_coding	C42D4.13
WBGene00016328	-1.48483	0.0149208	protein_coding	pde-5
WBGene00011535	-1.47419	0.0489227	protein_coding	idpc-5
WBGene00044302	-1.25026	0.0443869	pseudogene	F28E10.5
WBGene00007154	-1.50018	0.0154161	protein_coding	dhc-3
WBGene00015076	-1.36893	0.0142081	protein_coding	B0238.12
WBGene00004255	-1.71288	0.00471173	protein_coding	epac-1
WBGene00015993	-4.3848	5.52557e-16	protein_coding	C18H7.1
WBGene00000729	-2.42287	1.52078e-05	protein_coding	col-156
WBGene00007149	-2.3206	5.42001e-06	protein_coding	B0334.13
WBGene00003099	-1.93258	0.00301935	protein_coding	lys-10
WBGene00021075	-1.37718	0.0112607	protein_coding	sms-5
WBGene00007823	-1.43956	0.025413	protein_coding	C30H6.5
WBGene00020250	-1.84227	0.000556543	protein_coding	T05C1.3
WBGene00007951	-1.4781	0.0153962	protein_coding	dmsr-8
WBGene00011536	-1.53947	0.0165933	protein_coding	idpc-6
WBGene00001535	-1.55955	0.0106247	protein_coding	gcy-8
WBGene00235352	-1.54724	0.0176829	protein_coding	ZK250.13
WBGene00011957	-1.52112	0.0375029	protein_coding	T23F11.6
WBGene00044479	-1.40012	0.0330731	protein_coding	F15E6.10
WBGene00010928	-1.54777	0.00504071	protein_coding	clec-258
WBGene00007389	-1.13884	0.0450229	protein_coding	glb-3
WBGene00000287	-1.26951	0.040236	protein_coding	cal-3
WBGene00006532	-1.65118	0.00116108	protein_coding	tba-6
WBGene00010464	-2.01959	0.00317498	protein_coding	K01D12.5
WBGene00007131	-3.42165	1.0614e-12	protein_coding	pals-26
WBGene00014254	-1.24029	0.0179543	protein_coding	cyp-13A10
WBGene00001541	-1.43162	0.040574	protein_coding	gcy-15
WBGene00021600	-1.57753	0.0108153	protein_coding	Y46H3A.4
WBGene00009104	-1.27076	0.0180669	pseudogene	F25C8.1
WBGene00196501	-1.31374	0.0153962	ncRNA	T28B11.8
WBGene00020893	-1.43403	0.00784214	protein_coding	T28C12.6
WBGene00009625	-1.12339	0.0443757	protein_coding	F41E7.9
WBGene00020276	-1.07168	0.049212	protein_coding	T05H4.15
WBGene00012824	-1.37021	0.0211895	protein_coding	Y43F8B.14
WBGene00011495	-1.72428	0.00974577	protein_coding	T05F1.11
WBGene00010784	-1.3837	0.026451	protein_coding	twk-48
WBGene00200830	-1.27562	0.0344675	ncRNA	T28B11.20
WBGene00003527	-1.41415	0.00357156	protein_coding	nas-8
WBGene00019404	-1.16646	0.0396748	protein_coding	K05B2.4
WBGene00003525	-1.30273	0.013604	protein_coding	nas-6
WBGene00000907	-1.3261	0.0153361	protein_coding	daf-11
WBGene00011575	-1.34879	0.0223087	protein_coding	madf-4
WBGene00000242	-1.32865	0.0209114	protein_coding	bbs-2
WBGene00044761	-1.23444	0.0420025	protein_coding	pals-19
WBGene00009247	-1.22615	0.0283205	protein_coding	bath-45
WBGene00219950	-1.17015	0.0196153	ncRNA	F46A8.13
WBGene00010200	-1.37558	0.0304023	protein_coding	F57C7.4
WBGene00020613	-2.13329	1.12904e-05	protein_coding	T20D4.7
WBGene00001730	-2.69052	5.15573e-09	protein_coding	grl-21
WBGene00021156	-1.25844	0.0173536	protein_coding	Y4C6B.2
WBGene00045475	-1.68073	0.00169952	protein_coding	T07A5.7
WBGene00004002	-2.06258	0.000204324	protein_coding	pgp-8
WBGene00011594	-1.85611	0.00036094	protein_coding	T07G12.3
WBGene00019047	-1.6122	0.00383982	protein_coding	F58E2.3
WBGene00016130	-1.24253	0.0121153	protein_coding	C26B2.8
WBGene00015012	-1.45023	0.0134155	protein_coding	bath-20
WBGene00012254	-1.12258	0.0374685	protein_coding	W04E12.9
WBGene00015153	-1.27726	0.0280737	protein_coding	idpp-2
WBGene00000741	-2.18522	2.52514e-05	protein_coding	col-168
WBGene00014002	-1.19501	0.0417048	protein_coding	ZK593.2
WBGene00020069	-1.48332	0.00347277	protein_coding	R13H7.2
WBGene00016863	-1.15624	0.0392681	protein_coding	cest-35.2
WBGene00219780	-1.79827	0.000123572	snoRNA	B0228.10
WBGene00000960	-1.1774	0.0166891	protein_coding	dgk-3
WBGene00018261	-1.36551	0.00364153	protein_coding	cyp-33C5
WBGene00016044	-1.18083	0.0246306	protein_coding	C24B5.1
WBGene00009887	-1.10102	0.0263533	protein_coding	glb-17
WBGene00009146	-1.77742	3.31741e-05	protein_coding	F26C11.1
WBGene00015359	-1.49166	0.00193671	pseudogene	C02G6.1
WBGene00015366	-1.4161	0.0159938	protein_coding	C03A7.2
WBGene00001536	-1.14383	0.032857	protein_coding	gcy-9
WBGene00008998	-1.09092	0.0244872	protein_coding	ncs-4
WBGene00010639	-1.44795	0.00640992	protein_coding	K07F5.15
WBGene00000666	-1.81559	0.001205	protein_coding	col-91
WBGene00000742	-1.90654	0.00158611	protein_coding	col-169
WBGene00020506	-1.06122	0.0371597	protein_coding	dop-3
WBGene00022331	-1.16982	0.0120828	protein_coding	fbxa-19
WBGene00010647	-1.26327	0.0149208	protein_coding	K08C7.4
WBGene00006068	-1.0828	0.04054	protein_coding	sto-6
WBGene00000819	-2.07208	8.56182e-06	protein_coding	csp-1
WBGene00011928	-1.10144	0.0251987	protein_coding	cutl-12
WBGene00006682	-1.13736	0.0370398	protein_coding	twk-30
WBGene00003768	-1.32161	0.0318588	protein_coding	nlp-30
WBGene00019321	-1.29469	0.00902746	protein_coding	K02E10.7
WBGene00021152	-1.09594	0.0450419	protein_coding	mgl-3
WBGene00009523	-1.13957	0.0486501	protein_coding	clec-165
WBGene00010760	-2.79015	3.17295e-08	protein_coding	K10H10.4
WBGene00019360	-1.03536	0.0286234	protein_coding	neto-1
WBGene00015393	-1.0259	0.0466141	protein_coding	exc-13
WBGene00000280	-1.11682	0.0209625	protein_coding	cah-2
WBGene00045297	-1.58779	0.00730621	protein_coding	fbxc-43
WBGene00000934	-1.33026	0.00312053	protein_coding	dat-1
WBGene00011927	-1.63798	0.000171712	protein_coding	T22C8.6
WBGene00012196	-1.72282	0.000239215	protein_coding	bath-35
WBGene00008483	-1.098	0.0282382	protein_coding	E04D5.4
WBGene00009779	-1.22585	0.0328372	protein_coding	F46C5.2
WBGene00271644	-1.00704	0.0355054	ncRNA	K09F6.14
WBGene00009144	-1.11087	0.0376199	protein_coding	del-3
WBGene00016734	-1.6721	0.000233845	protein_coding	C46H11.10
WBGene00001613	-1.0525	0.0265599	protein_coding	glr-2
WBGene00001989	-1.09441	0.0210873	protein_coding	hot-4
WBGene00016231	-2.36368	4.83922e-07	protein_coding	C29G2.3
WBGene00008910	-1.5473	0.000318303	protein_coding	F17C8.3
WBGene00017233	-2.83704	3.6474e-11	protein_coding	lmd-4
WBGene00017692	-1.31343	0.00449801	protein_coding	F22B7.1
WBGene00016626	-1.04307	0.0270443	protein_coding	clhm-1
WBGene00022040	-1.01785	0.0298068	protein_coding	Y65B4BR.1
WBGene00016596	-2.23748	3.49312e-06	protein_coding	C42D4.3
WBGene00018838	-1.4104	0.00122766	pseudogene	F54G2.2
WBGene00003715	-1.07212	0.0218413	protein_coding	nhr-125
WBGene00008746	-1.04323	0.0443771	protein_coding	F13E6.2
WBGene00022627	-1.51746	0.00408956	protein_coding	ZC513.2
WBGene00001623	-1.95444	3.13872e-06	protein_coding	glt-5
WBGene00009257	-1.894	2.24161e-06	protein_coding	F29G6.1
WBGene00018899	-1.22715	0.00670054	protein_coding	F55G1.1
WBGene00017798	-1.43362	0.00509987	protein_coding	slc-17.8
WBGene00016165	-1.85985	6.07923e-05	protein_coding	wdr-60
WBGene00016242	-1.25507	0.0177963	protein_coding	C30A5.10
WBGene00016448	-1.73711	8.78328e-05	protein_coding	C35D10.12
WBGene00007146	-1.09996	0.0275724	protein_coding	npr-41
WBGene00013562	-1.1694	0.0126896	protein_coding	Y75B8A.32
WBGene00018514	-1.30198	0.00436092	protein_coding	twnk-1
WBGene00044788	-1.02859	0.0371016	protein_coding	ttr-38
WBGene00012437	-2.4762	1.5841e-09	protein_coding	nmy-3
WBGene00014077	-1.50834	0.000469713	protein_coding	ZK792.4
WBGene00000631	-1.26286	0.0494115	protein_coding	col-54
WBGene00004944	-1.19143	0.0112607	protein_coding	sol-1
WBGene00012686	-1.13729	0.0102702	protein_coding	Y39B6A.27
WBGene00018292	-1.69091	0.00386085	protein_coding	idpc-2
WBGene00018641	-1.20567	0.00885153	protein_coding	F49E10.4
WBGene00015544	-3.28802	5.67719e-10	protein_coding	C06E8.5
WBGene00011537	-2.26845	7.46142e-06	protein_coding	idpc-7
WBGene00016064	-3.39129	2.96093e-15	protein_coding	acd-1
WBGene00000691	-2.87373	7.03544e-11	protein_coding	col-117
WBGene00194985	-1.60226	0.000107121	protein_coding	Y25C1A.14
WBGene00015016	-1.3656	0.0173746	pseudogene	bath-14
WBGene00015002	-1.14965	0.00840264	protein_coding	B0034.1
WBGene00000488	-1.22167	0.0162116	protein_coding	che-7
WBGene00008891	-1.44475	0.00034481	protein_coding	clec-42
WBGene00003879	-1.21875	0.013281	protein_coding	ora-1
WBGene00017039	-1.12078	0.0125126	protein_coding	trk-1
WBGene00017312	-1.02571	0.0389894	protein_coding	pitr-5
WBGene00000013	-1.607	0.000354144	protein_coding	abf-2
WBGene00008462	-1.57129	0.000959925	protein_coding	E02H4.4
WBGene00020889	-1.08574	0.0387574	protein_coding	T28C12.2
WBGene00019117	-1.5306	0.000181943	pseudogene	nhr-144
WBGene00000594	-2.8927	8.25027e-11	protein_coding	col-3
WBGene00018903	-1.45811	0.00185515	protein_coding	F55G1.7
WBGene00006614	-1.43905	0.00029374	protein_coding	trp-1
WBGene00014125	-1.12091	0.0140662	protein_coding	ZK863.8
WBGene00011400	-1.68991	6.14362e-05	protein_coding	T03F6.4
WBGene00022106	-1.2247	0.0101524	protein_coding	lgc-46
WBGene00011895	-2.18825	3.95498e-08	protein_coding	T21C9.9
WBGene00020995	-1.16567	0.0102443	protein_coding	W03F8.6
WBGene00119203	-1.19955	0.0073725	protein_coding	T04A8.18
WBGene00020599	-1.17603	0.0234458	protein_coding	idpa-1
WBGene00010319	-1.29956	0.0210873	protein_coding	F59B10.3
WBGene00016669	-1.66839	0.000144313	protein_coding	ilys-2
WBGene00011757	-1.13824	0.00904911	protein_coding	cht-2
WBGene00006632	-1.09617	0.0171665	protein_coding	tsp-6
WBGene00007677	-1.38383	0.000684277	pseudogene	C18D4.8
WBGene00017751	-1.49101	0.0100894	protein_coding	F23F12.3
WBGene00004146	-1.54974	0.0117904	protein_coding	pqn-63
WBGene00008490	-1.89231	0.000247455	protein_coding	F01D4.8
WBGene00017858	-1.25601	0.00861671	protein_coding	F27C1.11
WBGene00012604	-1.23661	0.00182287	protein_coding	nspe-2
WBGene00011340	-1.859	1.35225e-06	protein_coding	ugt-30
WBGene00012763	-1.03513	0.0223563	protein_coding	atln-2
WBGene00010940	-1.26833	0.00215042	protein_coding	M163.8
WBGene00003173	-1.05678	0.0317484	protein_coding	mec-9
WBGene00003554	-1.56455	0.00101688	protein_coding	nas-38
WBGene00011705	-1.32289	0.00211611	protein_coding	clp-9
WBGene00018523	-1.19921	0.00392705	protein_coding	lact-1
WBGene00195012	-8.64272	6.77918e-20	protein_coding	Y38C1BA.4
WBGene00194847	-1.19055	0.00477277	antisense_RNA	F19C6.8
WBGene00018630	-1.04316	0.0228513	protein_coding	F49D11.6
WBGene00009541	-1.19283	0.00546218	protein_coding	cutl-17
WBGene00006319	-1.03848	0.0102363	protein_coding	sup-10
WBGene00015231	-1.77659	4.46442e-06	protein_coding	cutl-14
WBGene00018661	-1.22269	0.00228726	protein_coding	F52C6.4
WBGene00003075	-1.05702	0.0100894	protein_coding	lrx-1
WBGene00011244	-2.34066	1.05099e-06	protein_coding	R11D1.3
WBGene00010334	-1.31077	0.000470073	protein_coding	del-5
WBGene00008477	-1.34039	0.00340527	protein_coding	clec-17
WBGene00018658	-1.32597	0.0176753	pseudogene	bath-22
WBGene00006954	-1.03655	0.0411014	protein_coding	wrt-8
WBGene00012099	-1.1584	0.00392705	protein_coding	acc-4
WBGene00007344	-1.80244	1.21445e-05	protein_coding	gmap-3
WBGene00014210	-1.09996	0.0151029	protein_coding	ZK1067.4
WBGene00015334	-1.42436	5.5253e-05	protein_coding	sup-18
WBGene00016962	-1.1418	0.019771	protein_coding	C56C10.4
WBGene00008977	-1.19173	0.00658153	protein_coding	iglr-1
WBGene00001710	-1.06403	0.0240375	protein_coding	grl-1
WBGene00019761	-1.49165	0.000911139	protein_coding	M03F8.1
WBGene00000033	-1.86423	5.59344e-07	protein_coding	abu-10
WBGene00006633	-1.03465	0.00971352	protein_coding	tsp-7
WBGene00020605	-1.05611	0.0344151	protein_coding	lgc-50
WBGene00004153	-2.44438	3.74368e-07	protein_coding	pqn-71
WBGene00000279	-1.103	0.00629033	protein_coding	cah-1
WBGene00021527	-1.00777	0.0166891	protein_coding	aakg-3
WBGene00019138	-1.5483	8.57444e-05	protein_coding	bath-21
WBGene00018590	-1.16197	0.00392705	protein_coding	pdf-2
WBGene00000634	-2.0964	4.89072e-07	protein_coding	col-58
WBGene00015335	-1.83029	6.61378e-07	protein_coding	acdh-6
WBGene00007664	-1.15203	0.00286968	protein_coding	seb-3
WBGene00010642	-1.07541	0.00496314	protein_coding	mks-6
WBGene00014074	-1.16042	0.00159036	protein_coding	ZK757.2
WBGene00009295	-1.26942	0.000611616	pseudogene	fbxa-180
WBGene00014820	-1.13592	0.00378362	pseudogene	R09B3.6
WBGene00011185	-1.61235	0.000510142	protein_coding	R10D12.1
WBGene00044316	-1.20602	0.00347277	protein_coding	F41G3.21
WBGene00011486	-1.05363	0.0462071	protein_coding	T05E12.3
WBGene00019090	-1.88492	8.96801e-07	protein_coding	F59A7.2
WBGene00020421	-1.24962	0.0151478	protein_coding	chtb-3
WBGene00014914	-1.15073	0.00660536	protein_coding	Y52B11A.11
WBGene00013960	-1.06035	0.0191579	protein_coding	cutl-8
WBGene00018803	-1.95218	1.81534e-09	protein_coding	fbxa-24
WBGene00000288	-1.02598	0.0144069	protein_coding	cal-4
WBGene00020254	-1.23667	0.000658642	protein_coding	T05C3.2
WBGene00010468	-2.19295	2.076e-06	protein_coding	K01D12.9
WBGene00016806	-1.11743	0.00933974	protein_coding	C50D2.2
WBGene00003569	-1.09963	0.00404622	protein_coding	ncx-4
WBGene00015390	-1.10004	0.0122584	protein_coding	C03F11.4
WBGene00003546	-3.05675	1.65342e-18	protein_coding	nas-28
WBGene00016667	-1.33364	0.000595921	protein_coding	cpg-18
WBGene00001158	-5.0395	2.5061e-38	protein_coding	ech-9
WBGene00021304	-1.09063	0.00933974	protein_coding	nphp-2
WBGene00005452	-6.91276	7.69934e-06	protein_coding	srh-246
WBGene00009100	-1.20175	0.0176753	protein_coding	rgef-1
WBGene00006822	-1.07026	0.00831845	protein_coding	unc-93
WBGene00077636	-1.14521	0.0135275	pseudogene	Y46G5A.43
WBGene00011699	-1.10182	0.00323405	protein_coding	cyp-34A2
WBGene00014039	-1.25179	0.00645578	protein_coding	ZK662.2
WBGene00001695	-1.59227	0.000570128	protein_coding	grd-6
WBGene00001135	-1.3119	0.000222472	protein_coding	eat-4
WBGene00022696	-1.12737	0.00721115	protein_coding	ift-139
WBGene00014027	-1.25243	0.0189632	protein_coding	tpk-1
WBGene00305980	-2.14619	3.22961e-10	pseudogene	C18H2.9
WBGene00013904	-1.14407	0.00269279	protein_coding	ugt-6
WBGene00017950	-1.61442	8.84612e-06	protein_coding	F31E3.2
WBGene00015371	-1.50245	0.00288229	protein_coding	C03A7.13
WBGene00016468	-1.12364	0.025513	protein_coding	C36B7.5
WBGene00008150	-1.33784	0.000763706	protein_coding	mam-2
WBGene00008559	-1.1959	0.00134694	protein_coding	appg-2
WBGene00015408	-1.04262	0.00682116	protein_coding	C03H5.6
WBGene00017068	-1.02917	0.04615	protein_coding	D2092.8
WBGene00000689	-2.13698	1.17685e-06	protein_coding	col-115
WBGene00018992	-1.33648	0.000709229	pseudogene	trpl-1
WBGene00007724	-1.03879	0.00285646	protein_coding	C25F9.4
WBGene00001615	-1.05173	0.00365463	protein_coding	glr-4
WBGene00016625	-1.17516	0.00351233	protein_coding	aff-1
WBGene00009835	-1.19372	0.00130327	protein_coding	F47H4.2
WBGene00006761	-1.00983	0.01716	protein_coding	unc-24
WBGene00007229	-1.11343	0.0208547	protein_coding	C01G6.9
WBGene00007368	-1.03264	0.0154876	protein_coding	C06B8.2
WBGene00015014	-1.06687	0.00369129	protein_coding	bath-24
WBGene00022240	-1.05804	0.0066054	protein_coding	shl-1
WBGene00010944	-1.05288	0.02667	protein_coding	M176.5
WBGene00012418	-1.0751	0.00327894	pseudogene	Y7A9C.1
WBGene00001242	-1.03169	0.0328372	protein_coding	elo-4
WBGene00009917	-1.22894	0.000240294	protein_coding	glb-18
WBGene00020106	-1.29359	0.000552117	protein_coding	R151.1
WBGene00006693	-1.20382	0.000746088	protein_coding	twk-43
WBGene00004006	-1.44671	8.78328e-05	protein_coding	pgp-12
WBGene00006505	-1.35619	0.000194288	protein_coding	lagr-1
WBGene00007725	-1.04467	0.0277099	protein_coding	C25F9.5
WBGene00017702	-1.00271	0.0203404	protein_coding	malt-1
WBGene00019589	-1.16597	0.00186168	protein_coding	K09F6.6
WBGene00000558	-1.37729	0.000240004	protein_coding	cnc-4
WBGene00003969	-1.28209	0.000101406	protein_coding	pef-1
WBGene00001612	-1.2966	0.0017462	protein_coding	glr-1
WBGene00003558	-1.55914	2.53406e-05	protein_coding	nca-2
WBGene00019519	-1.12879	0.000782446	protein_coding	K08B5.2
WBGene00016767	-1.05053	0.0165937	protein_coding	C49C8.3
WBGene00009405	-1.13463	0.00061523	protein_coding	F35C11.6
WBGene00010749	-4.54259	5.33228e-37	protein_coding	K10D11.5
WBGene00019234	-1.06369	0.0269129	protein_coding	ugt-8
WBGene00000490	-1.51067	3.24663e-05	protein_coding	che-11
WBGene00013484	-1.0454	0.0058512	protein_coding	Y69H2.9
WBGene00001616	-1.31611	3.86885e-05	protein_coding	glr-5
WBGene00016670	-2.82494	1.34551e-19	protein_coding	ilys-3
WBGene00004218	-1.44444	1.81951e-05	protein_coding	ptr-3
WBGene00000047	-1.20239	0.000715127	protein_coding	acr-8
WBGene00007833	-1.44311	4.62212e-05	protein_coding	oac-6
WBGene00016912	-1.18466	0.000658413	protein_coding	clec-86
WBGene00001477	-1.29456	0.00038009	protein_coding	fmo-2
WBGene00000718	-1.90033	3.17166e-07	protein_coding	col-145
WBGene00018664	-1.80617	9.55988e-08	pseudogene	bath-11
WBGene00013970	-1.0251	0.00707097	protein_coding	klu-1
WBGene00011081	-1.51382	1.37127e-05	protein_coding	R07B1.9
WBGene00019588	-1.05898	0.00159921	pseudogene	K09F6.5
WBGene00018666	-1.42618	0.00943473	pseudogene	bath-6
WBGene00020386	-1.60344	6.28745e-06	protein_coding	dach-1
WBGene00015169	-1.47005	6.38658e-06	protein_coding	B0403.5
WBGene00018101	-1.53967	2.46127e-07	pseudogene	math-27
WBGene00010269	-1.06253	0.0100935	protein_coding	F58G1.7
WBGene00010262	-1.20154	0.000359715	protein_coding	droe-4
WBGene00020075	-1.59688	3.96527e-06	pseudogene	math-35
WBGene00006671	-1.0927	0.0034796	protein_coding	twk-17
WBGene00004740	-1.51468	1.26828e-06	protein_coding	scd-2
WBGene00022397	-1.01178	0.00382087	protein_coding	Y97E10AR.2
WBGene00020497	-1.69174	3.32808e-06	protein_coding	T14A8.2
WBGene00019968	-2.0086	6.86035e-12	protein_coding	R08F11.4
WBGene00017663	-1.01342	0.00450147	protein_coding	F21D12.3
WBGene00001500	-1.25394	0.000831016	protein_coding	ftn-1
WBGene00009261	-1.28452	0.000387707	protein_coding	F30A10.2
WBGene00021343	-2.68122	1.19644e-16	protein_coding	cutl-23
WBGene00016595	-1.0027	0.00825624	protein_coding	cest-10
WBGene00011726	-1.24264	0.000148167	protein_coding	lpr-2
WBGene00019587	-1.14977	0.000774701	pseudogene	K09F6.4
WBGene00000232	-1.24294	2.53108e-05	protein_coding	avr-14
WBGene00010461	-1.16129	0.00117122	protein_coding	K01D12.1
WBGene00007343	-1.13388	0.00696271	protein_coding	gmap-2
WBGene00000284	-1.12208	0.0034796	protein_coding	cah-6
WBGene00000753	-1.80581	9.78522e-07	protein_coding	col-180
WBGene00015608	-1.52857	2.25659e-05	protein_coding	math-3
WBGene00021491	-2.04954	1.14035e-11	protein_coding	comt-4
WBGene00003816	-1.24955	9.36146e-05	protein_coding	asns-1
WBGene00023407	-1.74728	2.72868e-08	protein_coding	cex-1
WBGene00009383	-1.00752	0.0168559	protein_coding	idpp-16
WBGene00008793	-1.03434	0.00611864	protein_coding	F14D7.6
WBGene00016505	-1.56767	1.15083e-07	protein_coding	ttr-33
WBGene00013331	-1.11946	0.00929641	protein_coding	Y57G11C.42
WBGene00010124	-1.19102	0.00328222	protein_coding	F55G11.4
WBGene00011955	-1.08009	0.00305678	protein_coding	cdka-1
WBGene00003526	-1.24501	0.000194291	protein_coding	nas-7
WBGene00010714	-1.20617	8.01679e-05	protein_coding	mam-3
WBGene00009096	-1.60773	2.19583e-07	protein_coding	fipr-1
WBGene00015934	-1.01059	0.0319229	protein_coding	ceh-48
WBGene00009706	-1.07793	0.00420693	protein_coding	argk-1
WBGene00013079	-1.17485	6.74287e-05	protein_coding	ttr-26
WBGene00008997	-1.49731	8.96801e-07	protein_coding	lgc-31
WBGene00018667	-1.22348	0.00528257	protein_coding	bath-7
WBGene00000687	-1.07858	0.0130122	protein_coding	col-113
WBGene00008803	-1.15217	3.29801e-05	protein_coding	lips-10
WBGene00010062	-2.17516	2.13704e-15	protein_coding	lipl-1
WBGene00018100	-1.3902	1.78644e-06	protein_coding	math-26
WBGene00020803	-1.63509	5.90792e-05	protein_coding	T25E4.1
WBGene00003548	-1.75392	4.60115e-08	protein_coding	nas-30
WBGene00014006	-1.32733	0.000121194	protein_coding	srlf-30
WBGene00020869	-2.0188	1.01187e-11	protein_coding	T28A11.2
WBGene00007687	-1.02283	0.00725195	protein_coding	C18E9.7
WBGene00016733	-1.20753	0.00158611	protein_coding	phat-2
WBGene00015679	-1.63703	2.46127e-07	protein_coding	C10F3.7
WBGene00004226	-1.06103	0.000133594	protein_coding	ptr-12
WBGene00077691	-1.38135	0.00476806	protein_coding	idpc-4
WBGene00007903	-1.6765	6.57304e-07	protein_coding	lgc-21
WBGene00004921	-1.16547	7.26121e-05	protein_coding	snt-1
WBGene00010350	-1.1245	4.06079e-05	protein_coding	H01G02.3
WBGene00000034	-1.14902	0.0179543	protein_coding	abu-11
WBGene00009476	-1.30071	4.50176e-06	protein_coding	F36F2.2
WBGene00016172	-1.13434	3.77918e-05	protein_coding	C27H5.2
WBGene00019184	-1.29273	0.000347209	protein_coding	H10E21.4
WBGene00007600	-1.03783	0.00195188	protein_coding	C15C6.1
WBGene00005655	-1.24771	0.000170645	protein_coding	srr-4
WBGene00013762	-1.1355	4.39348e-05	protein_coding	Y113G7B.12
WBGene00020033	-1.09325	0.0176753	protein_coding	R12E2.7
WBGene00014173	-1.82923	4.49572e-12	protein_coding	srlf-34
WBGene00013711	-1.5038	4.04711e-08	protein_coding	Y106G6G.2
WBGene00004119	-1.14631	0.00209189	protein_coding	pqn-31
WBGene00006663	-1.22785	0.000144313	protein_coding	twk-8
WBGene00006832	-1.02099	0.000982511	protein_coding	unc-105
WBGene00020039	-1.0928	0.0479598	protein_coding	R12E2.14
WBGene00014171	-1.05148	8.93604e-05	protein_coding	nep-26
WBGene00077697	-1.46825	2.01227e-07	protein_coding	F58E6.13
WBGene00000031	-2.01904	3.07431e-07	protein_coding	abu-8
WBGene00003736	-1.00178	0.00279503	protein_coding	nhx-9
WBGene00012591	-1.4922	6.78908e-09	protein_coding	nspe-1
WBGene00020051	-1.10071	0.000114293	protein_coding	mfsd-6
WBGene00011590	-1.08441	0.000276279	protein_coding	bus-19
WBGene00004265	-1.00517	0.00150531	protein_coding	qui-1
WBGene00012704	-1.15987	9.86026e-05	protein_coding	mlt-3
WBGene00001476	-1.08487	0.000223873	protein_coding	fmo-1
WBGene00000704	-2.36084	8.94198e-11	protein_coding	col-130
WBGene00000599	-1.6056	4.02613e-05	protein_coding	col-10
WBGene00003233	-1.35267	9.9196e-06	protein_coding	mgl-2
WBGene00007210	-1.22144	6.28607e-05	protein_coding	agmo-1
WBGene00020467	-1.12947	0.00130435	protein_coding	T12F5.2
WBGene00020242	-1.17678	0.00288861	protein_coding	phat-5
WBGene00021533	-1.09496	0.000486411	protein_coding	Y42G9A.3
WBGene00020490	-1.04619	0.00142415	protein_coding	tmc-1
WBGene00006749	-1.00589	0.000561024	protein_coding	unc-9
WBGene00004910	-1.14176	0.000565983	protein_coding	snf-11
WBGene00006772	-1.34854	1.75222e-05	protein_coding	unc-36
WBGene00022633	-1.12936	8.94689e-05	protein_coding	ZC581.3
WBGene00022789	-1.07605	0.00187595	protein_coding	lron-2
WBGene00019408	-1.20857	0.000223873	protein_coding	K05F1.6
WBGene00009730	-1.1691	0.00147271	protein_coding	myo-6
WBGene00011235	-1.05068	0.000412995	protein_coding	suro-1
WBGene00009800	-1.01423	0.000144313	protein_coding	rrc-1
WBGene00000740	-2.00677	4.74964e-08	protein_coding	col-167
WBGene00000485	-1.32062	1.01728e-07	protein_coding	che-3
WBGene00016700	-1.6287	5.21776e-07	protein_coding	C46A5.4
WBGene00044728	-1.02152	0.000239215	ncRNA	Y53F4B.45
WBGene00044070	-1.12635	0.000342786	protein_coding	set-18
WBGene00009133	-1.04914	0.000524235	protein_coding	bed-3
WBGene00016751	-1.01338	8.65504e-05	protein_coding	C48E7.6
WBGene00004145	-1.13608	1.18274e-05	protein_coding	pqn-62
WBGene00000678	-1.47041	9.87807e-05	protein_coding	col-104
WBGene00020237	-1.00963	0.00186168	protein_coding	phat-4
WBGene00018665	-1.09005	0.00286664	protein_coding	bath-4
WBGene00001091	-1.65429	6.1779e-10	pseudogene	drh-2
WBGene00000653	-1.74766	2.07441e-06	protein_coding	col-77
WBGene00000625	-1.16608	0.0166574	protein_coding	col-48
WBGene00006811	-1.10042	7.65545e-05	protein_coding	unc-79
WBGene00018668	-1.05756	0.00986999	protein_coding	bath-2
WBGene00003590	-1.13938	6.07826e-05	protein_coding	nex-3
WBGene00000683	-1.17896	0.00698074	protein_coding	col-109
WBGene00022396	-1.34155	2.36532e-06	protein_coding	Y97E10AR.1
WBGene00011326	-1.09539	8.07739e-05	protein_coding	T01D3.1
WBGene00000603	-1.52674	1.56097e-05	protein_coding	col-14
WBGene00012531	-1.25352	0.000170961	protein_coding	Y32F6B.1
WBGene00012942	-1.07677	0.0145382	protein_coding	idpc-1
WBGene00013081	-1.13637	0.00524586	protein_coding	txt-14
WBGene00000672	-1.37775	0.000689598	protein_coding	col-97
WBGene00013073	-2.3059	3.1258e-21	protein_coding	hmit-1.1
WBGene00008040	-1.1541	4.99817e-07	protein_coding	ttr-5
WBGene00007857	-1.02179	0.00971352	protein_coding	C31H5.6
WBGene00000717	-1.12811	0.00383175	protein_coding	col-144
WBGene00011530	-1.00637	0.0063765	protein_coding	T06D8.10
WBGene00004008	-1.29523	1.28932e-05	protein_coding	pgp-14
WBGene00004058	-1.49803	2.74807e-07	protein_coding	pmp-1
WBGene00012383	-1.12173	0.0066069	protein_coding	ttr-17
WBGene00000641	-1.74029	5.8456e-06	protein_coding	col-65
WBGene00000553	-1.81928	4.61485e-09	protein_coding	cmk-1
WBGene00021052	-1.02723	0.000432936	protein_coding	W06A11.1
WBGene00015660	-1.12941	2.98038e-05	protein_coding	catp-3
WBGene00015340	-2.3971	1.01437e-14	protein_coding	C02E7.7
WBGene00006831	-1.05064	3.75829e-06	protein_coding	unc-104
WBGene00022649	-1.08904	0.00725195	protein_coding	ZK84.1
WBGene00007533	-1.01821	0.0133619	protein_coding	cbl-1
WBGene00006752	-1.02606	7.64859e-05	protein_coding	unc-13
WBGene00006812	-1.13892	7.94293e-07	protein_coding	unc-80
WBGene00000699	-1.65868	1.45903e-05	protein_coding	col-125
WBGene00008652	-1.09225	0.000144313	protein_coding	F10D11.6
WBGene00000681	-1.78825	2.83008e-06	protein_coding	col-107
WBGene00001816	-1.75549	4.34647e-16	protein_coding	haf-6
WBGene00020674	-1.15292	1.65585e-06	protein_coding	T22B7.7
WBGene00017430	-1.03892	0.000639606	protein_coding	bcl-11
WBGene00021625	-1.64365	6.07826e-05	protein_coding	Y47D7A.13
WBGene00019064	-1.0785	0.000170645	protein_coding	myo-5
WBGene00004300	-1.82419	1.07369e-07	protein_coding	ram-2
WBGene00018468	-1.56215	2.137e-11	protein_coding	cla-1
WBGene00018731	-1.69695	2.18641e-08	protein_coding	F53A9.8
WBGene00008005	-7.32841	2.53095e-16	protein_coding	mip-1
WBGene00009041	-1.24287	4.46442e-06	protein_coding	cut-3
WBGene00019730	-1.22002	4.0113e-07	protein_coding	asns-2
WBGene00006650	-2.33674	3.86835e-10	ncRNA	tts-1
WBGene00015061	-1.0462	1.25124e-05	protein_coding	cpna-2
WBGene00006436	-1.04267	3.76793e-05	protein_coding	ttn-1
WBGene00002263	-1.07526	8.4034e-06	protein_coding	lea-1
