# Supplementary material for: FG repeats drive co-clustering of nuclear pores and P granules in the C. elegans germline
Source: Development. 2025 Mar 27;152(6):dev204585. doi: 10.1242/dev.204585 (PMC12050070; doi:10.1242/dev.204585)
Supplement: Table S6. List of upregulated genes in nup214Δ mip-1Δ relative to N2 [file develop-152-204585-TableS6.xlsx]

## Sheet: Sheet1
gene_id	log2FoldChange	padj	gene_biotype	gene_name
WBGene00013194	4.98022	0.0186602	protein_coding	Y54E2A.9
WBGene00012871	3.58505	0.0262158	protein_coding	Y45F10B.3
WBGene00010883	4.62324	0.0193221	protein_coding	M7.7
WBGene00269338	3.69458	0.0453324	pseudogene	R07C3.16
WBGene00012159	3.22576	0.0390888	protein_coding	VY10G11R.1
WBGene00015572	3.27497	0.0397094	protein_coding	C07G1.6
WBGene00007613	7.12054	0.0006702	protein_coding	C15H11.1
WBGene00015106	4.88518	0.00766914	protein_coding	B0280.11
WBGene00016414	3.68232	0.0392524	protein_coding	C34F11.2
WBGene00022143	3.22964	0.0337931	protein_coding	Y71G12B.3
WBGene00019081	3.18802	0.0430661	protein_coding	F59A3.8
WBGene00008312	4.51341	0.0069752	protein_coding	C54G4.2
WBGene00019920	2.97065	0.0341502	protein_coding	acs-15
WBGene00009753	3.69396	0.00891589	protein_coding	scrm-6
WBGene00010373	3.05472	0.0385947	protein_coding	H08M01.1
WBGene00011132	2.84891	0.0475257	protein_coding	R08A2.1
WBGene00004901	3.57604	0.0131653	protein_coding	snf-2
WBGene00016003	3.48826	0.0142239	protein_coding	C18H9.5
WBGene00013972	3.80911	0.00833954	protein_coding	scl-20
WBGene00013120	2.72706	0.0389423	protein_coding	fipr-28
WBGene00013657	3.28224	0.0153982	protein_coding	Y105C5B.18
WBGene00013526	2.77436	0.0496367	protein_coding	Y73F8A.20
WBGene00021787	2.71965	0.0316451	protein_coding	Y51H7C.9
WBGene00014698	3.30224	0.00825731	protein_coding	C37A5.3
WBGene00022467	3.45603	0.0261658	protein_coding	Y119C1B.1
WBGene00044244	3.2577	0.0131089	protein_coding	F26D10.13
WBGene00018121	3.95616	0.00767517	protein_coding	F36H12.5
WBGene00010067	3.68083	0.00668614	protein_coding	dot-1.2
WBGene00012627	2.9014	0.0364182	protein_coding	Y38H6C.15
WBGene00018943	3.70326	0.0184662	protein_coding	dgn-2
WBGene00008508	3.58829	0.0133774	protein_coding	F01G10.5
WBGene00013785	2.62826	0.034271	protein_coding	nep-23
WBGene00206494	2.87369	0.0302363	antisense_RNA	C15H11.16
WBGene00003460	2.94305	0.033572	pseudogene	msp-71
WBGene00007457	2.66682	0.0465052	protein_coding	C08F11.10
WBGene00018120	5.74269	0.00457918	protein_coding	F36H12.4
WBGene00022157	2.90912	0.0160278	protein_coding	Y71G12B.22
WBGene00000771	2.99436	0.0139131	protein_coding	cpb-2
WBGene00012638	3.52609	0.00714579	protein_coding	Y38H8A.4
WBGene00019626	3.99343	0.00738736	protein_coding	K10C9.7
WBGene00011378	2.69807	0.0250448	protein_coding	T02E1.6
WBGene00019575	2.45747	0.0489707	pseudogene	K09E3.4
WBGene00017955	2.7999	0.0148877	protein_coding	F31E8.5
WBGene00013547	2.48842	0.03394	protein_coding	Y75B8A.10
WBGene00009016	3.4234	0.00802396	protein_coding	F21D9.2
WBGene00009605	2.8351	0.0226281	protein_coding	F40G12.10
WBGene00019461	4.08025	0.0030024	protein_coding	K07A3.3
WBGene00017183	2.93329	0.013751	protein_coding	scl-15
WBGene00015855	3.46487	0.00485998	protein_coding	C16C8.18
WBGene00000710	3.47608	0.0156482	protein_coding	col-137
WBGene00020289	2.26172	0.049187	protein_coding	T06C10.3
WBGene00015306	2.48025	0.0381514	protein_coding	C01G5.4
WBGene00018253	3.93159	0.00536123	protein_coding	F40H6.1
WBGene00016054	2.76223	0.0229549	protein_coding	C24D10.2
WBGene00007209	2.4907	0.0265642	protein_coding	BE10.1
WBGene00010829	4.28249	0.0113256	protein_coding	M02B1.4
WBGene00015987	3.75932	0.00157891	protein_coding	C18G1.9
WBGene00010473	2.57452	0.0274902	protein_coding	hrg-2
WBGene00044450	3.21445	0.00639376	protein_coding	fipr-18
WBGene00002193	2.48986	0.0382702	protein_coding	kin-5
WBGene00007305	2.78374	0.0213043	protein_coding	ttbk-5
WBGene00017114	4.95826	0.00182091	protein_coding	E03H12.7
WBGene00018096	2.26964	0.0485658	protein_coding	clec-207
WBGene00020356	2.61896	0.0235534	protein_coding	T08B6.9
WBGene00006553	2.76409	0.0340068	protein_coding	tbx-34
WBGene00019431	2.9684	0.00541479	protein_coding	K06A5.3
WBGene00022876	2.62677	0.0316469	protein_coding	ZK1248.5
WBGene00016398	2.95289	0.00832291	protein_coding	C34D4.2
WBGene00007682	2.69435	0.0089429	protein_coding	C18D11.6
WBGene00020944	3.04778	0.00438144	ncRNA	W02D7.9
WBGene00008659	3.52407	0.00217331	protein_coding	clec-151
WBGene00284859	2.75904	0.033339	ncRNA	C30G12.10
WBGene00005191	2.34677	0.0368048	protein_coding	srg-34
WBGene00001900	3.22225	0.0119532	protein_coding	his-26
WBGene00022162	3.99963	0.00165026	protein_coding	Y71G12B.27
WBGene00015994	3.11024	0.00220079	protein_coding	C18H7.4
WBGene00008230	2.49181	0.0273483	protein_coding	pfk-1.2
WBGene00015627	2.43025	0.0409328	protein_coding	C09B9.2
WBGene00012924	2.19764	0.0461265	pseudogene	Y47D3A.5
WBGene00012012	3.7701	0.00114884	protein_coding	T25B9.6
WBGene00017387	2.95854	0.00849671	protein_coding	mpst-4
WBGene00011336	2.56517	0.021937	protein_coding	ubxn-5
WBGene00022888	2.50233	0.0181475	protein_coding	rnh-1.1
WBGene00019949	2.54346	0.0132231	protein_coding	R08C7.5
WBGene00014069	3.19671	0.00323129	pseudogene	ZK678.3
WBGene00012689	2.18357	0.0408651	protein_coding	Y39B6A.30
WBGene00013930	3.16329	0.00625273	protein_coding	clec-96
WBGene00017384	2.21175	0.0341996	protein_coding	F11G11.4
WBGene00014297	2.14036	0.0420374	tRNA	C53C7.t3
WBGene00008074	2.57116	0.00780262	protein_coding	nkb-2
WBGene00004962	2.89476	0.00876979	protein_coding	spe-8
WBGene00013138	2.30645	0.0366069	protein_coding	Y53C10A.10
WBGene00015629	2.49662	0.0156528	protein_coding	C09B9.4
WBGene00019410	2.89632	0.0092942	protein_coding	K05F1.9
WBGene00016357	3.91704	0.000385393	protein_coding	C33F10.11
WBGene00009708	3.50355	0.000910007	protein_coding	F44G3.7
WBGene00206507	2.47892	0.0128364	protein_coding	Y51A2A.16
WBGene00013786	2.75459	0.00487187	protein_coding	nep-24
WBGene00019165	2.9237	0.012543	protein_coding	mpz-4
WBGene00009548	3.12179	0.0058114	protein_coding	F38H4.4
WBGene00010612	2.43392	0.0135419	protein_coding	K07A1.5
WBGene00014116	2.78286	0.00304441	protein_coding	ZK858.2
WBGene00019561	2.26637	0.0266104	protein_coding	K09C6.7
WBGene00013424	2.50371	0.015549	protein_coding	Y66A7A.4
WBGene00009143	3.66592	0.000327359	protein_coding	F26A3.5
WBGene00020105	2.97356	0.00314824	protein_coding	R148.7
WBGene00009185	1.88971	0.0479237	protein_coding	pei-1
WBGene00021968	3.35439	0.000545049	protein_coding	Y57G7A.5
WBGene00011911	3.71514	0.000304754	protein_coding	T22B3.3
WBGene00044926	2.53317	0.00859281	snoRNA	Y39G10AR.24
WBGene00014197	2.53378	0.0250064	protein_coding	ZK1053.2
WBGene00020945	2.60724	0.0111017	protein_coding	clec-219
WBGene00006509	2.31576	0.0126216	protein_coding	tag-164
WBGene00015782	2.46003	0.0146406	protein_coding	C14F11.7
WBGene00016551	2.22388	0.0290779	protein_coding	C40A11.8
WBGene00018926	3.18505	0.000399688	protein_coding	F56A11.6
WBGene00016680	2.44021	0.00964064	protein_coding	C45G9.9
WBGene00020116	2.32697	0.00885037	protein_coding	moa-1
WBGene00010366	2.76062	0.00517335	protein_coding	H05L14.1
WBGene00015634	1.91583	0.0306074	protein_coding	C09D4.3
WBGene00019151	3.12119	0.000796521	protein_coding	pck-3
WBGene00007989	3.00784	0.00257732	protein_coding	fipr-22
WBGene00011491	2.30031	0.00900246	protein_coding	T05F1.5
WBGene00020350	2.9764	0.00205456	protein_coding	T08B2.12
WBGene00015689	2.31622	0.01356	protein_coding	spch-2
WBGene00011918	2.32253	0.00672741	protein_coding	T22C1.8
WBGene00006047	2.21673	0.0211947	protein_coding	ssp-19
WBGene00016322	2.66747	0.0104881	protein_coding	C32E8.4
WBGene00005012	1.88146	0.0403364	protein_coding	F26F4.2
WBGene00010869	2.54157	0.00487187	protein_coding	M05B5.1
WBGene00006048	3.24515	0.000313542	protein_coding	ssp-31
WBGene00008063	2.95222	0.00126037	protein_coding	cylc-2
WBGene00009581	1.96024	0.0224861	protein_coding	F40F9.3
WBGene00017059	2.77024	0.00231202	protein_coding	msrp-5
WBGene00011954	2.51943	0.0021866	protein_coding	T23F11.2
WBGene00018563	2.36208	0.00809237	protein_coding	F47D12.7
WBGene00304201	2.69268	0.00102165	protein_coding	T07H8.11
WBGene00016161	4.0992	0.000744464	protein_coding	C27D6.3
WBGene00012926	2.58666	0.00808442	protein_coding	Y47D3A.13
WBGene00045150	2.44584	0.0479237	snoRNA	ZK265.10
WBGene00013158	1.80394	0.0349658	protein_coding	Y53F4B.11
WBGene00200189	2.8417	0.00309627	ncRNA	K02D3.5
WBGene00009321	2.30055	0.00869207	protein_coding	F32B6.4
WBGene00044930	1.96039	0.0344511	snoRNA	T19B4.8
WBGene00219700	1.88601	0.0478622	lincRNA	linc-6
WBGene00007320	2.59139	0.00177971	protein_coding	C05B5.2
WBGene00023207	3.225	0.00348147	tRNA	ZC132.t1
WBGene00010136	2.09018	0.0122207	protein_coding	spe-54
WBGene00010100	2.61763	0.0011418	protein_coding	F55C9.3
WBGene00010246	2.26326	0.0061483	protein_coding	F58D5.7
WBGene00012345	1.78278	0.0356781	protein_coding	W08E3.4
WBGene00015907	2.71238	0.000619472	protein_coding	C17F3.1
WBGene00044674	2.22041	0.00587301	protein_coding	B0280.17
WBGene00015929	2.31302	0.00540917	protein_coding	C17H12.3
WBGene00019785	2.02421	0.0182485	protein_coding	M70.3
WBGene00010900	3.41978	4.97006e-05	protein_coding	M28.9
WBGene00006044	2.46914	0.00246597	protein_coding	ssp-16
WBGene00020841	2.80002	0.000684094	protein_coding	T27A3.5
WBGene00008201	2.28863	0.00248298	protein_coding	C49C3.11
WBGene00018761	1.6655	0.0447411	protein_coding	F53E10.5
WBGene00007734	3.75708	6.2217e-06	protein_coding	C25G4.7
WBGene00001917	3.29063	0.000919958	protein_coding	his-43
WBGene00003270	2.05165	0.0231646	miRNA	mir-42
WBGene00045275	8.39787	3.42747e-06	protein_coding	F18E3.12
WBGene00007448	2.24335	0.0111017	protein_coding	C08F8.6
WBGene00015931	1.7487	0.0385824	protein_coding	C17H12.5
WBGene00200735	2.18729	0.0101222	ncRNA	C26G2.9
WBGene00014665	2.74716	0.000351273	pseudogene	C04G2.3
WBGene00018575	2.35895	0.0143905	protein_coding	clec-119
WBGene00016825	2.33994	0.00196446	protein_coding	C50E10.1
WBGene00010752	1.68632	0.0343182	protein_coding	K10G4.3
WBGene00013033	3.07319	0.000128477	protein_coding	Y49E10.10
WBGene00014229	1.90849	0.0146301	protein_coding	ZK1128.3
WBGene00013696	2.39567	0.00195509	protein_coding	Y106G6A.4
WBGene00021457	1.6844	0.0430661	protein_coding	Y39F10C.1
WBGene00017975	1.99633	0.0117809	protein_coding	F32B5.1
WBGene00021996	2.0441	0.00613628	protein_coding	cylc-1
WBGene00002120	4.21277	2.57237e-06	protein_coding	ins-37
WBGene00017714	1.53012	0.0429077	protein_coding	F22F1.2
WBGene00020140	2.047	0.0200554	protein_coding	ant-1.4
WBGene00015051	1.89852	0.0394852	protein_coding	B0218.7
WBGene00011951	1.68349	0.0359925	protein_coding	T23F6.3
WBGene00011401	2.63686	0.000234889	protein_coding	T03F6.6
WBGene00008175	1.961	0.00935245	protein_coding	C48B4.12
WBGene00010486	2.78203	0.00102286	protein_coding	K01H12.4
WBGene00011120	1.86426	0.0125337	protein_coding	R07E5.15
WBGene00014247	1.93644	0.0200197	protein_coding	ZK1307.4
WBGene00018548	2.78918	0.000198431	protein_coding	clec-79
WBGene00020715	2.0312	0.0134714	protein_coding	nspd-4
WBGene00013987	2.20797	0.00425524	protein_coding	ZK512.8
WBGene00012169	1.84281	0.0152117	protein_coding	ttbk-4
WBGene00006223	1.58199	0.0364198	pseudogene	str-179
WBGene00020285	3.24646	1.88491e-05	protein_coding	T06A10.2
WBGene00007584	3.01143	6.3732e-05	protein_coding	C14C10.1
WBGene00013076	1.88113	0.0238628	protein_coding	Y51A2D.8
WBGene00016416	2.53387	0.000732427	protein_coding	C34F11.5
WBGene00018930	2.89855	5.91743e-05	protein_coding	F56B3.6
WBGene00044646	2.2891	0.00291424	protein_coding	B0205.14
WBGene00015094	2.03843	0.0111017	protein_coding	B0261.6
WBGene00000646	3.04801	0.000606249	protein_coding	H17B01.2
WBGene00077558	1.90309	0.00931901	protein_coding	T06D10.3
WBGene00043147	2.63211	0.00166964	protein_coding	nspd-6
WBGene00010148	1.78864	0.013197	protein_coding	F56D5.3
WBGene00003468	1.76365	0.0188737	protein_coding	msp-113
WBGene00044772	2.68823	9.32372e-05	protein_coding	T23E7.6
WBGene00050920	1.65076	0.0263891	pseudogene	Y54H5A.5
WBGene00010254	2.72864	0.000130461	protein_coding	F58E6.5
WBGene00199376	1.65497	0.0407703	ncRNA	Y66A7AL.7
WBGene00010125	1.65936	0.0224014	protein_coding	dod-22
WBGene00009470	2.49269	0.00171999	protein_coding	F36D3.4
WBGene00021633	1.94125	0.00826922	protein_coding	Y47G6A.3
WBGene00008724	2.52824	0.000656014	protein_coding	F13A7.1
WBGene00009377	2.26665	0.00629514	protein_coding	F34D10.8
WBGene00013653	1.77626	0.0304722	protein_coding	ifas-3
WBGene00219452	1.92084	0.00658542	protein_coding	F21D9.11
WBGene00044929	1.83881	0.0163126	snoRNA	R12E2.17
WBGene00007987	2.24963	0.00216041	protein_coding	C36H8.1
WBGene00010265	2.60163	0.00104541	protein_coding	F58G1.3
WBGene00016785	2.56467	0.000929605	protein_coding	C49G7.7
WBGene00235266	1.88506	0.0148154	pseudogene	Y77E11A.22
WBGene00010708	1.83924	0.0082897	protein_coding	phf-33
WBGene00044347	2.67767	6.62011e-05	protein_coding	Y71G12B.30
WBGene00021993	2.84678	0.00024669	protein_coding	nsph-4.2
WBGene00017026	1.79782	0.00656113	protein_coding	ipla-4
WBGene00044177	1.70432	0.0139237	protein_coding	C30G7.3
WBGene00016399	1.72138	0.0128245	protein_coding	C34D4.3
WBGene00077443	2.22281	0.000567144	pseudogene	Y71A12B.19
WBGene00020223	1.59458	0.0286097	protein_coding	T05A7.6
WBGene00020713	3.19638	3.35812e-06	protein_coding	T23B3.5
WBGene00010719	2.68373	4.19294e-05	protein_coding	K09E4.1
WBGene00021969	2.29271	0.00031938	protein_coding	Y57G7A.6
WBGene00009028	1.47879	0.0275179	protein_coding	F21H7.2
WBGene00021858	2.28484	0.00169344	protein_coding	Y54F10BM.3
WBGene00010563	1.54298	0.0495757	protein_coding	K04G2.4
WBGene00012637	2.80775	6.95152e-05	protein_coding	ttbk-8.1
WBGene00008202	2.17883	0.00540917	protein_coding	clec-197
WBGene00017112	2.82129	2.10264e-05	protein_coding	E03H12.5
WBGene00011203	2.49648	0.000632307	protein_coding	R10E4.7
WBGene00077593	2.65217	5.03455e-05	protein_coding	C49G7.12
WBGene00007366	3.33827	2.18608e-05	protein_coding	C06B3.7
WBGene00020084	2.7178	3.17878e-05	protein_coding	R105.1
WBGene00021472	2.36078	0.000887234	protein_coding	Y39G10AR.16
WBGene00013437	2.1457	0.00293893	protein_coding	Y66D12A.11
WBGene00011698	1.90587	0.00219607	protein_coding	cyp-34A1
WBGene00021019	1.96143	0.00480839	pseudogene	W04B5.2
WBGene00012066	1.57421	0.0193311	protein_coding	fbxb-116
WBGene00017978	3.27977	5.85399e-06	protein_coding	msrp-1
WBGene00009457	2.55102	4.56711e-05	protein_coding	F36A2.10
WBGene00007190	2.52698	0.000223345	protein_coding	rmd-3
WBGene00007082	2.2889	0.00038672	protein_coding	acs-10
WBGene00007159	2.47534	0.000198431	protein_coding	B0379.7
WBGene00010091	2.81202	7.25908e-05	protein_coding	ssp-35
WBGene00021288	2.91797	3.10946e-06	protein_coding	clec-123
WBGene00009948	2.14993	0.00243924	protein_coding	F52H3.6
WBGene00010058	2.49446	0.000661127	protein_coding	F54E4.2
WBGene00020905	2.06055	0.00170942	protein_coding	T28H11.7
WBGene00304783	1.54206	0.0158863	protein_coding	C31E10.11
WBGene00017386	1.90244	0.00594893	protein_coding	nspd-5
WBGene00009861	1.66396	0.00990715	protein_coding	fbxb-8
WBGene00000596	3.27821	1.83117e-05	protein_coding	col-7
WBGene00006627	2.36485	0.00204895	protein_coding	tsp-1
WBGene00021007	2.70481	2.15639e-06	protein_coding	W03F11.4
WBGene00014179	2.13718	0.000481626	protein_coding	ZK1010.5
WBGene00016462	1.8627	0.00215233	protein_coding	C35E7.10
WBGene00269431	1.3882	0.0480851	protein_coding	T16A1.10
WBGene00021579	2.21879	0.000303564	protein_coding	clec-73
WBGene00011968	1.60682	0.0206441	protein_coding	T23G11.1
WBGene00009154	1.40892	0.0191659	protein_coding	F26D2.16
WBGene00019991	1.60022	0.0076544	protein_coding	R09H3.3
WBGene00001483	2.88843	5.18475e-07	protein_coding	fog-3
WBGene00006057	2.506	3.31627e-05	pseudogene	sss-2
WBGene00012207	2.73306	1.352e-05	protein_coding	W02B12.12
WBGene00018314	2.09957	0.00196592	protein_coding	F41H10.1
WBGene00019586	1.34835	0.029641	protein_coding	K09F6.3
WBGene00019406	2.81123	3.14e-06	protein_coding	acdh-8
WBGene00003664	2.1598	0.00163575	protein_coding	nhr-74
WBGene00013854	3.23898	1.29257e-08	protein_coding	cyc-2.2
WBGene00022705	1.99133	0.000272626	protein_coding	ZK354.2
WBGene00013956	2.71429	1.45982e-06	protein_coding	nsph-2
WBGene00010241	1.821	0.00163428	protein_coding	F58D2.2
WBGene00000023	1.25958	0.0302606	protein_coding	abt-5
WBGene00014169	2.14584	0.000107286	protein_coding	ZK945.7
WBGene00016800	1.42967	0.0173283	protein_coding	C50C3.2
WBGene00013091	1.51689	0.0162476	protein_coding	Y51B9A.9
WBGene00008541	2.78741	0.000368728	protein_coding	spsp-1
WBGene00000636	2.00866	0.00122935	protein_coding	col-60
WBGene00012065	1.4886	0.0128931	protein_coding	fbxb-2
WBGene00011362	1.73524	0.00977516	protein_coding	cest-1.1
WBGene00195077	1.2192	0.042891	protein_coding	T24E12.13
WBGene00013723	1.54317	0.00633548	protein_coding	Y106G6H.13
WBGene00220002	1.53298	0.0466544	snoRNA	K02F6.11
WBGene00206414	1.48385	0.0137315	protein_coding	F31D5.7
WBGene00020860	2.51918	6.59606e-05	protein_coding	nspd-10
WBGene00003937	1.35135	0.0288271	protein_coding	pax-1
WBGene00010651	2.4284	6.03773e-06	protein_coding	K08C9.2
WBGene00003425	2.76148	4.46639e-05	protein_coding	msp-10
WBGene00012809	2.03085	0.000364003	protein_coding	Y43F8A.2
WBGene00014870	2.40057	9.77283e-06	pseudogene	Y37H9A.4
WBGene00018153	1.64363	0.00260635	protein_coding	F37C12.10
WBGene00010133	2.37487	0.00097158	protein_coding	F55H12.2
WBGene00000748	2.46812	0.00058	protein_coding	col-175
WBGene00002186	1.56072	0.0122041	protein_coding	kel-10
WBGene00014312	1.80195	0.0119247	snRNA	F08G2.11
WBGene00017181	1.38103	0.0160278	protein_coding	F02E11.3
WBGene00206417	1.98453	0.000250641	protein_coding	W04H10.6
WBGene00022096	1.68777	0.00584566	protein_coding	Y69A2AR.25
WBGene00018134	1.51065	0.00398003	protein_coding	F37A4.4
WBGene00013858	2.38036	6.69158e-05	protein_coding	ssp-34
WBGene00001603	2.31883	8.9512e-05	protein_coding	gln-2
WBGene00007777	2.47386	2.46418e-06	protein_coding	C27D8.1
WBGene00020691	1.41395	0.0188468	protein_coding	igdb-3
WBGene00016948	2.0076	0.00155025	protein_coding	scrt-1
WBGene00010682	1.50951	0.00781837	protein_coding	nsph-1.1
WBGene00012064	1.3456	0.0190357	protein_coding	fbxb-115
WBGene00021979	1.67776	0.00947559	protein_coding	Y58A7A.5
WBGene00009344	2.28647	6.5143e-06	protein_coding	F32H2.7
WBGene00022090	2.58613	2.04554e-06	protein_coding	Y69A2AR.19
WBGene00016845	1.19793	0.0420795	protein_coding	C50F7.5
WBGene00015024	2.77969	8.15739e-08	protein_coding	B0205.10
WBGene00006556	1.27692	0.033342	protein_coding	tbx-37
WBGene00019026	3.39156	7.65617e-09	protein_coding	F58A6.9
WBGene00016351	2.55051	1.99163e-06	protein_coding	C33F10.1
WBGene00014691	1.40442	0.00876386	pseudogene	C33A11.t1
WBGene00003446	1.62043	0.00411185	protein_coding	msp-53
WBGene00018537	1.66079	0.00405536	pseudogene	F47B7.6
WBGene00008079	1.31144	0.0240794	protein_coding	C44B9.2
WBGene00014447	1.96137	0.00119841	snoRNA	M106.6
WBGene00017912	1.37307	0.00988017	protein_coding	fbxb-107
WBGene00000190	2.7994	3.06658e-08	protein_coding	warf-1
WBGene00021381	2.16004	1.41885e-05	protein_coding	Y37E11B.10
WBGene00000663	1.92781	0.00335128	protein_coding	col-88
WBGene00008577	1.17368	0.0254773	protein_coding	F08G2.5
WBGene00000719	1.45796	0.00969296	protein_coding	col-146
WBGene00003458	2.03384	0.0011615	protein_coding	msp-65
WBGene00015651	1.2526	0.0368792	protein_coding	ceh-53
WBGene00015896	1.459	0.00668192	protein_coding	C17C3.15
WBGene00006052	2.52165	3.56467e-05	protein_coding	ssq-3
WBGene00011910	2.23282	5.76434e-06	protein_coding	alg-3
WBGene00021287	1.08333	0.0379672	protein_coding	Y24D9B.1
WBGene00255375	2.97982	4.90381e-09	protein_coding	F08B4.8
WBGene00269388	1.39124	0.0065272	protein_coding	F45C12.17
WBGene00013771	2.65655	3.58604e-08	protein_coding	Y113G7C.1
WBGene00006449	1.6883	0.000542599	protein_coding	alg-4
WBGene00044947	2.53325	0.000256094	snoRNA	F32E10.10
WBGene00020817	1.45186	0.00458137	protein_coding	T25G12.11
WBGene00045411	1.61395	0.000648614	protein_coding	C25F9.11
WBGene00007301	3.01845	1.39644e-07	protein_coding	C04F12.7
WBGene00021299	1.61582	0.0010828	protein_coding	Y27F2A.8
WBGene00008590	3.07414	1.46227e-09	protein_coding	F08H9.2
WBGene00014156	1.63225	0.000968234	protein_coding	ZK930.6
WBGene00014158	2.19566	7.14267e-06	protein_coding	ZK938.1
WBGene00013759	1.08755	0.0334984	protein_coding	fbxb-59
WBGene00000544	1.13516	0.0361994	protein_coding	clp-3
WBGene00017567	5.40668	2.66294e-12	protein_coding	F18E3.11
WBGene00009020	1.01268	0.042964	pseudogene	F21D9.6
WBGene00016545	1.50277	0.0190357	protein_coding	C40A11.2
WBGene00194821	2.29208	2.10975e-05	protein_coding	dmsr-16
WBGene00012294	2.74028	5.11739e-08	protein_coding	nspa-8
WBGene00013816	1.80939	0.000512511	protein_coding	Y116F11A.1
WBGene00016896	2.24659	6.04455e-07	protein_coding	nep-4
WBGene00011214	1.92708	2.49871e-05	protein_coding	R10E9.2
WBGene00019858	1.94284	9.79647e-06	protein_coding	R03H10.6
WBGene00012087	2.99525	5.65397e-09	protein_coding	T27E7.1
WBGene00009827	1.55381	0.00138552	protein_coding	hmg-6
WBGene00020353	1.89269	0.000108038	protein_coding	T08B6.4
WBGene00003434	2.51354	7.30412e-07	protein_coding	msp-38
WBGene00019921	1.08197	0.0446302	protein_coding	fbxc-34
WBGene00013473	2.77611	2.54088e-08	protein_coding	Y69E1A.1
WBGene00009067	1.8615	6.50998e-05	protein_coding	F23A7.1
WBGene00219687	1.48479	0.0093405	lincRNA	linc-12
WBGene00044567	1.13872	0.0388195	protein_coding	C46C11.4
WBGene00196304	1.59767	0.00401602	ncRNA	F09A5.11
WBGene00045457	2.21639	1.31249e-05	protein_coding	F33H12.7
WBGene00009539	1.31321	0.040438	protein_coding	F38C2.7
WBGene00019430	2.21134	1.30446e-06	protein_coding	K06A5.2
WBGene00021788	1.60118	0.00538272	protein_coding	Y51H7C.10
WBGene00044372	1.12028	0.0270014	protein_coding	ZC239.21
WBGene00011748	2.78351	3.27874e-10	pseudogene	T13F2.9
WBGene00002085	1.57919	0.000887234	protein_coding	ins-2
WBGene00010707	1.38269	0.0214528	protein_coding	cyp-14A3
WBGene00009863	1.52802	0.00167691	protein_coding	F49B2.3
WBGene00011795	1.52718	0.000780408	protein_coding	T16A9.5
WBGene00018242	1.3387	0.00381593	protein_coding	F40G9.6
WBGene00004904	1.86913	1.0889e-05	protein_coding	snf-5
WBGene00022236	1.11303	0.0384374	protein_coding	Y73B6BL.12
WBGene00012595	2.59161	1.418e-08	protein_coding	Y38E10A.17
WBGene00020990	2.53393	5.2054e-09	protein_coding	W03D8.9
WBGene00020187	2.77073	1.4901e-08	protein_coding	gsp-4
WBGene00306122	2.90195	0.0267762	ncRNA	T22B2.12
WBGene00007601	2.87722	2.44669e-10	protein_coding	C15C6.2
WBGene00009537	1.07823	0.03394	protein_coding	ccch-2
WBGene00020840	2.47589	1.44588e-08	protein_coding	spch-3
WBGene00021966	1.20515	0.0204395	protein_coding	Y57G7A.2
WBGene00003449	2.44691	1.99951e-08	protein_coding	msp-56
WBGene00020760	1.5554	0.00532798	protein_coding	T24C4.4
WBGene00006962	1.08672	0.0285017	protein_coding	xol-1
WBGene00045127	2.06017	0.00108767	snoRNA	W03C9.9
WBGene00013147	1.15048	0.0339728	protein_coding	eyg-1
WBGene00000735	1.81403	0.0008099	protein_coding	col-162
WBGene00011365	1.12212	0.0326494	protein_coding	T02C1.1
WBGene00004394	1.89954	0.000235766	protein_coding	rol-1
WBGene00007733	2.42285	8.60048e-09	protein_coding	smz-1
WBGene00206519	1.27973	0.00274816	protein_coding	F36H5.13
WBGene00013794	1.24724	0.00600066	protein_coding	dct-13
WBGene00001890	2.33192	0.00082852	protein_coding	his-16
WBGene00000412	1.03109	0.0435987	protein_coding	cdr-1
WBGene00021113	2.30199	5.27974e-07	protein_coding	gsp-3
WBGene00023308	2.15533	7.8884e-06	pseudogene	H11E01.t1
WBGene00015623	2.71028	5.23375e-07	protein_coding	C09B8.4
WBGene00194703	2.80774	4.74547e-11	protein_coding	F26B1.8
WBGene00017851	2.69042	1.17975e-07	protein_coding	F27C1.1
WBGene00007307	2.12298	2.66527e-07	protein_coding	spch-1
WBGene00003424	1.96115	2.2101e-05	protein_coding	msp-3
WBGene00001857	1.7603	5.03693e-05	protein_coding	hil-6
WBGene00016541	2.528	3.87859e-08	protein_coding	ttbk-8.2
WBGene00003466	2.15313	3.0837e-06	protein_coding	msp-79
WBGene00007097	3.04475	9.83708e-08	protein_coding	B0024.4
WBGene00009959	1.89383	1.6808e-06	protein_coding	F53B6.4
WBGene00013408	1.24362	0.0179297	protein_coding	fbxb-93
WBGene00219675	1.67834	0.00199572	lincRNA	linc-44
WBGene00021627	2.61153	1.66151e-07	protein_coding	Y47D7A.15
WBGene00017713	1.01153	0.0201581	protein_coding	F22E5.20
WBGene00022983	2.37298	1.59269e-05	tRNA	F10C1.t1
WBGene00021557	1.35815	0.00220023	protein_coding	Y45G5AM.5
WBGene00003426	2.44907	3.76332e-08	protein_coding	msp-19
WBGene00003444	2.20897	2.79589e-06	protein_coding	msp-51
WBGene00000714	2.42247	3.37705e-07	protein_coding	col-141
WBGene00000639	2.29191	4.8633e-06	protein_coding	col-63
WBGene00017208	1.12386	0.0235983	protein_coding	fbxb-35
WBGene00021641	2.20852	2.85959e-07	protein_coding	Y47G6A.15
WBGene00015688	2.51889	1.36294e-09	protein_coding	C10G11.8
WBGene00010314	1.95835	2.34671e-05	protein_coding	F59B2.12
WBGene00000734	1.4257	0.0117384	protein_coding	col-161
WBGene00021656	1.31762	0.0037123	protein_coding	Y48D7A.1
WBGene00020414	2.53165	4.61548e-11	protein_coding	T10E9.4
WBGene00018375	1.70706	1.23937e-05	protein_coding	F43C9.1
WBGene00019418	1.16884	0.0322518	protein_coding	fbxb-54
WBGene00005444	1.22266	0.00716934	protein_coding	srh-237
WBGene00019690	1.08696	0.0186035	protein_coding	set-13
WBGene00021773	1.34291	0.00613935	protein_coding	fbxb-42
WBGene00018452	1.002	0.0270222	protein_coding	F45D11.5
WBGene00044212	3.02509	3.45628e-14	protein_coding	Y68A4A.13
WBGene00044371	1.13054	0.0156528	protein_coding	ZC239.20
WBGene00003448	2.12319	4.49446e-06	protein_coding	msp-55
WBGene00016553	1.73053	5.44852e-06	miRNA	mir-8199
WBGene00009014	1.01635	0.0304425	protein_coding	F21D5.9
WBGene00021252	1.52219	0.000139698	protein_coding	cht-4
WBGene00001960	1.46743	0.000159893	protein_coding	hlh-16
WBGene00017542	2.60775	1.42254e-10	protein_coding	F17E9.5
WBGene00015236	1.36102	0.000615293	protein_coding	B0511.11
WBGene00194717	1.32426	0.000891057	protein_coding	ZC239.22
WBGene00050946	1.00421	0.013217	pseudogene	M162.12
WBGene00021398	3.20679	1.65773e-14	protein_coding	Y38C1AA.7
WBGene00007778	2.30961	2.68585e-07	protein_coding	C27D8.2
WBGene00021040	1.01593	0.015549	pseudogene	W05G11.2
WBGene00044798	1.44855	0.000581471	protein_coding	tbx-43
WBGene00016071	1.06513	0.0184707	protein_coding	C24H12.1
WBGene00000468	1.03086	0.0125667	protein_coding	ces-1
WBGene00013826	1.43029	8.86826e-05	pseudogene	Y116F11B.10
WBGene00195377	2.72229	2.26596e-06	ncRNA	F45B8.6
WBGene00023391	1.78981	0.000466151	pseudogene	Y73B3A.t1
WBGene00000711	1.54704	0.00381593	protein_coding	col-138
WBGene00012910	1.63128	0.000338503	protein_coding	Y46G5A.20
WBGene00022111	1.119	0.0101611	protein_coding	Y71F9AL.6
WBGene00013583	1.23315	0.0111224	protein_coding	ceh-51
WBGene00194665	1.39368	0.000228631	antisense_RNA	ZK822.8
WBGene00019514	1.20122	0.00239392	protein_coding	cpg-20
WBGene00010745	1.00912	0.0134439	protein_coding	dod-17
WBGene00019564	1.70307	1.35264e-05	protein_coding	K09D9.1
WBGene00000749	1.68079	0.000229476	protein_coding	col-176
WBGene00013290	2.65948	1.22084e-11	protein_coding	Y57G11A.2
WBGene00006056	2.95784	4.22969e-16	protein_coding	sss-1
WBGene00012781	1.23127	0.00387139	protein_coding	nspd-7
WBGene00016546	1.02085	0.0174587	protein_coding	C40A11.3
WBGene00009308	1.68162	9.04233e-06	protein_coding	spe-18
WBGene00003443	2.8332	2.97885e-10	protein_coding	msp-50
WBGene00021165	1.04087	0.0283217	protein_coding	Y5H2B.3
WBGene00044644	3.9018	4.89745e-15	protein_coding	B0205.13
WBGene00235133	1.7905	4.02544e-05	protein_coding	T26H5.14
WBGene00008838	1.1067	0.041431	protein_coding	F15A4.2
WBGene00019972	1.40532	0.000107187	protein_coding	pei-2
WBGene00007515	1.34855	0.00122274	protein_coding	C10C6.7
WBGene00007248	1.42397	7.24357e-05	protein_coding	catp-4
WBGene00009031	1.79299	6.6991e-05	protein_coding	F21H7.5
WBGene00003469	2.89097	1.41194e-12	protein_coding	msp-142
WBGene00007351	1.03332	0.0149204	protein_coding	C05G5.5
WBGene00304792	1.74364	0.000104288	protein_coding	Y71F9AL.25
WBGene00044938	1.40855	0.00492119	snoRNA	C27H5.9
WBGene00235267	1.48432	0.000518056	protein_coding	Y77E11A.23
WBGene00003465	2.2904	2.36886e-05	protein_coding	msp-78
WBGene00003018	1.84935	1.53481e-06	protein_coding	lin-32
WBGene00020354	1.18702	0.0040371	protein_coding	sgnh-1
WBGene00003442	2.5308	6.66485e-11	protein_coding	msp-49
WBGene00022751	2.50241	3.32631e-11	protein_coding	msrp-2
WBGene00022754	2.62935	2.24229e-10	protein_coding	nspd-1
WBGene00011176	2.32515	5.16157e-11	protein_coding	R09E10.6
WBGene00022597	1.3247	0.00290021	protein_coding	ZC395.5
WBGene00021198	1.07885	0.00489543	protein_coding	npp-26
WBGene00000439	1.04393	0.00780355	protein_coding	ceh-16
WBGene00007440	2.89514	7.56785e-17	protein_coding	C08E8.4
WBGene00001764	1.40555	0.000819731	protein_coding	gst-16
WBGene00010691	1.37088	0.00217107	protein_coding	K08H2.4
WBGene00000649	1.76562	0.00121224	protein_coding	col-73
WBGene00219413	1.88719	5.61038e-07	protein_coding	Y38F2AL.12
WBGene00020672	1.23078	0.00334711	protein_coding	T22B7.3
WBGene00195439	2.42208	8.991e-07	ncRNA	T27A8.6
WBGene00045276	3.25408	5.4824e-19	protein_coding	F18E3.13
WBGene00010633	3.15601	1.60368e-08	protein_coding	nspd-2
WBGene00017601	1.1559	0.00280256	protein_coding	ets-7
WBGene00044417	1.3564	0.0242991	protein_coding	C08F1.11
WBGene00013474	2.189	6.56963e-11	protein_coding	nsph-3.1
WBGene00003464	2.63749	2.87135e-11	protein_coding	msp-77
WBGene00019591	1.12132	0.00119841	protein_coding	fbxc-25
WBGene00015788	1.37021	5.58656e-05	protein_coding	C15B12.8
WBGene00050913	1.36792	0.000841491	protein_coding	T12B5.14
WBGene00018456	1.0052	0.00390055	protein_coding	fbxc-39
WBGene00003431	2.18515	1.59102e-07	protein_coding	msp-33
WBGene00011798	1.46843	1.16025e-05	protein_coding	T16G1.4
WBGene00018021	1.06877	0.00528256	protein_coding	F34D6.1
WBGene00016447	2.8036	1.1237e-13	protein_coding	msd-4
WBGene00016942	3.23822	4.04414e-19	protein_coding	C55B7.3
WBGene00000561	1.16961	0.000531847	protein_coding	cnd-1
WBGene00016547	1.28518	0.00063777	protein_coding	C40A11.4
WBGene00013278	1.41232	0.000117652	protein_coding	Y57A10B.6
WBGene00194998	1.03623	0.0478429	protein_coding	C16C4.18
WBGene00003467	2.16843	6.35742e-08	protein_coding	msp-81
WBGene00017140	1.0672	0.00487187	protein_coding	EEED8.12
WBGene00009213	2.18219	2.3208e-10	protein_coding	thn-1
WBGene00003435	2.29673	4.55387e-09	protein_coding	msp-40
WBGene00022112	2.04578	1.11356e-07	protein_coding	Y71F9AL.7
WBGene00044970	1.7971	0.000540255	snoRNA	F38E11.14
WBGene00021199	1.791	3.57008e-06	protein_coding	Y17G9B.2
WBGene00003438	2.41726	5.28168e-09	protein_coding	msp-45
WBGene00007598	1.16484	0.00782434	protein_coding	C15A11.4
WBGene00235158	1.32466	0.00086793	protein_coding	Y37E3.30
WBGene00013404	1.05165	0.00211874	protein_coding	fbxb-101
WBGene00011844	2.7314	5.6513e-17	protein_coding	T19C9.8
WBGene00006775	1.23291	0.000174964	protein_coding	unc-39
WBGene00003432	2.4686	1.25695e-14	protein_coding	msp-36
WBGene00017861	1.08893	0.0074939	protein_coding	F27D9.2
WBGene00003457	2.33881	1.41199e-09	protein_coding	msp-64
WBGene00004960	1.49646	2.19608e-05	protein_coding	spe-6
WBGene00003450	2.36611	1.66375e-08	protein_coding	msp-57
WBGene00021603	2.99487	2.73826e-20	protein_coding	clec-204
WBGene00044280	1.72084	4.33368e-08	protein_coding	W02A2.9
WBGene00016474	1.00221	0.0111975	protein_coding	exh-1
WBGene00016440	2.85643	7.20975e-16	protein_coding	gipc-1
WBGene00000684	3.01998	3.15051e-14	protein_coding	col-110
WBGene00021032	1.5075	3.97557e-06	protein_coding	clec-118
WBGene00003470	2.66009	7.9707e-13	protein_coding	msp-152
WBGene00016093	1.19791	0.0156528	protein_coding	srsx-34
WBGene00012492	1.68796	2.37464e-05	protein_coding	fbxb-7
WBGene00022083	1.67586	0.000136397	protein_coding	Y69A2AR.12
WBGene00044725	1.08859	0.00135666	protein_coding	R11G1.7
WBGene00006050	1.8529	3.46847e-09	protein_coding	ssq-1
WBGene00000615	1.00758	0.0213156	protein_coding	col-38
WBGene00219796	1.70676	7.69498e-08	protein_coding	C03D6.9
WBGene00019927	1.46948	3.81064e-05	protein_coding	fbxc-24
WBGene00270321	1.84581	8.67955e-10	protein_coding	Y41C4A.32
WBGene00017718	1.00529	0.0159091	protein_coding	F22F4.5
WBGene00006053	2.42324	1.97232e-14	protein_coding	ssq-4
WBGene00001981	1.47014	1.16379e-06	protein_coding	hnd-1
WBGene00012899	1.27438	5.18291e-05	protein_coding	Y46G5A.7
WBGene00009681	2.83247	1.13402e-17	protein_coding	gipc-2
WBGene00021919	1.51716	3.57583e-07	protein_coding	cutl-25
WBGene00009226	1.589	3.07491e-07	protein_coding	cyp-37B1
WBGene00017726	2.94281	2.61355e-13	protein_coding	F22H10.2
WBGene00008782	1.52151	7.27915e-07	protein_coding	sdz-14
WBGene00022181	1.10027	0.000299902	protein_coding	pho-9
WBGene00019769	1.46003	1.65636e-06	protein_coding	kin-35
WBGene00006545	1.39631	0.000319777	protein_coding	tbx-8
WBGene00001958	1.67987	2.19929e-07	protein_coding	hlh-14
WBGene00021463	1.05796	0.00874165	protein_coding	zeel-1
WBGene00044897	1.48426	3.58832e-05	protein_coding	M01D7.9
WBGene00019515	1.21543	0.00117816	protein_coding	ugt-19
WBGene00011554	1.28757	3.31495e-05	protein_coding	T07A5.1
WBGene00022205	3.32081	3.68986e-28	pseudogene	Y73B3A.3
WBGene00006051	2.48803	1.96911e-13	protein_coding	ssq-2
WBGene00017135	1.08871	0.000517381	protein_coding	EEED8.4
WBGene00008863	4.84089	4.42929e-43	protein_coding	F15D4.6
WBGene00011229	1.18345	0.000113854	protein_coding	R11.4
WBGene00012961	2.39701	3.73838e-16	protein_coding	Y47H10A.5
WBGene00045417	1.15898	0.00520224	protein_coding	Y37H2A.13
WBGene00002199	1.41308	0.00701261	protein_coding	kin-15
WBGene00003463	2.2333	1.43914e-08	protein_coding	msp-76
WBGene00021662	1.45729	3.80049e-06	pseudogene	snpc-3.3
WBGene00021791	2.40251	7.77036e-09	protein_coding	Y51H7C.13
WBGene00001066	1.24963	0.00908304	protein_coding	dpy-4
WBGene00015894	5.23083	2.35856e-27	protein_coding	acdh-2
WBGene00011190	1.76994	9.68072e-09	protein_coding	swt-6
WBGene00003429	2.02384	7.69696e-08	protein_coding	msp-31
WBGene00017390	1.00208	0.0069418	protein_coding	F12A10.1
WBGene00017303	1.27405	8.98877e-06	protein_coding	F09F7.6
WBGene00304219	2.54632	1.55419e-12	ncRNA	Y49E10.37
WBGene00016788	1.56459	4.57256e-05	protein_coding	C49G7.10
WBGene00003452	2.72026	1.52208e-13	protein_coding	msp-59
WBGene00010495	1.08272	0.0104685	protein_coding	K02B12.2
WBGene00000707	3.29798	3.40503e-15	protein_coding	col-133
WBGene00004878	1.86891	5.49762e-11	protein_coding	smf-3
WBGene00000647	1.05239	0.0114971	protein_coding	col-71
WBGene00016953	3.38905	3.16355e-29	protein_coding	C55C3.3
WBGene00017485	3.93469	6.22411e-30	protein_coding	F15E6.4
WBGene00015610	1.60933	0.000962408	protein_coding	C08F1.6
WBGene00045265	2.92937	3.00018e-15	protein_coding	K10C2.8
WBGene00017756	1.37249	2.40746e-06	protein_coding	F23F12.12
WBGene00007308	2.69646	5.34051e-16	protein_coding	nsph-3.2
WBGene00001434	1.04479	0.00438595	protein_coding	fkh-2
WBGene00019187	1.25102	7.81983e-06	protein_coding	H11E01.2
WBGene00018606	1.32228	0.000978742	protein_coding	F48E3.6
WBGene00007365	1.56825	7.13867e-07	protein_coding	C06B3.6
WBGene00000457	1.50306	7.8755e-06	protein_coding	ceh-36
WBGene00003595	1.23486	0.00101593	protein_coding	ngn-1
WBGene00235090	5.96302	1.24827e-57	ncRNA	C38D9.13
WBGene00016523	1.31972	4.97749e-05	protein_coding	C39B5.5
WBGene00003473	4.10705	4.03938e-25	protein_coding	mtl-1
WBGene00044922	1.6574	4.832e-06	protein_coding	Y43C5A.7
WBGene00015044	1.09871	0.000104477	protein_coding	cyp-34A9
WBGene00021525	1.49131	4.18855e-05	protein_coding	cpg-24
WBGene00009698	1.33195	3.73622e-06	protein_coding	F44F1.6
WBGene00012851	1.11838	0.000638681	protein_coding	Y44A6C.2
WBGene00044680	1.04319	0.0172377	protein_coding	F30A10.13
WBGene00011801	1.18954	6.84101e-06	protein_coding	T16G1.7
WBGene00006416	1.40816	1.14675e-06	protein_coding	sams-5
WBGene00022334	1.32035	1.69983e-06	pseudogene	Y82E9BR.1
WBGene00012457	1.03387	0.016759	protein_coding	acbp-6
WBGene00022076	1.25015	0.00115613	protein_coding	daao-1
WBGene00011733	1.57956	1.19018e-06	protein_coding	T12D8.5
WBGene00016274	2.13958	6.1463e-10	protein_coding	C30G12.2
WBGene00021602	1.1472	0.000168499	protein_coding	clec-205
WBGene00007875	2.20657	3.01467e-15	protein_coding	dod-24
WBGene00012683	2.82199	2.24047e-25	protein_coding	asp-17
WBGene00001591	1.18846	0.00639376	protein_coding	glc-1
WBGene00018384	1.76104	5.26284e-11	protein_coding	F43C11.7
WBGene00001786	2.59482	4.21533e-19	protein_coding	gst-38
WBGene00013145	1.35603	3.04939e-05	protein_coding	cutl-2
WBGene00003511	1.44996	5.86383e-08	protein_coding	mxl-3
WBGene00000989	3.78465	7.55809e-36	protein_coding	dhs-26
WBGene00012947	1.31484	0.000274163	protein_coding	Y47H9C.1
WBGene00000620	3.16719	2.04093e-24	protein_coding	col-43
WBGene00012231	1.22485	3.81919e-06	protein_coding	W04A4.2
WBGene00016295	1.18933	4.76867e-06	protein_coding	fbxc-40
WBGene00045416	2.45299	1.21064e-11	protein_coding	Y37H2A.14
WBGene00004819	1.23007	4.96687e-06	protein_coding	skr-13
WBGene00001387	1.3262	7.86623e-06	protein_coding	far-3
WBGene00044206	1.58966	6.48462e-09	protein_coding	T26H5.9
WBGene00009089	1.40296	6.42096e-08	protein_coding	jmjd-3.2
WBGene00019273	2.15575	4.65659e-14	protein_coding	H43E16.1
WBGene00010128	1.21975	1.37194e-05	protein_coding	F55G11.8
WBGene00021928	1.54193	1.47838e-09	protein_coding	Y55F3AM.11
WBGene00004818	1.13856	4.52635e-06	protein_coding	skr-12
WBGene00021293	1.64783	2.84816e-09	protein_coding	Y25C1A.6
WBGene00002117	1.62715	3.28382e-08	protein_coding	ins-34
WBGene00001119	1.05157	0.00165198	protein_coding	dyf-3
WBGene00006547	1.09082	0.000199811	protein_coding	tbx-11
WBGene00009957	1.6814	2.57696e-06	protein_coding	F53B2.8
WBGene00020917	1.36828	1.98012e-08	protein_coding	W01B11.6
WBGene00016052	1.38932	0.000196859	protein_coding	dod-3
WBGene00007675	1.14603	9.89568e-06	protein_coding	C18D4.6
WBGene00007947	2.65318	8.96765e-13	protein_coding	C35A5.3
WBGene00015196	1.05582	0.000747775	protein_coding	B0454.5
WBGene00020833	1.14195	0.000130059	protein_coding	T26C12.3
WBGene00044339	1.25856	0.000565774	protein_coding	nspc-4
WBGene00013100	2.34961	4.48836e-15	protein_coding	zip-7
WBGene00009221	3.95133	2.39237e-40	protein_coding	acs-2
WBGene00004814	1.12822	5.79548e-05	protein_coding	skr-8
WBGene00019751	1.008	0.000264841	protein_coding	M03D4.4
WBGene00044107	1.79764	8.04419e-11	protein_coding	chca-1
WBGene00044469	1.41079	9.51524e-08	protein_coding	clec-173
WBGene00219822	1.12252	0.00184167	snoRNA	C17H12.36
WBGene00015518	1.44498	2.07609e-09	protein_coding	C06E1.1
WBGene00011475	1.07408	0.000126522	protein_coding	T05D4.2
WBGene00016204	2.12707	6.12138e-21	protein_coding	gsto-1
WBGene00021458	2.00924	4.02355e-09	protein_coding	Y39G10AL.1
WBGene00021070	1.30154	1.0176e-07	protein_coding	cpr-8
WBGene00016520	1.26732	1.05537e-05	protein_coding	C39B5.2
WBGene00001105	1.62001	5.79357e-10	protein_coding	dsl-3
WBGene00015112	1.01944	3.57722e-05	protein_coding	B0281.5
WBGene00013931	1.88019	3.06255e-07	protein_coding	clec-97
WBGene00012439	1.0176	3.72051e-05	protein_coding	Y12A6A.1
WBGene00015613	1.75227	7.94266e-08	protein_coding	C08F1.10
WBGene00004816	1.03299	0.000971897	protein_coding	skr-10
WBGene00000256	1.35658	3.85361e-05	protein_coding	bli-6
WBGene00009156	1.43413	8.5073e-09	protein_coding	clec-196
WBGene00017294	1.87819	6.3085e-09	protein_coding	F09E10.1
WBGene00009224	1.3955	2.42142e-09	protein_coding	F28F8.7
WBGene00000783	1.36106	1.70048e-06	protein_coding	cpr-3
WBGene00019189	3.81677	7.22302e-63	protein_coding	H11L12.1
WBGene00044200	1.04108	0.0037707	protein_coding	H37A05.4
WBGene00009595	1.22873	4.4392e-08	protein_coding	cbp-3
WBGene00004969	1.01941	0.000196273	protein_coding	spe-15
WBGene00002102	1.03527	0.00196461	protein_coding	ins-19
WBGene00001104	1.21519	8.85957e-06	protein_coding	dsl-2
WBGene00009724	1.18385	1.33137e-06	protein_coding	F45D3.4
WBGene00013508	1.0286	6.29315e-05	protein_coding	Y71A12B.11
WBGene00017565	1.2012	0.000190702	protein_coding	ddo-2
WBGene00013418	1.4281	4.34134e-06	protein_coding	Y65A5A.1
WBGene00010348	1.12874	0.00021581	protein_coding	H01G02.1
WBGene00050914	1.53523	2.87714e-06	protein_coding	T12B5.15
WBGene00015569	1.04636	0.00332417	protein_coding	C07D10.5
WBGene00000469	1.3914	7.34421e-06	protein_coding	ces-2
WBGene00219849	1.29998	0.00135657	ncRNA	C36C9.10
WBGene00017755	1.35349	6.97133e-05	protein_coding	zip-8
WBGene00009334	1.01865	0.0105447	protein_coding	F32D8.12
WBGene00000977	1.11479	6.97133e-05	protein_coding	dhs-14
WBGene00020205	1.1955	3.18388e-07	protein_coding	arrd-1
WBGene00008922	1.58658	7.8452e-13	protein_coding	F17C11.11
WBGene00004820	1.15639	2.90604e-07	protein_coding	skr-14
WBGene00009212	1.11621	2.48739e-06	protein_coding	atz-1
WBGene00001910	1.29018	8.28559e-06	protein_coding	C50F4.6
WBGene00012867	1.13142	8.95524e-07	protein_coding	seld-1
WBGene00015052	1.11226	3.91242e-06	protein_coding	clec-52
WBGene00003771	1.14741	0.00307418	protein_coding	nlp-33
WBGene00004987	1.54904	9.25398e-13	protein_coding	spp-2
WBGene00002021	1.23022	3.12648e-07	protein_coding	hsp-17
WBGene00045272	1.04124	0.00742554	protein_coding	F59C12.4
WBGene00020758	1.6173	1.59991e-14	protein_coding	T24C4.2
WBGene00015933	1.79384	2.33041e-08	protein_coding	C17H12.8
WBGene00044638	1.16706	0.00085754	protein_coding	F23A7.8
WBGene00022349	1.48198	3.5364e-09	protein_coding	Y82E9BR.17
WBGene00000463	1.042	0.00203256	protein_coding	ceh-43
WBGene00007904	1.08727	3.78216e-07	protein_coding	C33G3.4
WBGene00008584	1.13023	0.000277156	protein_coding	irg-4
WBGene00008537	1.02974	0.000547499	pseudogene	F02H6.4
WBGene00011753	1.22547	0.00166024	protein_coding	T13F3.6
WBGene00021913	1.35315	1.41455e-06	protein_coding	cec-8
WBGene00006956	1.1548	0.00123327	protein_coding	wrt-10
WBGene00008681	4.94783	1.17488e-63	protein_coding	scrm-4
WBGene00009899	1.16828	7.94578e-08	protein_coding	efl-3
WBGene00009429	1.00324	0.00184614	protein_coding	irg-5
WBGene00001820	1.22339	9.88363e-05	protein_coding	ham-1
WBGene00000870	1.22226	8.34908e-07	protein_coding	cyd-1
WBGene00017908	1.08052	0.000577756	protein_coding	F28H1.1
WBGene00009361	1.06243	0.000661127	protein_coding	F33E2.5
WBGene00010790	1.63964	1.26665e-14	protein_coding	adh-1
WBGene00011487	1.9917	7.33519e-14	protein_coding	T05E12.6
WBGene00014199	1.03107	3.0053e-06	protein_coding	ZK1053.4
WBGene00019738	1.28558	9.56771e-07	protein_coding	clec-265
WBGene00020674	1.24239	5.05558e-08	protein_coding	T22B7.7
WBGene00023401	1.02696	0.00451411	pseudogene	ZK380.t2
WBGene00004813	1.06159	1.59329e-05	protein_coding	skr-7
WBGene00013647	1.39907	3.05124e-09	protein_coding	Y105C5B.5
WBGene00009430	1.53956	2.25473e-10	protein_coding	F35E12.6
WBGene00010989	1.48871	5.0383e-08	protein_coding	R03D7.2
WBGene00008390	1.627	5.17598e-11	protein_coding	D1086.3
WBGene00021779	1.43242	0.000664849	protein_coding	Y51H7C.1
WBGene00021576	1.31196	2.2913e-06	protein_coding	fbxc-51
WBGene00021872	1.23682	0.000158532	protein_coding	clec-85
WBGene00004786	1.12154	5.04025e-08	protein_coding	sex-1
WBGene00001882	1.19575	1.83928e-07	protein_coding	his-8
WBGene00002124	1.31646	1.33267e-09	protein_coding	inx-2
WBGene00006063	1.42892	9.91215e-08	protein_coding	sto-1
WBGene00018743	1.03156	1.44783e-05	protein_coding	F53B3.5
WBGene00009367	1.34137	6.90632e-08	protein_coding	F33H2.3
WBGene00219609	1.17339	0.000758718	lincRNA	linc-7
WBGene00202343	2.14834	2.99555e-08	ncRNA	F39D8.7
WBGene00008862	5.83947	6.10336e-113	protein_coding	F15D4.5
WBGene00016027	1.69186	2.91745e-17	protein_coding	C23H5.8
WBGene00013297	1.26374	8.36644e-07	protein_coding	Y57G11B.5
WBGene00018823	1.25991	1.45989e-07	protein_coding	F54E2.1
WBGene00010759	1.12748	8.74045e-06	protein_coding	cysl-2
WBGene00007836	1.0876	5.17491e-05	protein_coding	phdh-1
WBGene00007766	2.19343	2.19396e-28	protein_coding	C27C7.1
WBGene00000988	1.7385	1.90735e-13	protein_coding	dhs-25
WBGene00012198	1.2896	1.42109e-07	protein_coding	citk-1
WBGene00018564	1.35395	1.8082e-10	protein_coding	F47D12.9
WBGene00001905	2.23856	0.00124094	protein_coding	his-31
WBGene00007175	1.03285	1.16025e-05	protein_coding	B0395.3
WBGene00021263	1.12872	0.00358744	protein_coding	spex-3
WBGene00003091	1.27304	0.000200039	protein_coding	lys-2
WBGene00001891	1.63915	2.84845e-08	protein_coding	his-17
WBGene00044789	1.32129	1.14432e-06	protein_coding	T07A9.14
WBGene00001854	1.73066	2.24073e-09	protein_coding	hil-3
WBGene00006366	1.3222	1.10868e-06	protein_coding	sym-1
WBGene00002125	1.10635	1.66427e-07	protein_coding	inx-3
WBGene00000503	1.2406	5.20194e-07	protein_coding	cht-1
WBGene00001692	1.22006	1.35359e-05	protein_coding	grd-3
WBGene00022644	1.10407	5.28158e-07	protein_coding	dod-19
WBGene00010234	1.24956	2.25901e-05	protein_coding	ttr-50
WBGene00018138	1.5561	1.66143e-11	protein_coding	folt-2
WBGene00001879	1.20338	2.75205e-05	protein_coding	his-5
WBGene00000657	2.10727	2.90421e-15	protein_coding	col-81
WBGene00001912	1.09542	0.000880436	protein_coding	his-38
WBGene00022645	1.2299	1.09858e-08	protein_coding	irg-8
WBGene00007479	1.14036	0.000581471	protein_coding	C09F9.2
WBGene00020160	1.14069	3.28198e-06	protein_coding	igcm-3
WBGene00022816	1.27587	2.25266e-07	protein_coding	fbn-1
WBGene00002221	1.40061	1.66172e-10	pseudogene	klp-10
WBGene00001892	1.54995	3.07491e-07	protein_coding	his-18
WBGene00016457	1.04838	2.05893e-07	protein_coding	C35E7.5
WBGene00000732	1.82912	1.34536e-16	protein_coding	col-159
WBGene00000703	1.23248	1.71277e-06	protein_coding	col-129
WBGene00017301	1.04444	2.10162e-06	protein_coding	hach-1
WBGene00000785	1.63028	1.9116e-10	protein_coding	cpr-5
WBGene00000301	1.3652	8.90333e-11	protein_coding	cav-1
WBGene00022203	1.07087	9.70892e-06	protein_coding	Y73B3A.1
WBGene00020379	1.24981	1.89005e-07	protein_coding	T09B4.5
WBGene00000712	1.57135	3.16336e-09	protein_coding	col-139
WBGene00001881	1.45057	8.9532e-08	protein_coding	his-7
WBGene00001853	1.51004	5.45669e-08	protein_coding	hil-2
WBGene00008010	7.20388	1.85887e-183	protein_coding	C38D9.2
WBGene00001880	1.30077	6.50746e-06	protein_coding	his-6
WBGene00001155	1.46262	2.70421e-13	protein_coding	ech-6
WBGene00001906	1.93061	3.38952e-12	protein_coding	his-32
WBGene00012608	2.27139	5.32287e-32	protein_coding	hphd-1
WBGene00001878	1.04377	2.75673e-05	protein_coding	his-4
WBGene00001876	1.24094	6.50746e-06	protein_coding	his-2
WBGene00016943	3.22424	1.78737e-33	protein_coding	acdh-1
WBGene00001877	1.40159	8.09264e-07	protein_coding	his-3
WBGene00001875	1.34167	1.93385e-05	protein_coding	his-1
WBGene00002271	1.01926	0.000687671	protein_coding	lec-8
WBGene00008053	2.25952	2.97875e-26	protein_coding	cdc-48.2
WBGene00002228	1.39474	2.70855e-11	protein_coding	klp-18
WBGene00045082	1.9548	0.0250448	snoRNA	F46F11.12
WBGene00017482	1.00306	9.54482e-05	protein_coding	set-9
WBGene00001564	1.14931	8.50768e-06	protein_coding	icl-1
WBGene00001898	1.76788	1.84907e-11	protein_coding	his-24
WBGene00004094	1.18824	7.97598e-09	protein_coding	ppw-2
WBGene00000673	1.06103	2.76134e-05	protein_coding	col-98
WBGene00001938	1.19501	0.00307694	protein_coding	his-64
WBGene00001935	1.23647	3.96425e-05	protein_coding	his-61
WBGene00000698	1.64052	4.45904e-10	protein_coding	col-124
WBGene00220238	1.18701	0.00547951	snoRNA	ZK185.9
