# Supplementary material for: FG repeats drive co-clustering of nuclear pores and P granules in the C. elegans germline
Source: Development. 2025 Mar 27;152(6):dev204585. doi: 10.1242/dev.204585 (PMC12050070; doi:10.1242/dev.204585)
Supplement: Table S7. List of downregulated genes in nup214Δ mip-1Δ relative to N2 [file develop-152-204585-TableS7.xlsx]

## Sheet: Sheet1
gene_id	log2FoldChange	padj	gene_biotype	gene_name
WBGene00000006	-1.09445	7.5508e-05	protein_coding	aat-5
WBGene00000013	-1.02328	0.0345312	protein_coding	abf-2
WBGene00000016	-1.22943	0.00719867	protein_coding	abf-5
WBGene00000031	-5.04247	8.63547e-40	protein_coding	abu-8
WBGene00000033	-3.7961	5.13079e-24	protein_coding	abu-10
WBGene00000034	-3.44904	9.42926e-18	protein_coding	abu-11
WBGene00000042	-1.42504	0.00384244	protein_coding	acr-2
WBGene00000047	-1.75131	7.595e-08	protein_coding	acr-8
WBGene00000048	-1.41021	0.00501287	protein_coding	acr-9
WBGene00000059	-1.25581	0.0415511	protein_coding	acr-20
WBGene00000061	-2.7586	0.00117002	protein_coding	lgc-11
WBGene00000069	-1.12101	0.00502473	protein_coding	acy-2
WBGene00000082	-1.61571	7.38604e-07	protein_coding	adt-1
WBGene00000135	-1.13011	0.0387488	protein_coding	amt-3
WBGene00000166	-1.27525	0.00630438	protein_coding	apt-9
WBGene00000232	-1.21196	2.61119e-05	protein_coding	avr-14
WBGene00000244	-1.42619	0.000714134	protein_coding	bbs-8
WBGene00000280	-1.33067	0.00323129	protein_coding	cah-2
WBGene00000284	-2.04164	1.53499e-09	protein_coding	cah-6
WBGene00000288	-1.41352	0.000190702	protein_coding	cal-4
WBGene00000295	-1.01681	0.0359095	protein_coding	cat-1
WBGene00000481	-1.69481	8.5789e-07	protein_coding	cha-1
WBGene00000485	-1.27789	1.37773e-07	protein_coding	che-3
WBGene00000488	-1.67913	0.000260965	protein_coding	che-7
WBGene00000490	-1.12693	0.00249111	protein_coding	che-11
WBGene00000491	-1.09978	0.00219449	protein_coding	che-12
WBGene00000497	-1.74843	5.79162e-09	protein_coding	chs-2
WBGene00000501	-1.0462	0.00501287	protein_coding	cho-1
WBGene00000529	-1.09191	0.0023546	protein_coding	clh-2
WBGene00000531	-1.05728	0.00346799	protein_coding	clh-4
WBGene00000553	-1.24514	0.00010229	protein_coding	cmk-1
WBGene00000556	-2.09494	4.78186e-17	protein_coding	cnc-2
WBGene00000558	-1.93323	2.87658e-08	protein_coding	cnc-4
WBGene00000594	-3.6829	3.28615e-16	protein_coding	col-3
WBGene00000599	-2.93634	1.81257e-16	protein_coding	col-10
WBGene00000603	-3.35861	4.79784e-26	protein_coding	col-14
WBGene00000610	-2.18207	0.00825719	protein_coding	col-33
WBGene00000625	-2.8645	6.98432e-13	protein_coding	col-48
WBGene00000631	-3.75555	6.31444e-12	protein_coding	col-54
WBGene00000634	-4.26421	4.63534e-24	protein_coding	col-58
WBGene00000641	-4.18045	1.42643e-33	protein_coding	col-65
WBGene00000645	-2.05135	0.000841491	protein_coding	col-69
WBGene00000650	-3.32969	2.82979e-21	protein_coding	col-74
WBGene00000653	-3.10353	4.67807e-20	protein_coding	col-77
WBGene00000664	-2.03124	1.36901e-05	protein_coding	col-89
WBGene00000666	-2.164	4.48605e-05	protein_coding	col-91
WBGene00000672	-3.09622	1.59882e-18	protein_coding	col-97
WBGene00000678	-3.4568	7.97418e-25	protein_coding	col-104
WBGene00000679	-1.23987	0.0419293	protein_coding	col-105
WBGene00000681	-4.00492	2.60434e-31	protein_coding	col-107
WBGene00000683	-3.22013	6.24134e-19	protein_coding	col-109
WBGene00000687	-2.31921	2.73632e-10	protein_coding	col-113
WBGene00000689	-4.11829	1.28925e-21	protein_coding	col-115
WBGene00000691	-4.71523	9.42577e-23	protein_coding	col-117
WBGene00000699	-3.36662	9.78938e-23	protein_coding	col-125
WBGene00000704	-3.85675	1.06042e-27	protein_coding	col-130
WBGene00000705	-1.77837	0.000210391	protein_coding	col-131
WBGene00000717	-2.44684	1.54548e-13	protein_coding	col-144
WBGene00000718	-2.41904	1.34833e-11	protein_coding	col-145
WBGene00000729	-2.09615	0.000167601	protein_coding	col-156
WBGene00000730	-1.14728	0.0106792	protein_coding	col-157
WBGene00000738	-3.09697	1.3528e-16	protein_coding	col-165
WBGene00000739	-1.01691	0.00197083	protein_coding	col-166
WBGene00000740	-3.40683	6.8212e-23	protein_coding	col-167
WBGene00000741	-3.28691	9.23158e-11	protein_coding	col-168
WBGene00000742	-2.01072	0.000517752	protein_coding	col-169
WBGene00000743	-3.03689	2.81004e-05	protein_coding	col-170
WBGene00000745	-2.08758	3.52686e-05	protein_coding	col-172
WBGene00000747	-1.23741	0.0132671	protein_coding	col-174
WBGene00000750	-1.80881	0.00361991	protein_coding	col-177
WBGene00000753	-2.3014	6.56963e-11	protein_coding	col-180
WBGene00000755	-3.16921	3.344e-10	pseudogene	col-182
WBGene00000759	-1.2452	0.0181475	protein_coding	col-186
WBGene00000768	-1.14422	0.000242754	protein_coding	cor-1
WBGene00000819	-1.54209	0.0010871	protein_coding	csp-1
WBGene00000853	-1.66531	4.26283e-07	protein_coding	cut-6
WBGene00000862	-1.50261	0.0384374	protein_coding	cwp-4
WBGene00000893	-1.82671	6.86138e-08	protein_coding	cyn-17
WBGene00000902	-1.12458	0.000631731	protein_coding	daf-6
WBGene00000907	-2.04849	3.25272e-05	protein_coding	daf-11
WBGene00000934	-2.2019	9.66121e-08	protein_coding	dat-1
WBGene00000950	-1.06135	0.000748488	protein_coding	deg-1
WBGene00000951	-1.20949	0.00858218	protein_coding	deg-3
WBGene00000960	-2.06856	2.34526e-06	protein_coding	dgk-3
WBGene00000978	-1.43102	0.0385824	protein_coding	dhs-15
WBGene00000986	-1.21762	0.0160395	protein_coding	dhs-23
WBGene00000998	-1.04129	6.10893e-05	protein_coding	dig-1
WBGene00001053	-1.20619	0.000486273	protein_coding	dop-2
WBGene00001054	-1.29113	2.54719e-06	protein_coding	dpf-1
WBGene00001063	-1.36019	0.000675654	protein_coding	dpy-1
WBGene00001113	-1.52007	6.97759e-06	protein_coding	dur-1
WBGene00001116	-1.22875	8.72294e-05	protein_coding	dyc-1
WBGene00001133	-1.69554	0.00219042	protein_coding	eat-2
WBGene00001135	-2.08419	2.71909e-10	protein_coding	eat-4
WBGene00001158	-2.5251	1.77692e-12	protein_coding	ech-9
WBGene00001171	-1.38954	2.92293e-05	protein_coding	egl-2
WBGene00001362	-1.31234	0.00120005	protein_coding	exc-1
WBGene00001374	-1.32505	8.15933e-06	protein_coding	exp-2
WBGene00001391	-1.1868	0.0181854	protein_coding	far-7
WBGene00001410	-1.94837	2.35639e-08	protein_coding	feh-1
WBGene00001446	-1.12586	0.000329813	protein_coding	flp-3
WBGene00001452	-1.038	0.000516731	protein_coding	flp-9
WBGene00001464	-1.22422	0.00367574	protein_coding	flp-21
WBGene00001476	-1.05278	0.000225221	protein_coding	fmo-1
WBGene00001477	-1.14781	0.00148167	protein_coding	fmo-2
WBGene00001490	-1.40882	5.65397e-09	protein_coding	frm-3
WBGene00001500	-1.8367	9.43767e-08	protein_coding	ftn-1
WBGene00001512	-1.33567	0.0127211	protein_coding	gab-1
WBGene00001517	-1.24671	0.00289409	protein_coding	gar-1
WBGene00001518	-1.75601	5.41366e-10	protein_coding	gar-2
WBGene00001535	-1.33922	0.0293808	protein_coding	gcy-8
WBGene00001536	-1.21638	0.0173096	protein_coding	gcy-9
WBGene00001537	-1.03368	0.00301677	protein_coding	gcy-11
WBGene00001541	-1.79721	0.00531941	protein_coding	gcy-15
WBGene00001542	-2.68895	0.0299903	protein_coding	gcy-17
WBGene00001543	-1.51881	0.000491318	protein_coding	gcy-18
WBGene00001547	-1.31935	0.0105494	protein_coding	gcy-22
WBGene00001548	-1.38769	0.0043493	protein_coding	gcy-23
WBGene00001552	-1.71633	0.0171053	protein_coding	gcy-32
WBGene00001553	-1.72486	0.00133247	protein_coding	gcy-33
WBGene00001555	-1.34343	0.00752507	protein_coding	gcy-35
WBGene00001557	-2.02294	0.000565774	protein_coding	gcy-37
WBGene00001586	-1.85632	0.000224076	protein_coding	lgc-57
WBGene00001587	-1.26382	0.0337182	protein_coding	lgc-58
WBGene00001588	-1.38889	0.0262158	protein_coding	lgc-56
WBGene00001593	-1.84769	0.00581364	protein_coding	glc-3
WBGene00001594	-1.00465	0.00849928	protein_coding	glc-4
WBGene00001608	-2.15101	4.14085e-05	protein_coding	R07B1.8
WBGene00001612	-1.98031	1.1873e-07	protein_coding	glr-1
WBGene00001613	-1.00008	0.0326494	protein_coding	glr-2
WBGene00001616	-1.75738	6.09727e-09	protein_coding	glr-5
WBGene00001621	-1.09284	0.0444731	protein_coding	glt-3
WBGene00001623	-1.57377	0.000190702	protein_coding	glt-5
WBGene00001664	-1.80053	0.00780355	protein_coding	gpa-2
WBGene00001681	-1.28749	0.0366878	protein_coding	gpc-1
WBGene00001690	-1.36973	6.54985e-07	protein_coding	grd-1
WBGene00001691	-3.02573	1.27484e-07	protein_coding	grd-2
WBGene00001695	-2.96662	2.00456e-12	protein_coding	grd-6
WBGene00001701	-2.91017	2.31618e-08	protein_coding	grd-12
WBGene00001705	-1.18894	0.0120086	protein_coding	grd-16
WBGene00001710	-2.85972	9.73559e-13	protein_coding	grl-1
WBGene00001714	-2.33322	1.09712e-10	protein_coding	grl-5
WBGene00001716	-2.07972	2.19509e-09	protein_coding	grl-7
WBGene00001719	-1.22114	0.00027877	protein_coding	grl-10
WBGene00001724	-1.81466	4.90894e-10	protein_coding	grl-15
WBGene00001725	-3.11481	5.16365e-21	protein_coding	grl-16
WBGene00001730	-1.8357	7.8377e-05	protein_coding	grl-21
WBGene00001788	-1.46532	0.0241661	protein_coding	gst-40
WBGene00001859	-1.41787	0.00168025	protein_coding	hil-8
WBGene00001940	-1.45711	0.00358817	protein_coding	his-66
WBGene00001984	-1.32628	0.00334117	protein_coding	hog-1
WBGene00001987	-1.0779	0.0190097	protein_coding	hot-2
WBGene00001988	-1.42764	0.0424759	protein_coding	hot-3
WBGene00001989	-1.86597	8.7973e-06	protein_coding	hot-4
WBGene00002011	-1.37758	8.5753e-07	protein_coding	hsp-12.2
WBGene00002012	-1.24145	0.0124965	protein_coding	hsp-12.3
WBGene00002048	-1.18025	4.37057e-06	protein_coding	ida-1
WBGene00002067	-1.5599	5.42464e-09	protein_coding	ifp-1
WBGene00002084	-1.41965	0.000389011	protein_coding	ins-1
WBGene00002089	-1.18562	0.0122731	protein_coding	ins-6
WBGene00002123	-1.21472	1.47838e-06	protein_coding	inx-1
WBGene00002128	-1.19184	3.98913e-05	protein_coding	inx-6
WBGene00002140	-2.09704	3.80371e-09	protein_coding	inx-18
WBGene00002141	-1.47918	0.00106387	protein_coding	inx-19
WBGene00002149	-1.07558	0.0373503	protein_coding	irk-1
WBGene00002177	-1.3083	0.00158404	protein_coding	jkk-1
WBGene00002178	-1.09827	0.000332644	protein_coding	jnk-1
WBGene00002242	-1.23806	0.00557866	protein_coding	kvs-1
WBGene00002252	-1.38022	2.77108e-07	protein_coding	lat-2
WBGene00002263	-1.34261	2.66823e-09	protein_coding	lea-1
WBGene00002266	-1.03552	0.000572807	protein_coding	lec-3
WBGene00002348	-1.63434	4.47962e-11	protein_coding	myo-1
WBGene00002974	-1.14904	9.77041e-05	protein_coding	lev-1
WBGene00002976	-1.29069	3.59452e-05	protein_coding	lev-9
WBGene00002983	-1.36273	0.000186066	protein_coding	lgx-1
WBGene00003003	-1.5763	9.16179e-10	protein_coding	lin-14
WBGene00003033	-1.72864	0.00161213	protein_coding	lin-48
WBGene00003075	-2.30668	1.44324e-10	protein_coding	lrx-1
WBGene00003165	-1.45334	7.44525e-09	protein_coding	mec-1
WBGene00003166	-1.75853	6.98037e-09	protein_coding	mec-2
WBGene00003168	-1.61692	0.00408096	protein_coding	mec-4
WBGene00003173	-1.16158	0.0122207	protein_coding	mec-9
WBGene00003179	-1.45568	0.00010229	protein_coding	mec-18
WBGene00003232	-1.088	0.00625508	protein_coding	mgl-1
WBGene00003388	-1.06419	0.000484723	protein_coding	moe-3
WBGene00003404	-1.5049	7.00452e-07	protein_coding	mpz-1
WBGene00003514	-1.79476	2.45141e-12	protein_coding	myo-2
WBGene00003515	-1.04823	0.000164516	protein_coding	myo-3
WBGene00003520	-3.40779	3.45489e-06	protein_coding	nas-1
WBGene00003525	-1.61474	0.000980524	protein_coding	nas-6
WBGene00003526	-1.76582	1.01357e-08	protein_coding	nas-7
WBGene00003527	-1.81543	6.69158e-05	protein_coding	nas-8
WBGene00003531	-3.11744	2.50254e-06	protein_coding	nas-12
WBGene00003532	-2.4912	4.39423e-05	protein_coding	nas-13
WBGene00003533	-1.37672	0.000174606	protein_coding	nas-14
WBGene00003534	-2.20832	7.13867e-07	protein_coding	nas-15
WBGene00003545	-1.82186	6.04406e-10	protein_coding	nas-27
WBGene00003546	-2.35803	1.22084e-11	protein_coding	nas-28
WBGene00003548	-2.90425	3.00926e-21	protein_coding	nas-30
WBGene00003550	-1.1045	0.0131714	protein_coding	nas-32
WBGene00003554	-2.37368	5.93659e-08	protein_coding	nas-38
WBGene00003558	-1.35176	0.000241799	protein_coding	nca-2
WBGene00003565	-1.00918	0.0117663	protein_coding	ncs-3
WBGene00003567	-1.02957	0.000271597	protein_coding	ncx-2
WBGene00003569	-1.49234	2.09126e-05	protein_coding	ncx-4
WBGene00003573	-1.49044	0.00806269	protein_coding	ncx-8
WBGene00003591	-2.33914	4.17489e-06	protein_coding	nex-4
WBGene00003736	-1.05259	0.000918394	protein_coding	nhx-9
WBGene00003740	-1.64906	0.0011475	protein_coding	nlp-2
WBGene00003746	-1.13787	0.00058547	protein_coding	nlp-8
WBGene00003752	-1.15733	1.56461e-05	protein_coding	nlp-14
WBGene00003768	-1.50434	0.0088711	protein_coding	nlp-30
WBGene00003800	-6.10407	1.03133e-129	protein_coding	npp-14
WBGene00003816	-2.29793	5.2354e-15	protein_coding	asns-1
WBGene00003838	-3.28685	0.017352	protein_coding	ocr-1
WBGene00003841	-2.82961	0.00685624	protein_coding	ocr-4
WBGene00003849	-1.41331	0.000121077	protein_coding	odr-2
WBGene00003850	-1.7767	0.00173547	protein_coding	odr-3
WBGene00003856	-2.79725	0.00022769	protein_coding	odr-10
WBGene00003879	-1.65066	0.000226902	protein_coding	ora-1
WBGene00003887	-1.57128	7.15017e-10	protein_coding	osm-7
WBGene00003888	-1.70814	2.45861e-07	protein_coding	osm-8
WBGene00003889	-1.46692	0.000557067	protein_coding	osm-9
WBGene00003890	-1.36399	0.00582781	protein_coding	osm-10
WBGene00003966	-1.19389	0.000634643	protein_coding	pdl-1
WBGene00003969	-1.42518	6.2217e-06	protein_coding	pef-1
WBGene00004006	-1.51965	1.93598e-05	protein_coding	pgp-12
WBGene00004008	-2.75697	6.67521e-25	protein_coding	pgp-14
WBGene00004009	-2.48038	5.18699e-05	pseudogene	pgp-15
WBGene00004017	-2.03266	2.40375e-08	protein_coding	phg-1
WBGene00004041	-1.73278	2.00313e-06	protein_coding	plg-1
WBGene00004045	-1.29134	0.000190702	protein_coding	pll-1
WBGene00004102	-2.68447	0.00714579	protein_coding	pqn-10
WBGene00004104	-1.49566	6.8367e-05	protein_coding	pqn-13
WBGene00004114	-1.3818	0.000565224	protein_coding	pqn-25
WBGene00004115	-1.97595	4.36882e-08	protein_coding	pqn-26
WBGene00004118	-3.90571	5.14737e-07	protein_coding	pqn-29
WBGene00004119	-1.12936	0.00165439	protein_coding	pqn-31
WBGene00004120	-1.96684	3.08888e-07	protein_coding	pqn-32
WBGene00004122	-1.90608	1.03931e-13	protein_coding	pqn-35
WBGene00004123	-2.674	1.21095e-14	protein_coding	pqn-36
WBGene00004127	-2.3559	4.90894e-10	protein_coding	abu-12
WBGene00004133	-1.70877	2.45861e-07	protein_coding	abu-13
WBGene00004144	-1.86645	3.91994e-07	protein_coding	srlf-35
WBGene00004145	-1.04287	4.23943e-05	protein_coding	pqn-62
WBGene00004146	-4.04791	1.10566e-13	protein_coding	pqn-63
WBGene00004150	-1.86194	1.31886e-05	protein_coding	pqn-67
WBGene00004153	-5.45894	5.89932e-26	protein_coding	pqn-71
WBGene00004154	-1.52073	5.01885e-05	protein_coding	pqn-72
WBGene00004156	-3.23979	1.4249e-22	protein_coding	pqn-74
WBGene00004173	-1.26582	8.8998e-05	protein_coding	pqn-94
WBGene00004174	-2.7878	1.53037e-15	protein_coding	abu-14
WBGene00004212	-1.30334	0.000563546	protein_coding	ptl-1
WBGene00004218	-1.98324	5.09501e-10	protein_coding	ptr-3
WBGene00004221	-1.27623	6.56765e-05	protein_coding	ptr-6
WBGene00004225	-1.34255	4.42678e-07	protein_coding	ptr-11
WBGene00004226	-1.19216	6.22657e-06	protein_coding	ptr-12
WBGene00004230	-1.84009	1.44324e-10	protein_coding	ptr-16
WBGene00004231	-1.96187	0.000158532	protein_coding	ptr-17
WBGene00004232	-1.99177	5.37399e-14	protein_coding	ptr-18
WBGene00004255	-1.67422	0.00462295	protein_coding	epac-1
WBGene00004265	-2.01102	4.60449e-13	protein_coding	qui-1
WBGene00004267	-1.47662	1.89129e-08	protein_coding	rab-3
WBGene00004285	-1.37566	0.00427659	protein_coding	rab-37
WBGene00004300	-3.56533	1.03826e-29	protein_coding	ram-2
WBGene00004301	-2.07433	0.00148626	protein_coding	ram-5
WBGene00004316	-1.2164	3.59452e-05	protein_coding	rbf-1
WBGene00004328	-1.38037	0.0020223	protein_coding	rdy-2
WBGene00004346	-1.42432	0.000123213	protein_coding	rgs-3
WBGene00004363	-1.14126	8.99449e-05	protein_coding	ric-3
WBGene00004364	-1.20923	3.77827e-07	protein_coding	ric-4
WBGene00004507	-1.32511	8.04289e-08	protein_coding	rpy-1
WBGene00004719	-1.04506	0.00357084	protein_coding	sad-1
WBGene00004740	-1.87586	4.87431e-10	protein_coding	scd-2
WBGene00004764	-1.65015	1.71891e-05	protein_coding	sel-7
WBGene00004777	-1.19918	0.00557551	protein_coding	ser-2
WBGene00004793	-1.01211	0.00868546	protein_coding	shw-3
WBGene00004910	-1.37924	7.37833e-06	protein_coding	snf-11
WBGene00004912	-1.36864	0.00042572	protein_coding	sng-1
WBGene00004913	-1.63513	3.7749e-06	protein_coding	snn-1
WBGene00004921	-1.8058	2.83622e-11	protein_coding	snt-1
WBGene00004923	-1.57842	1.83834e-06	protein_coding	snt-3
WBGene00004924	-1.12399	2.70421e-06	protein_coding	snt-4
WBGene00004944	-1.75079	3.60477e-05	protein_coding	sol-1
WBGene00005452	-7.72181	8.2163e-07	protein_coding	srh-246
WBGene00005718	-1.48548	0.0230512	protein_coding	srv-7
WBGene00005808	-6.13133	0.00325539	protein_coding	srw-61
WBGene00005832	-4.79784	9.25398e-13	protein_coding	srw-85
WBGene00006016	-1.79074	0.00879301	protein_coding	srx-125
WBGene00006055	-1.31154	0.00485669	protein_coding	ssr-2
WBGene00006064	-1.63256	0.000108317	protein_coding	sto-2
WBGene00006068	-1.64579	0.000443632	protein_coding	sto-6
WBGene00006306	-1.77406	1.77326e-10	protein_coding	sue-1
WBGene00006319	-1.3011	0.000515128	protein_coding	sup-10
WBGene00006363	-1.3734	3.05381e-06	protein_coding	syd-1
WBGene00006412	-1.17468	0.000142377	protein_coding	nlg-1
WBGene00006436	-1.47273	2.21222e-10	protein_coding	ttn-1
WBGene00006445	-1.21121	2.01242e-05	protein_coding	tag-68
WBGene00006475	-1.1556	0.00522443	protein_coding	tyra-3
WBGene00006505	-2.68816	1.21857e-15	protein_coding	lagr-1
WBGene00006513	-1.06418	0.00200873	protein_coding	rimb-1
WBGene00006531	-1.57429	5.30214e-05	protein_coding	tba-5
WBGene00006532	-2.01811	3.00023e-05	protein_coding	tba-6
WBGene00006583	-1.45896	1.29836e-05	protein_coding	tnc-2
WBGene00006586	-1.17409	2.23555e-05	protein_coding	tni-4
WBGene00006589	-1.98721	3.48656e-09	protein_coding	tnt-4
WBGene00006611	-1.1472	0.013173	protein_coding	tre-5
WBGene00006614	-2.07081	2.88346e-08	protein_coding	trp-1
WBGene00006633	-1.7353	9.90174e-07	protein_coding	tsp-7
WBGene00006650	-2.07421	2.07866e-08	ncRNA	tts-1
WBGene00006651	-2.03738	6.818e-10	ncRNA	tts-2
WBGene00006657	-1.59891	2.01491e-08	protein_coding	twk-2
WBGene00006663	-1.02547	0.00151711	protein_coding	twk-8
WBGene00006666	-1.49958	2.35895e-07	protein_coding	twk-11
WBGene00006668	-1.46009	1.03307e-07	protein_coding	twk-13
WBGene00006669	-1.33906	0.0369341	protein_coding	twk-14
WBGene00006671	-1.32433	0.000131231	protein_coding	twk-17
WBGene00006676	-1.39706	0.0282249	protein_coding	twk-23
WBGene00006681	-1.49624	0.00981398	protein_coding	twk-29
WBGene00006682	-1.16348	0.0267762	protein_coding	twk-30
WBGene00006690	-1.27691	0.000134494	protein_coding	twk-39
WBGene00006691	-1.43734	0.0174587	protein_coding	twk-40
WBGene00006694	-2.49958	0.0136996	protein_coding	twk-44
WBGene00006741	-1.46164	9.72449e-07	protein_coding	unc-1
WBGene00006742	-1.28694	2.13286e-06	protein_coding	unc-2
WBGene00006744	-1.89311	0.000631731	protein_coding	unc-4
WBGene00006747	-1.56305	3.50152e-07	protein_coding	unc-7
WBGene00006748	-1.67459	8.09663e-05	protein_coding	unc-8
WBGene00006749	-1.7126	5.48783e-11	protein_coding	unc-9
WBGene00006750	-1.10606	0.000533699	protein_coding	unc-10
WBGene00006752	-1.53267	8.84436e-11	protein_coding	unc-13
WBGene00006756	-1.50105	1.6808e-06	protein_coding	unc-17
WBGene00006762	-1.06414	1.27814e-05	protein_coding	unc-25
WBGene00006767	-1.25031	5.58154e-06	protein_coding	unc-31
WBGene00006772	-1.3268	1.32405e-05	protein_coding	unc-36
WBGene00006774	-1.08851	0.0057971	protein_coding	unc-38
WBGene00006777	-1.82449	3.582e-12	protein_coding	unc-41
WBGene00006783	-1.69633	0.00915312	protein_coding	unc-47
WBGene00006784	-1.06039	0.000359952	protein_coding	unc-49
WBGene00006792	-1.0281	0.000149947	protein_coding	unc-58
WBGene00006809	-1.09615	3.28409e-05	protein_coding	unc-77
WBGene00006811	-1.44722	1.91408e-08	protein_coding	unc-79
WBGene00006812	-1.50795	3.2864e-12	protein_coding	unc-80
WBGene00006820	-1.02567	0.000401218	protein_coding	unc-89
WBGene00006822	-1.46455	6.81711e-05	protein_coding	unc-93
WBGene00006830	-1.08656	9.82972e-06	protein_coding	unc-103
WBGene00006831	-1.15096	1.10474e-07	protein_coding	unc-104
WBGene00006832	-1.60941	7.69377e-09	protein_coding	unc-105
WBGene00006865	-1.01289	0.00706298	protein_coding	slcf-2
WBGene00006947	-1.31716	7.55801e-08	protein_coding	wrt-1
WBGene00006948	-1.20486	0.0024457	protein_coding	wrt-2
WBGene00006950	-1.77198	1.26495e-07	protein_coding	wrt-4
WBGene00006952	-1.97951	2.43469e-09	protein_coding	wrt-6
WBGene00006954	-3.65514	2.30003e-17	protein_coding	wrt-8
WBGene00006955	-1.93701	2.0955e-07	protein_coding	wrt-9
WBGene00007041	-1.88607	5.14981e-15	protein_coding	tag-180
WBGene00007067	-1.33837	0.0376953	protein_coding	rabr-2
WBGene00007131	-1.66803	0.000567281	protein_coding	pals-26
WBGene00007149	-3.70373	1.4605e-12	protein_coding	B0334.13
WBGene00007154	-1.65037	0.00507063	protein_coding	dhc-3
WBGene00007176	-1.09246	0.000325551	protein_coding	kcnl-1
WBGene00007191	-1.14201	0.00288569	protein_coding	lgc-20
WBGene00007210	-2.22157	1.13055e-15	protein_coding	agmo-1
WBGene00007219	-1.05874	0.00544983	protein_coding	nlp-38
WBGene00007229	-1.39823	0.00144978	protein_coding	C01G6.9
WBGene00007247	-2.19186	0.0204395	protein_coding	C01G12.7
WBGene00007262	-4.12273	3.13934e-07	protein_coding	jud-4
WBGene00007343	-2.25434	5.41366e-10	protein_coding	gmap-2
WBGene00007344	-2.5917	4.54145e-11	protein_coding	gmap-3
WBGene00007374	-1.42601	0.0494031	protein_coding	C06C3.3
WBGene00007389	-1.11875	0.0452748	protein_coding	glb-3
WBGene00007401	-1.93712	0.000510171	protein_coding	C07A9.5
WBGene00007425	-2.57178	1.37055e-20	protein_coding	cht-5
WBGene00007502	-1.92587	0.00371305	protein_coding	glb-4
WBGene00007517	-1.52977	0.00036376	protein_coding	gpx-3
WBGene00007541	-3.79297	0.00589831	protein_coding	fipr-4
WBGene00007560	-1.47853	1.77764e-08	protein_coding	C14A4.9
WBGene00007600	-1.87876	2.01132e-10	protein_coding	C15C6.1
WBGene00007664	-1.68606	1.60994e-06	protein_coding	seb-3
WBGene00007672	-1.86536	0.000459913	protein_coding	fbxa-136
WBGene00007687	-1.75277	1.24834e-07	protein_coding	C18E9.7
WBGene00007754	-2.42303	0.00239995	pseudogene	C27A7.2
WBGene00007799	-1.44498	2.45861e-07	protein_coding	nrx-1
WBGene00007802	-1.80834	0.00886126	protein_coding	cutl-27
WBGene00007806	-3.17396	2.98571e-09	protein_coding	clec-230
WBGene00007817	-1.79912	0.000115429	protein_coding	idpp-14
WBGene00007823	-3.36029	5.49007e-09	protein_coding	C30H6.5
WBGene00007868	-1.8584	0.009194	protein_coding	srlf-4
WBGene00007883	-1.75136	2.31618e-08	protein_coding	C33A12.4
WBGene00007903	-2.73785	7.68114e-18	protein_coding	lgc-21
WBGene00007916	-1.6887	1.50467e-07	protein_coding	C34C6.3
WBGene00007935	-2.07632	3.05124e-09	protein_coding	C34E11.2
WBGene00007938	-1.10109	0.0046533	protein_coding	C34F6.1
WBGene00007946	-1.43227	0.0149611	protein_coding	ugt-33
WBGene00007951	-1.37315	0.0226544	protein_coding	dmsr-8
WBGene00007981	-1.02523	0.00398003	protein_coding	glb-11
WBGene00007996	-2.38294	6.16187e-09	protein_coding	C38C6.3
WBGene00007999	-1.20792	0.000909408	protein_coding	tag-297
WBGene00008005	-8.59305	7.72117e-22	protein_coding	mip-1
WBGene00008014	-2.39142	0.00808942	protein_coding	fbxa-172
WBGene00008018	-1.00468	0.000518122	protein_coding	tbc-8
WBGene00008028	-1.62839	9.83792e-05	protein_coding	scl-6
WBGene00008031	-1.04275	0.0334009	protein_coding	C39E9.7
WBGene00008040	-1.13436	3.81715e-07	protein_coding	ttr-5
WBGene00008045	-1.09341	0.0397094	protein_coding	C40H5.2
WBGene00008047	-1.58118	5.37288e-06	protein_coding	lact-7
WBGene00008076	-1.11974	0.0349658	protein_coding	lgc-43
WBGene00008150	-2.35261	7.64358e-11	protein_coding	mam-2
WBGene00008176	-2.5555	0.00140476	protein_coding	C48B4.13
WBGene00008215	-1.95372	7.49872e-10	protein_coding	C49F8.3
WBGene00008295	-2.46001	9.45902e-17	protein_coding	nlp-39
WBGene00008307	-1.71141	0.002967	protein_coding	ncs-5
WBGene00008314	-1.65202	4.02851e-06	protein_coding	C54G4.4
WBGene00008376	-1.84961	1.77481e-06	protein_coding	D1054.9
WBGene00008438	-1.09268	2.92293e-05	protein_coding	DH11.5
WBGene00008449	-2.75714	9.57469e-15	protein_coding	E01G6.1
WBGene00008462	-1.57504	0.000631731	protein_coding	E02H4.4
WBGene00008477	-2.61608	1.57399e-10	protein_coding	clec-17
WBGene00008490	-1.24452	0.023447	protein_coding	F01D4.8
WBGene00008492	-1.18086	0.00296301	protein_coding	F01D5.1
WBGene00008495	-1.37975	0.000846414	protein_coding	F01D5.5
WBGene00008496	-1.05156	0.0123128	protein_coding	F01D5.6
WBGene00008500	-1.72003	0.000108022	protein_coding	F01D5.10
WBGene00008512	-1.29271	0.000396393	protein_coding	F01G10.10
WBGene00008545	-1.76276	0.00357084	protein_coding	F07A11.1
WBGene00008558	-1.23529	0.00947559	protein_coding	F07H5.7
WBGene00008559	-2.78284	1.69555e-16	protein_coding	appg-2
WBGene00008566	-1.02104	0.000940159	protein_coding	acox-1.3
WBGene00008570	-1.10642	0.000171431	protein_coding	kcnl-2
WBGene00008582	-1.34212	8.1833e-05	protein_coding	F08G5.3
WBGene00008605	-1.85666	6.99096e-08	protein_coding	mlt-9
WBGene00008634	-1.32432	2.10162e-06	protein_coding	F10A3.4
WBGene00008652	-2.36987	5.72314e-21	protein_coding	F10D11.6
WBGene00008655	-2.04335	4.87552e-10	protein_coding	lips-3
WBGene00008656	-1.40599	0.0232162	protein_coding	lron-5
WBGene00008727	-1.75967	0.00117537	protein_coding	F13A7.12
WBGene00008746	-1.71234	0.000150488	protein_coding	F13E6.2
WBGene00008783	-1.4902	4.56758e-06	protein_coding	F14B6.2
WBGene00008891	-3.04015	2.80592e-15	protein_coding	clec-42
WBGene00008906	-2.54087	1.05606e-05	protein_coding	oac-17
WBGene00008910	-1.11558	0.0125107	protein_coding	F17C8.3
WBGene00008952	-1.16783	0.0394745	protein_coding	F19C6.3
WBGene00008967	-3.35592	1.81136e-10	protein_coding	F20B10.3
WBGene00008985	-1.57379	0.0183908	protein_coding	F20G2.1
WBGene00008993	-1.24245	9.69192e-07	protein_coding	F21A3.3
WBGene00008997	-2.27838	3.58577e-15	protein_coding	lgc-31
WBGene00009000	-1.99551	0.0315166	protein_coding	arrd-28
WBGene00009032	-2.24912	6.73759e-10	protein_coding	bgnt-1.3
WBGene00009041	-3.04543	1.63858e-36	protein_coding	cut-3
WBGene00009087	-1.51431	0.000699884	protein_coding	F23D12.3
WBGene00009090	-2.39237	0.000576028	protein_coding	fipr-3
WBGene00009096	-2.03182	1.00261e-11	protein_coding	fipr-1
WBGene00009097	-1.92625	8.81883e-11	protein_coding	fipr-2
WBGene00009099	-2.60677	0.0323171	protein_coding	F25B3.2
WBGene00009100	-1.60395	0.000453457	protein_coding	rgef-1
WBGene00009109	-1.79706	0.00325743	protein_coding	degt-1
WBGene00009133	-1.6527	1.19441e-09	protein_coding	bed-3
WBGene00009144	-1.52845	0.00143266	protein_coding	del-3
WBGene00009146	-2.50137	1.92294e-09	protein_coding	F26C11.1
WBGene00009152	-2.86159	0.0216751	protein_coding	F26D2.14
WBGene00009205	-2.05734	1.91584e-06	protein_coding	F28C6.5
WBGene00009208	-2.77822	0.031518	protein_coding	F28C6.9
WBGene00009218	-1.24058	6.24677e-08	protein_coding	acs-20
WBGene00009257	-2.77152	1.81924e-12	protein_coding	F29G6.1
WBGene00009261	-2.01332	1.14988e-09	protein_coding	F30A10.2
WBGene00009315	-1.05141	0.0337271	protein_coding	F32B4.5
WBGene00009326	-2.01141	0.00430645	protein_coding	F32D8.1
WBGene00009331	-1.47848	2.23531e-05	protein_coding	F32D8.7
WBGene00009333	-1.15013	0.00641678	protein_coding	zzz-1
WBGene00009355	-1.97109	1.12777e-06	protein_coding	F33A8.7
WBGene00009356	-1.45056	0.0296415	protein_coding	srlf-15
WBGene00009375	-1.51088	5.02822e-08	protein_coding	arcp-1
WBGene00009383	-1.51103	4.77137e-05	protein_coding	idpp-16
WBGene00009384	-1.66932	0.000713003	protein_coding	piit-1
WBGene00009386	-1.45842	0.0218778	protein_coding	tag-290
WBGene00009398	-3.15026	0.00208606	protein_coding	nspb-11
WBGene00009399	-2.03673	0.0233852	protein_coding	ddn-2
WBGene00009405	-1.41321	5.14272e-06	protein_coding	F35C11.6
WBGene00009467	-4.26025	0.000118846	protein_coding	F36D1.8
WBGene00009476	-1.06579	0.000185317	protein_coding	F36F2.2
WBGene00009496	-1.84873	2.65003e-05	protein_coding	F36H1.11
WBGene00009528	-1.495	0.000399877	protein_coding	F38A6.4
WBGene00009529	-1.65608	0.0230254	protein_coding	F38B2.2
WBGene00009541	-1.57645	6.29315e-05	protein_coding	cutl-17
WBGene00009547	-1.30172	0.0014329	protein_coding	F38H4.3
WBGene00009561	-2.46914	6.65367e-11	protein_coding	F39D8.3
WBGene00009573	-2.3145	8.26359e-10	protein_coding	F40E10.5
WBGene00009579	-1.58598	3.94133e-05	protein_coding	arrd-6
WBGene00009586	-1.32182	0.00893743	protein_coding	F40F9.10
WBGene00009625	-2.39609	6.67712e-07	protein_coding	F41E7.9
WBGene00009656	-1.06768	4.96437e-06	pseudogene	F43G6.3
WBGene00009716	-1.63042	0.0201572	protein_coding	F44G4.7
WBGene00009720	-2.71694	0.000176582	protein_coding	idpp-3
WBGene00009730	-2.2638	1.80827e-12	protein_coding	myo-6
WBGene00009779	-1.39607	0.00929559	protein_coding	F46C5.2
WBGene00009791	-1.31159	0.0298416	protein_coding	F46F3.3
WBGene00009799	-1.34483	8.69616e-05	protein_coding	lgc-47
WBGene00009806	-1.93265	0.00553979	protein_coding	F47B8.5
WBGene00009826	-1.68688	0.0465558	protein_coding	F47G4.5
WBGene00009865	-1.4437	2.27828e-05	protein_coding	F49B2.6
WBGene00009876	-1.45964	0.0253593	protein_coding	F49C12.6
WBGene00009877	-1.13524	8.06441e-06	protein_coding	F49C12.7
WBGene00009904	-2.81276	0.0014329	protein_coding	F49E12.12
WBGene00009916	-1.85607	0.0107381	protein_coding	F52A8.3
WBGene00009917	-1.39919	1.14331e-05	protein_coding	glb-18
WBGene00009958	-1.38405	8.58883e-07	protein_coding	madd-4
WBGene00009968	-1.21346	7.25908e-05	protein_coding	fig-1
WBGene00009983	-2.44759	3.54758e-12	protein_coding	cut-2
WBGene00010008	-1.76901	1.03925e-05	protein_coding	F53H4.3
WBGene00010057	-1.95271	2.43735e-07	protein_coding	F54D5.15
WBGene00010062	-1.54596	2.79897e-08	protein_coding	lipl-1
WBGene00010138	-2.0217	0.0165447	protein_coding	anoh-1
WBGene00010191	-1.32261	9.73353e-06	protein_coding	dmsr-1
WBGene00010200	-1.62714	0.00590596	protein_coding	F57C7.4
WBGene00010222	-1.14143	0.0418889	protein_coding	F57G12.2
WBGene00010236	-1.19494	0.00680857	protein_coding	F58B4.3
WBGene00010243	-1.32848	0.0475198	protein_coding	F58D5.3
WBGene00010262	-1.38385	1.47769e-05	protein_coding	droe-4
WBGene00010267	-2.22136	1.44437e-08	protein_coding	lips-9
WBGene00010275	-2.24542	1.59269e-05	protein_coding	acc-1
WBGene00010285	-1.21562	0.000553942	protein_coding	F58H1.2
WBGene00010316	-1.15608	0.0467836	protein_coding	F59B8.1
WBGene00010319	-2.46862	4.10279e-07	protein_coding	F59B10.3
WBGene00010329	-1.16772	0.000941281	protein_coding	pcdr-1
WBGene00010335	-1.95947	0.000640811	protein_coding	F59F3.6
WBGene00010344	-1.37822	0.00674355	protein_coding	F59F5.5
WBGene00010349	-1.54949	0.00857994	protein_coding	dyf-18
WBGene00010350	-1.3579	1.62053e-07	protein_coding	H01G02.3
WBGene00010355	-5.22291	1.58135e-06	protein_coding	clec-229
WBGene00010448	-1.39043	0.0418889	protein_coding	K01A6.6
WBGene00010461	-2.17435	9.86795e-12	protein_coding	K01D12.1
WBGene00010463	-2.49858	0.000582285	pseudogene	K01D12.3
WBGene00010464	-4.24132	1.00126e-10	protein_coding	K01D12.5
WBGene00010467	-4.66463	1.04479e-09	protein_coding	K01D12.8
WBGene00010468	-4.66688	1.1304e-23	protein_coding	K01D12.9
WBGene00010505	-2.27291	1.69552e-07	protein_coding	K02D3.2
WBGene00010509	-3.12359	0.00466259	protein_coding	K02E2.8
WBGene00010524	-1.27332	0.000219961	protein_coding	K03B8.6
WBGene00010573	-1.14676	0.00373021	protein_coding	chtb-1
WBGene00010592	-1.38609	0.0296371	protein_coding	K06A4.2
WBGene00010594	-1.93515	0.000719862	protein_coding	swt-5
WBGene00010647	-2.00374	1.57624e-05	protein_coding	K08C7.4
WBGene00010673	-2.60598	4.35223e-11	protein_coding	K08E7.5
WBGene00010714	-1.71257	1.64715e-09	protein_coding	mam-3
WBGene00010749	-2.9435	2.80084e-18	protein_coding	K10D11.5
WBGene00010753	-3.78845	0.000518217	pseudogene	K10G4.4
WBGene00010760	-4.33737	1.45667e-16	protein_coding	K10H10.4
WBGene00010765	-2.89179	0.00742913	protein_coding	K10H10.10
WBGene00010784	-1.75033	0.0023059	protein_coding	twk-48
WBGene00010796	-1.01125	5.88769e-05	protein_coding	clip-1
WBGene00010830	-2.21268	2.40192e-09	protein_coding	appg-1
WBGene00010832	-2.04789	0.0249335	protein_coding	idpp-8
WBGene00010907	-1.56419	1.76185e-05	protein_coding	M88.4
WBGene00010926	-3.46018	8.4087e-08	protein_coding	M153.3
WBGene00010940	-1.18986	0.00340994	protein_coding	M163.8
WBGene00010944	-1.50214	0.000365411	protein_coding	M176.5
WBGene00010948	-2.81612	1.64299e-13	protein_coding	M195.2
WBGene00010968	-2.13719	0.00381593	protein_coding	R01E6.2
WBGene00010974	-1.01866	0.0235312	protein_coding	bbs-5
WBGene00010986	-1.60869	0.00407055	protein_coding	sprr-1
WBGene00010987	-3.30227	1.15701e-16	protein_coding	R03C1.1
WBGene00011004	-1.37819	0.0442942	protein_coding	R04B5.6
WBGene00011075	-1.20791	0.0200834	protein_coding	R07A4.4
WBGene00011081	-1.9574	2.91584e-09	protein_coding	R07B1.9
WBGene00011103	-1.77373	0.00175872	protein_coding	idpa-3
WBGene00011104	-1.22384	0.000769337	protein_coding	cut-5
WBGene00011136	-3.2526	0.00204251	protein_coding	R08A2.5
WBGene00011185	-1.02656	0.0406914	protein_coding	R10D12.1
WBGene00011227	-1.27222	0.00114706	protein_coding	nlp-67
WBGene00011235	-2.17299	1.56208e-16	protein_coding	suro-1
WBGene00011244	-1.97651	3.53478e-05	protein_coding	R11D1.3
WBGene00011251	-1.36155	0.0386797	protein_coding	glb-22
WBGene00011266	-4.416	7.82582e-10	protein_coding	idpb-5
WBGene00011278	-2.66228	1.7957e-15	protein_coding	R74.2
WBGene00011284	-1.99055	0.00172175	protein_coding	ttr-27
WBGene00011286	-1.59898	0.0133176	protein_coding	ttr-29
WBGene00011287	-1.31891	0.0224058	protein_coding	glb-24
WBGene00011313	-4.27411	1.13891e-07	protein_coding	idpb-4
WBGene00011326	-1.32727	3.12648e-07	protein_coding	T01D3.1
WBGene00011337	-1.13077	0.000640116	protein_coding	T01G1.2
WBGene00011339	-1.35536	2.84702e-06	protein_coding	flor-1
WBGene00011340	-1.38335	0.000417161	protein_coding	ugt-30
WBGene00011382	-1.77541	2.45861e-07	protein_coding	dop-5
WBGene00011400	-2.28299	1.22142e-08	protein_coding	T03F6.4
WBGene00011427	-1.16988	0.0090906	protein_coding	T04C12.1
WBGene00011433	-1.46741	1.41455e-06	protein_coding	pde-1
WBGene00011454	-1.2646	0.00814141	protein_coding	lron-14
WBGene00011462	-1.30362	0.00309826	protein_coding	vap-2
WBGene00011471	-2.11076	0.0079806	protein_coding	T05C12.8
WBGene00011476	-1.03668	0.00486094	protein_coding	exc-12
WBGene00011486	-1.08892	0.0318519	protein_coding	T05E12.3
WBGene00011508	-2.03431	5.98196e-13	protein_coding	T05H10.3
WBGene00011523	-3.18901	9.15118e-06	protein_coding	T06D8.2
WBGene00011524	-1.01471	0.00345369	protein_coding	plpr-1
WBGene00011530	-3.14123	4.52203e-25	protein_coding	T06D8.10
WBGene00011535	-3.16582	1.1317e-06	protein_coding	idpc-5
WBGene00011536	-4.0077	2.28812e-11	protein_coding	idpc-6
WBGene00011537	-4.41946	7.34219e-18	protein_coding	idpc-7
WBGene00011545	-2.05177	0.00335852	protein_coding	T06G6.3
WBGene00011551	-1.80162	0.0162534	protein_coding	T06G6.12
WBGene00011572	-1.24838	0.00316623	protein_coding	mam-5
WBGene00011575	-1.4509	0.00980516	protein_coding	madf-4
WBGene00011586	-1.11522	0.00148209	protein_coding	flp-33
WBGene00011590	-2.10411	3.45278e-15	protein_coding	bus-19
WBGene00011594	-2.57714	1.68523e-07	protein_coding	T07G12.3
WBGene00011624	-1.56353	0.00611649	protein_coding	T08G5.3
WBGene00011682	-1.42066	0.0244402	protein_coding	snt-7
WBGene00011709	-2.47631	0.035894	protein_coding	T11F9.1
WBGene00011757	-1.80049	3.82143e-06	protein_coding	cht-2
WBGene00011796	-1.80877	1.80051e-09	protein_coding	T16G1.2
WBGene00011869	-1.07605	0.000126899	protein_coding	dod-6
WBGene00011880	-1.76924	4.24703e-08	protein_coding	T21B6.3
WBGene00011888	-1.37802	1.54901e-05	protein_coding	cutl-15
WBGene00011895	-3.91373	1.03737e-21	protein_coding	T21C9.9
WBGene00011927	-1.12818	0.0133657	protein_coding	T22C8.6
WBGene00011928	-1.01672	0.0378242	protein_coding	cutl-12
WBGene00011948	-1.41866	0.000158532	protein_coding	rocf-1
WBGene00011949	-2.00478	0.00173713	protein_coding	idpp-7
WBGene00011952	-1.55492	0.000697126	protein_coding	T23F6.5
WBGene00011955	-1.56324	1.86249e-06	protein_coding	cdka-1
WBGene00011960	-2.17883	0.0497335	protein_coding	oac-48
WBGene00012016	-1.19939	0.000223361	protein_coding	inpp-1
WBGene00012032	-1.27954	2.33171e-06	protein_coding	T26C5.2
WBGene00012099	-1.46032	8.92225e-05	protein_coding	acc-4
WBGene00012100	-1.29281	2.86294e-07	protein_coding	sipa-1
WBGene00012107	-1.12778	0.0069543	protein_coding	T27F6.8
WBGene00012176	-1.93293	0.000270647	protein_coding	W01C9.2
WBGene00012260	-2.66234	0.00848572	protein_coding	W04G3.7
WBGene00012272	-1.72443	3.34702e-06	protein_coding	dhc-4
WBGene00012275	-2.16513	0.00325658	protein_coding	npr-14
WBGene00012289	-1.54517	8.13091e-07	protein_coding	W05H12.1
WBGene00012304	-3.10197	0.000194823	protein_coding	cutl-4
WBGene00012332	-1.71363	0.00176056	protein_coding	rpi-1
WBGene00012346	-1.44772	0.00349619	protein_coding	W08G11.1
WBGene00012391	-1.60088	4.44662e-05	protein_coding	Y6B3B.7
WBGene00012429	-2.55815	0.00250764	protein_coding	Y11D7A.5
WBGene00012433	-1.84737	1.86358e-07	protein_coding	Y11D7A.9
WBGene00012437	-1.56944	0.000201845	protein_coding	nmy-3
WBGene00012540	-1.53055	1.36212e-06	protein_coding	Y37A1B.7
WBGene00012582	-1.09078	0.000767096	protein_coding	clec-8
WBGene00012591	-1.78907	8.62328e-13	protein_coding	nspe-1
WBGene00012604	-1.26959	0.00098909	protein_coding	nspe-2
WBGene00012614	-3.55388	1.11965e-05	protein_coding	Y38H6A.3
WBGene00012632	-1.39584	0.000938563	protein_coding	Y38H6C.20
WBGene00012670	-1.2546	0.00450481	protein_coding	cpg-23
WBGene00012686	-1.60514	8.51315e-05	protein_coding	Y39B6A.27
WBGene00012704	-1.00574	0.000675394	protein_coding	mlt-3
WBGene00012763	-1.33775	0.00121109	protein_coding	atln-2
WBGene00012776	-1.11385	0.00298479	protein_coding	Y42A5A.1
WBGene00012779	-1.67486	0.00130915	protein_coding	cdkl-1
WBGene00012798	-2.3518	0.000399832	protein_coding	Y43F4A.3
WBGene00012814	-1.30908	0.00131637	protein_coding	Y43F8B.3
WBGene00012853	-1.40993	2.66782e-06	protein_coding	tpan-1
WBGene00012863	-1.82587	0.0290632	protein_coding	Y45F3A.8
WBGene00012883	-1.21105	0.0479237	protein_coding	Y45F10D.2
WBGene00012891	-1.44509	7.3685e-08	protein_coding	sorb-1
WBGene00012921	-2.27082	0.00584305	protein_coding	Y46G5A.36
WBGene00012940	-3.58638	5.35603e-15	protein_coding	Y47D3B.3
WBGene00012942	-3.5899	5.44211e-24	protein_coding	idpc-1
WBGene00012969	-1.41368	0.0198141	protein_coding	Y48A6B.8
WBGene00013013	-1.65864	2.53693e-05	protein_coding	clec-145
WBGene00013043	-2.06881	0.0106648	protein_coding	arrd-16
WBGene00013073	-1.70712	4.92177e-12	protein_coding	hmit-1.1
WBGene00013101	-1.19974	0.00161721	protein_coding	Y51H4A.5
WBGene00013104	-1.04148	0.0228436	protein_coding	Y51H4A.8
WBGene00013159	-1.04643	0.0083722	protein_coding	Y53F4B.12
WBGene00013171	-2.31701	7.88278e-11	protein_coding	Y53F4B.25
WBGene00013173	-2.30306	2.82059e-11	protein_coding	Y53F4B.27
WBGene00013187	-1.37306	0.00847688	protein_coding	npr-34
WBGene00013264	-1.43604	0.0216525	protein_coding	Y57A10A.24
WBGene00013287	-2.33735	0.0287281	protein_coding	Y57A10C.9
WBGene00013331	-1.73512	4.5744e-06	protein_coding	Y57G11C.42
WBGene00013352	-1.97802	6.65367e-11	protein_coding	lon-8
WBGene00013385	-1.15896	0.00732244	protein_coding	Y62E10A.19
WBGene00013387	-1.52131	0.00289404	protein_coding	Y62F5A.9
WBGene00013415	-1.14405	3.25292e-05	protein_coding	ilcr-1
WBGene00013440	-1.00728	0.00584305	protein_coding	nrps-1
WBGene00013455	-1.19838	0.00391307	protein_coding	ssu-2
WBGene00013456	-1.2671	0.00616454	protein_coding	Y67A10A.7
WBGene00013472	-5.32614	6.15094e-14	protein_coding	Y68A4B.3
WBGene00013492	-1.24373	0.0137501	protein_coding	Y70C5C.1
WBGene00013496	-2.79603	1.53481e-06	protein_coding	npr-40
WBGene00013515	-1.60386	1.0771e-08	protein_coding	Y73F4A.2
WBGene00013534	-1.57501	0.0142239	protein_coding	acr-24
WBGene00013539	-1.60302	0.00334757	protein_coding	Y73F8A.35
WBGene00013542	-1.29112	1.93385e-05	protein_coding	lron-12
WBGene00013574	-1.23739	0.00148883	protein_coding	lron-13
WBGene00013642	-1.32485	0.00738595	protein_coding	daf-38
WBGene00013711	-1.59591	2.16198e-09	protein_coding	Y106G6G.2
WBGene00013746	-1.24815	0.000552055	protein_coding	lgc-55
WBGene00013830	-1.86635	5.79031e-05	protein_coding	ZC15.1
WBGene00013833	-1.64493	0.0249595	protein_coding	ZC15.5
WBGene00013865	-1.52753	0.0446826	protein_coding	ZC334.7
WBGene00013872	-1.03531	0.000528524	protein_coding	ZC374.2
WBGene00013891	-2.00364	2.45861e-07	protein_coding	ZC434.3
WBGene00013900	-3.90529	3.68754e-09	protein_coding	ugt-18
WBGene00013902	-1.81904	2.33041e-08	protein_coding	ZC455.1
WBGene00013914	-1.7069	0.00681837	protein_coding	lgc-37
WBGene00013949	-1.03957	0.0131737	protein_coding	ZK262.2
WBGene00013950	-1.37408	0.00581364	protein_coding	txt-8
WBGene00013960	-1.43646	0.000436888	protein_coding	cutl-8
WBGene00013965	-1.44368	1.73077e-09	protein_coding	ZK287.4
WBGene00013970	-1.32538	0.000139698	protein_coding	klu-1
WBGene00014006	-1.44684	1.14199e-05	protein_coding	srlf-30
WBGene00014039	-3.40633	4.45835e-17	protein_coding	ZK662.2
WBGene00014065	-1.70798	0.000895897	protein_coding	ZK673.11
WBGene00014067	-1.61749	8.61906e-08	protein_coding	ZK675.4
WBGene00014074	-1.12207	0.0017206	protein_coding	ZK757.2
WBGene00014077	-2.2617	2.18345e-08	protein_coding	ZK792.4
WBGene00014094	-2.13034	0.000518217	protein_coding	ZK829.3
WBGene00014101	-1.56084	0.000186542	protein_coding	gopc-1
WBGene00014125	-1.27076	0.00308905	protein_coding	ZK863.8
WBGene00014173	-1.52846	7.8048e-09	protein_coding	srlf-34
WBGene00014178	-2.6496	1.09795e-08	protein_coding	ZK1010.4
WBGene00014210	-1.20199	0.00495607	protein_coding	ZK1067.4
WBGene00014245	-2.90023	0.0185961	protein_coding	ZK1307.2
WBGene00014261	-1.1999	1.03677e-05	protein_coding	shk-1
WBGene00014907	-1.87312	0.0197723	pseudogene	fbxa-117
WBGene00014989	-1.24516	0.0250064	protein_coding	best-23
WBGene00015002	-1.23266	0.00309826	protein_coding	B0034.1
WBGene00015046	-1.27266	5.18699e-05	protein_coding	nlp-34
WBGene00015076	-1.88162	0.000270553	protein_coding	B0238.12
WBGene00015103	-2.9767	2.2643e-05	protein_coding	B0280.7
WBGene00015117	-1.57671	0.00254615	protein_coding	B0294.1
WBGene00015153	-1.80955	0.000565774	protein_coding	idpp-2
WBGene00015169	-2.22345	5.20798e-13	protein_coding	B0403.5
WBGene00015231	-2.16217	6.9576e-09	protein_coding	cutl-14
WBGene00015300	-1.31306	0.00516171	protein_coding	C01F1.5
WBGene00015303	-1.65973	2.93204e-07	protein_coding	rga-6
WBGene00015335	-2.69357	4.14633e-14	protein_coding	acdh-6
WBGene00015339	-2.40817	7.50018e-10	protein_coding	C02E7.6
WBGene00015340	-4.31771	1.28146e-47	protein_coding	C02E7.7
WBGene00015388	-2.38964	4.02803e-06	protein_coding	C03F11.2
WBGene00015402	-1.14571	0.0146615	protein_coding	C03G6.17
WBGene00015408	-2.53696	5.51197e-14	protein_coding	C03H5.6
WBGene00015457	-3.47772	0.000115429	protein_coding	idpb-3
WBGene00015458	-4.09734	0.0077298	protein_coding	idpb-1
WBGene00015536	-1.42379	0.0227908	protein_coding	glb-2
WBGene00015544	-4.06237	3.45541e-14	protein_coding	C06E8.5
WBGene00015545	-1.55476	8.13485e-10	protein_coding	C06G1.1
WBGene00015546	-2.11759	7.19193e-06	protein_coding	cpg-19
WBGene00015570	-1.65922	0.0143245	protein_coding	C07F11.2
WBGene00015622	-2.01981	0.00487187	protein_coding	C09B8.3
WBGene00015645	-2.58985	7.23169e-08	protein_coding	lips-7
WBGene00015679	-3.80902	1.3675e-35	protein_coding	C10F3.7
WBGene00015704	-1.32256	5.22452e-06	protein_coding	tiam-1
WBGene00015706	-2.45418	0.00339791	protein_coding	C12D5.3
WBGene00015735	-1.50063	1.85087e-08	protein_coding	pdfr-1
WBGene00015786	-1.03293	0.02058	protein_coding	C15B12.4
WBGene00015822	-1.77823	0.000109967	protein_coding	C16B8.2
WBGene00015841	-2.29113	2.3208e-10	protein_coding	skpo-2
WBGene00015857	-2.14532	0.000101624	protein_coding	C16D9.1
WBGene00015860	-1.64614	2.61371e-08	protein_coding	C16D9.5
WBGene00015911	-2.71515	0.000236225	protein_coding	C17F4.3
WBGene00015921	-1.66052	0.039363	protein_coding	C17H11.1
WBGene00015993	-5.72495	3.30363e-18	protein_coding	C18H7.1
WBGene00016032	-4.02597	0.00448365	protein_coding	C24A3.1
WBGene00016044	-1.47004	0.00246893	protein_coding	C24B5.1
WBGene00016064	-2.75317	9.56203e-11	protein_coding	acd-1
WBGene00016130	-2.61702	4.37961e-09	protein_coding	C26B2.8
WBGene00016146	-1.22342	0.000564452	protein_coding	C26F1.1
WBGene00016153	-3.99334	0.00214675	protein_coding	idpb-2
WBGene00016180	-1.45675	0.00754611	protein_coding	srlf-3
WBGene00016231	-4.07931	2.13001e-17	protein_coding	C29G2.3
WBGene00016242	-2.05446	1.11988e-05	protein_coding	C30A5.10
WBGene00016276	-1.24845	0.023839	protein_coding	C30G12.4
WBGene00016293	-2.46469	0.0150554	protein_coding	C31H2.3
WBGene00016304	-1.41835	0.0268181	pseudogene	fbxc-41
WBGene00016328	-1.79522	0.00163472	protein_coding	pde-5
WBGene00016329	-1.64209	1.10773e-06	protein_coding	osr-1
WBGene00016360	-1.4965	0.00165439	protein_coding	C33G8.2
WBGene00016428	-1.08875	0.0163763	protein_coding	dmsr-7
WBGene00016448	-1.86999	1.24038e-05	protein_coding	C35D10.12
WBGene00016454	-1.22863	2.94969e-06	protein_coding	C35E7.2
WBGene00016463	-1.01509	0.0457402	protein_coding	C35E7.11
WBGene00016468	-2.13782	5.92217e-07	protein_coding	C36B7.5
WBGene00016503	-2.10484	0.0340945	protein_coding	C37C3.11
WBGene00016505	-1.69091	4.40886e-09	protein_coding	ttr-33
WBGene00016565	-2.28474	0.000395141	protein_coding	sosi-1
WBGene00016580	-1.0379	0.0336899	protein_coding	ppm-1.H
WBGene00016595	-1.46096	1.6976e-05	protein_coding	cest-10
WBGene00016596	-2.53589	6.33388e-08	protein_coding	C42D4.3
WBGene00016598	-2.23247	5.85668e-05	protein_coding	C42D4.13
WBGene00016619	-1.0502	0.0447411	protein_coding	C43H6.6
WBGene00016628	-1.72927	0.0142807	protein_coding	slc-36.5
WBGene00016662	-2.7654	0.00011678	protein_coding	C45B2.8
WBGene00016667	-2.09134	5.75139e-09	protein_coding	cpg-18
WBGene00016670	-1.21663	0.000255204	protein_coding	ilys-3
WBGene00016677	-1.37267	2.43771e-07	protein_coding	C45G9.6
WBGene00016699	-2.50238	0.0247832	protein_coding	del-7
WBGene00016700	-2.67407	1.0031e-18	protein_coding	C46A5.4
WBGene00016731	-2.69741	1.21439e-07	protein_coding	C46H11.7
WBGene00016732	-2.78629	4.00169e-10	protein_coding	phat-1
WBGene00016733	-3.0762	4.0614e-20	protein_coding	phat-2
WBGene00016734	-1.44698	0.00139626	protein_coding	C46H11.10
WBGene00016759	-1.40946	3.0837e-06	protein_coding	C49A9.5
WBGene00016789	-4.24197	0.0109476	protein_coding	djr-1.2
WBGene00016805	-2.12146	1.05669e-09	protein_coding	C50D2.1
WBGene00016806	-1.59282	3.81064e-05	protein_coding	C50D2.2
WBGene00016898	-1.64097	6.25335e-07	protein_coding	clik-2
WBGene00016915	-3.12417	6.2895e-08	protein_coding	idpp-11
WBGene00016932	-1.70943	0.00505731	protein_coding	C54G6.3
WBGene00016938	-2.68752	0.0115816	protein_coding	C54H2.4
WBGene00016945	-2.33284	0.00289308	protein_coding	sulp-1
WBGene00016962	-2.65354	2.3208e-10	protein_coding	C56C10.4
WBGene00017009	-1.70469	0.0156441	protein_coding	idpp-10
WBGene00017018	-1.31266	0.00119841	protein_coding	D1014.5
WBGene00017022	-1.75883	0.0224264	protein_coding	D1022.3
WBGene00017033	-1.19462	0.0408581	protein_coding	nekl-4
WBGene00017039	-1.31899	0.00166009	protein_coding	trk-1
WBGene00017052	-2.06207	0.00195943	protein_coding	D2024.4
WBGene00017060	-1.7717	4.95534e-06	protein_coding	D2063.1
WBGene00017068	-3.11593	1.79177e-13	protein_coding	D2092.8
WBGene00017073	-3.47549	5.64937e-15	protein_coding	D2096.6
WBGene00017124	-1.14829	0.0235144	protein_coding	E04F6.4
WBGene00017149	-1.61326	0.0180637	protein_coding	EGAP4.1
WBGene00017174	-1.98755	0.00667618	protein_coding	tat-6
WBGene00017193	-1.49496	4.28311e-06	protein_coding	F07C3.2
WBGene00017204	-2.77763	0.00111871	protein_coding	F07C4.11
WBGene00017233	-2.63896	6.81232e-10	protein_coding	lmd-4
WBGene00017290	-1.42354	0.0105686	protein_coding	F09E5.12
WBGene00017299	-1.13176	0.0101581	protein_coding	molo-1
WBGene00017305	-4.10222	4.28305e-08	protein_coding	nspb-12
WBGene00017307	-1.46604	4.75086e-05	protein_coding	F09F9.2
WBGene00017312	-1.23394	0.00706126	protein_coding	pitr-5
WBGene00017314	-1.02685	0.000670357	protein_coding	lgc-39
WBGene00017315	-1.60718	0.00487187	protein_coding	ugt-36
WBGene00017331	-1.67108	0.00681837	protein_coding	ugt-40
WBGene00017344	-1.16921	5.20112e-05	protein_coding	F10E7.2
WBGene00017351	-3.59939	2.01148e-05	protein_coding	cutl-5
WBGene00017364	-1.07311	0.0210806	protein_coding	clec-7
WBGene00017389	-1.24853	0.0136443	protein_coding	lgc-38
WBGene00017400	-2.12852	0.000744464	protein_coding	stg-2
WBGene00017424	-4.30451	0.00326801	protein_coding	F13C5.3
WBGene00017430	-2.01723	3.21855e-14	protein_coding	bcl-11
WBGene00017438	-2.80883	1.20681e-16	protein_coding	F13H8.5
WBGene00017469	-5.19514	0.0105569	protein_coding	F14F9.6
WBGene00017471	-1.6437	7.3685e-08	protein_coding	F14H12.3
WBGene00017483	-1.05713	0.000270553	protein_coding	lgc-22
WBGene00017489	-1.65592	5.15986e-05	protein_coding	F15E6.9
WBGene00017560	-1.76075	8.3883e-09	protein_coding	F18C5.5
WBGene00017568	-1.47405	0.012446	protein_coding	F18E9.1
WBGene00017597	-1.35695	4.81337e-05	protein_coding	F19C7.8
WBGene00017637	-1.64012	0.0015879	protein_coding	F20D6.8
WBGene00017666	-1.26128	0.0361799	protein_coding	F21E9.2
WBGene00017692	-1.33882	0.00270161	protein_coding	F22B7.1
WBGene00017716	-1.27192	0.000103066	protein_coding	sups-1
WBGene00017721	-1.1452	0.00926307	protein_coding	F22F7.3
WBGene00017723	-1.48062	0.00123055	protein_coding	bgnt-1.2
WBGene00017751	-1.91486	0.000315829	protein_coding	F23F12.3
WBGene00017794	-1.9949	0.00107642	protein_coding	mltn-13
WBGene00017798	-1.52276	0.00181423	protein_coding	slc-17.8
WBGene00017807	-1.37265	0.027793	protein_coding	F26A1.9
WBGene00017835	-1.23795	0.0037044	protein_coding	F26F12.4
WBGene00017838	-1.57917	2.27947e-06	protein_coding	F26G1.2
WBGene00017841	-2.00308	3.76301e-09	protein_coding	F26G1.5
WBGene00017842	-1.33753	4.34672e-06	protein_coding	nep-12
WBGene00017858	-1.42603	0.00147573	protein_coding	F27C1.11
WBGene00017900	-1.26084	0.000124518	protein_coding	F28E10.1
WBGene00017914	-1.18658	0.0389773	protein_coding	F29A7.4
WBGene00017950	-2.08672	1.72999e-09	protein_coding	F31E3.2
WBGene00017965	-1.70725	0.0211947	protein_coding	F31F7.2
WBGene00017976	-1.20793	0.000930614	protein_coding	F32B5.2
WBGene00017991	-1.06874	0.000755152	protein_coding	clec-180
WBGene00017998	-1.96197	6.65367e-11	protein_coding	F33D4.6
WBGene00018023	-1.98714	0.00614056	protein_coding	set-11
WBGene00018026	-2.5735	9.81687e-07	protein_coding	idpp-5
WBGene00018031	-2.92571	6.7779e-07	protein_coding	F35B3.4
WBGene00018039	-2.6035	0.00912171	protein_coding	F35D2.1
WBGene00018067	-2.03563	0.00063939	protein_coding	npr-7
WBGene00018074	-1.04668	0.026081	protein_coding	F35H12.1
WBGene00018078	-1.59569	0.00962653	protein_coding	F35H12.6
WBGene00018092	-1.83025	3.31627e-05	protein_coding	F36F12.1
WBGene00018113	-1.52943	0.000216602	protein_coding	F36H9.5
WBGene00018133	-1.41464	0.0206441	protein_coding	F37A4.3
WBGene00018172	-2.32563	7.14747e-06	protein_coding	F38B6.2
WBGene00018176	-2.37577	0.00212643	protein_coding	F38B6.7
WBGene00018213	-1.32445	0.0422909	protein_coding	wdr-54
WBGene00018292	-4.51277	4.01853e-16	protein_coding	idpc-2
WBGene00018297	-2.75936	1.32971e-13	protein_coding	F41F3.3
WBGene00018303	-1.03701	0.00148209	protein_coding	F41G3.10
WBGene00018309	-1.07568	0.0241661	pseudogene	F41G4.5
WBGene00018365	-2.63855	0.0248159	protein_coding	tpst-2
WBGene00018377	-2.65884	0.000119183	protein_coding	hum-10
WBGene00018402	-1.2891	0.0363653	protein_coding	kvs-3
WBGene00018412	-3.05348	0.009582	protein_coding	nhr-37
WBGene00018414	-2.2086	0.00243189	protein_coding	nstp-8
WBGene00018448	-2.85839	0.00119621	pseudogene	F45D11.1
WBGene00018468	-2.09423	6.12138e-21	protein_coding	cla-1
WBGene00018487	-2.18959	6.50922e-09	protein_coding	F46C8.8
WBGene00018492	-1.76766	3.71564e-06	protein_coding	hpo-26
WBGene00018514	-2.54519	7.82582e-10	protein_coding	twnk-1
WBGene00018521	-1.22748	0.0482228	protein_coding	F46H5.5
WBGene00018538	-1.15284	0.000335301	protein_coding	marg-1
WBGene00018571	-1.81706	0.0141393	protein_coding	F47F2.3
WBGene00018573	-3.41259	4.87208e-06	protein_coding	oac-30
WBGene00018590	-1.05908	0.00782434	protein_coding	pdf-2
WBGene00018591	-1.81324	0.000817438	protein_coding	npax-2
WBGene00018616	-4.20922	1.51359e-10	protein_coding	F48G7.5
WBGene00018630	-2.07835	1.27604e-07	protein_coding	F49D11.6
WBGene00018639	-1.29716	0.000256094	protein_coding	tbc-16
WBGene00018641	-1.3654	0.00162593	protein_coding	F49E10.4
WBGene00018660	-1.05233	0.000357224	protein_coding	F52C6.3
WBGene00018661	-1.13652	0.00404826	protein_coding	F52C6.4
WBGene00018663	-2.03473	0.0106588	protein_coding	math-31
WBGene00018664	-1.76334	1.23163e-07	pseudogene	bath-11
WBGene00018696	-1.3493	0.015549	protein_coding	pho-6
WBGene00018706	-1.24245	0.0168375	protein_coding	F52F10.2
WBGene00018726	-2.42916	0.000135373	protein_coding	F53A9.3
WBGene00018731	-1.82781	4.19863e-10	protein_coding	F53A9.8
WBGene00018736	-1.81312	0.0286097	protein_coding	F53B1.3
WBGene00018789	-1.14656	0.0282877	protein_coding	F54C1.1
WBGene00018803	-2.61872	4.04961e-16	protein_coding	fbxa-24
WBGene00018850	-1.84401	0.0322711	pseudogene	gpx-8
WBGene00018851	-1.29314	0.0489165	protein_coding	F55A3.6
WBGene00018852	-1.21479	0.000943492	pseudogene	F55A3.7
WBGene00018854	-1.04265	0.000445532	protein_coding	nlf-1
WBGene00018885	-1.03871	6.86424e-05	protein_coding	drd-5
WBGene00018899	-1.61497	0.000108317	protein_coding	F55G1.1
WBGene00018969	-1.90153	4.14922e-07	protein_coding	F56D3.1
WBGene00019018	-1.01026	2.62761e-05	protein_coding	abts-3
WBGene00019029	-1.56028	1.47193e-05	protein_coding	F58B6.1
WBGene00019064	-2.12047	5.56737e-17	protein_coding	myo-5
WBGene00019067	-2.52206	5.55448e-08	protein_coding	F58H7.1
WBGene00019069	-1.16589	0.00603023	protein_coding	lgc-30
WBGene00019090	-1.9749	1.56491e-07	protein_coding	F59A7.2
WBGene00019148	-1.11903	0.00015306	protein_coding	H03E18.1
WBGene00019152	-2.67989	0.0485763	protein_coding	nspb-6
WBGene00019154	-1.15265	0.000107006	protein_coding	glf-1
WBGene00019180	-1.26853	0.000565774	protein_coding	H10D18.5
WBGene00019184	-3.13182	2.78515e-22	protein_coding	H10E21.4
WBGene00019226	-2.36462	0.0086663	protein_coding	idpp-6
WBGene00019230	-1.99334	0.00826781	protein_coding	ttll-11
WBGene00019234	-2.43561	1.51383e-09	protein_coding	ugt-8
WBGene00019236	-1.96958	1.07318e-08	protein_coding	H23N18.5
WBGene00019285	-1.17518	0.000156141	protein_coding	cbn-1
WBGene00019289	-1.0314	0.00231202	protein_coding	kcc-3
WBGene00019314	-1.39777	0.0356478	protein_coding	K02E7.10
WBGene00019360	-1.25775	0.00421828	protein_coding	neto-1
WBGene00019367	-1.22809	0.023663	protein_coding	K03H6.1
WBGene00019368	-1.11103	6.70751e-07	protein_coding	txt-4
WBGene00019370	-1.04463	0.0121062	protein_coding	K03H6.5
WBGene00019428	-1.04627	7.23563e-05	protein_coding	dgk-5
WBGene00019486	-1.6903	0.000825719	protein_coding	K07D4.6
WBGene00019518	-1.28415	0.0155253	protein_coding	K08B5.1
WBGene00019527	-2.22041	0.0496977	protein_coding	K08D9.6
WBGene00019545	-2.69694	0.00377991	protein_coding	K09B3.1
WBGene00019563	-1.36038	8.57088e-06	protein_coding	K09C6.9
WBGene00019640	-2.11265	0.00438144	protein_coding	dos-2
WBGene00019654	-1.21066	0.000653258	protein_coding	cest-28
WBGene00019732	-1.96677	1.58231e-10	protein_coding	M02D8.6
WBGene00019754	-2.73695	0.000653014	protein_coding	M03E7.2
WBGene00019756	-2.98317	1.09335e-12	protein_coding	lrpc-1
WBGene00019761	-1.59195	0.000215397	protein_coding	M03F8.1
WBGene00019772	-1.34284	0.000405975	protein_coding	M04G7.1
WBGene00019818	-1.85253	9.66644e-09	protein_coding	R02C2.7
WBGene00019828	-1.64165	0.0131653	protein_coding	R02E12.4
WBGene00019839	-1.47713	1.90812e-05	protein_coding	R02F11.1
WBGene00019840	-1.80903	0.000503179	protein_coding	R02F11.2
WBGene00019859	-1.22656	0.0115988	protein_coding	R03H10.7
WBGene00019866	-1.02679	0.0318069	protein_coding	R04B3.1
WBGene00019868	-2.02114	6.28652e-09	protein_coding	R04B3.3
WBGene00019887	-2.07514	1.19507e-07	protein_coding	R05D8.11
WBGene00019904	-1.23419	8.07715e-05	protein_coding	twk-49
WBGene00019906	-1.24482	0.000168538	protein_coding	R05G9R.1
WBGene00019948	-2.02364	0.00152898	protein_coding	R08C7.4
WBGene00019968	-3.69177	1.46756e-32	protein_coding	R08F11.4
WBGene00020008	-1.66053	0.0201516	protein_coding	R11F4.2
WBGene00020010	-1.01289	0.0165762	protein_coding	R11G1.1
WBGene00020012	-1.01532	4.82374e-05	protein_coding	tmem-24
WBGene00020017	-2.86077	2.17896e-15	protein_coding	R12A1.3
WBGene00020033	-3.07525	5.74834e-16	protein_coding	R12E2.7
WBGene00020039	-3.29962	5.16342e-14	protein_coding	R12E2.14
WBGene00020040	-1.81153	5.2127e-06	protein_coding	R12E2.15
WBGene00020051	-1.58856	1.50214e-09	protein_coding	mfsd-6
WBGene00020058	-1.28073	0.000211279	protein_coding	R13D11.4
WBGene00020069	-1.7356	0.000289025	protein_coding	R13H7.2
WBGene00020125	-1.55292	1.17052e-05	protein_coding	cest-19
WBGene00020156	-1.46734	2.31374e-06	protein_coding	T02B11.4
WBGene00020164	-1.10752	6.16138e-05	pseudogene	T02G5.4
WBGene00020192	-1.98671	1.40647e-14	protein_coding	T03F1.11
WBGene00020196	-1.28788	0.00408015	protein_coding	zchc-1A
WBGene00020237	-1.96074	3.74968e-12	protein_coding	phat-4
WBGene00020238	-2.87024	0.0282877	pseudogene	T05B4.4
WBGene00020242	-3.55951	4.79784e-26	protein_coding	phat-5
WBGene00020250	-1.34013	0.0151563	protein_coding	T05C1.3
WBGene00020260	-2.53423	0.000156717	protein_coding	T05E7.4
WBGene00020266	-2.34587	0.0343316	protein_coding	T05H4.3
WBGene00020270	-1.61382	0.00177827	protein_coding	cht-6
WBGene00020277	-1.08157	0.0178434	protein_coding	T06A1.1
WBGene00020279	-1.52886	3.17974e-05	protein_coding	glb-25
WBGene00020281	-1.51041	0.000148542	protein_coding	T06A4.1
WBGene00020283	-1.88933	5.06113e-11	protein_coding	T06A4.3
WBGene00020326	-1.70525	0.00802921	protein_coding	math-38
WBGene00020385	-2.27769	0.0449517	protein_coding	nhr-216
WBGene00020386	-1.33012	0.00018518	protein_coding	dach-1
WBGene00020394	-1.41992	6.70282e-05	protein_coding	T10B5.8
WBGene00020396	-1.44121	0.000525129	protein_coding	T10B5.10
WBGene00020421	-2.30619	2.15916e-07	protein_coding	chtb-3
WBGene00020467	-1.06137	0.0019533	protein_coding	T12F5.2
WBGene00020478	-1.73822	7.06029e-08	protein_coding	T13C2.2
WBGene00020490	-1.42418	1.75032e-06	protein_coding	tmc-1
WBGene00020497	-2.74597	1.51607e-15	protein_coding	T14A8.2
WBGene00020502	-1.19393	0.000398353	protein_coding	T14B4.8
WBGene00020520	-2.75061	0.000216665	protein_coding	T15B7.8
WBGene00020551	-2.53268	2.6144e-12	protein_coding	T17H7.7
WBGene00020554	-1.32419	0.000117249	protein_coding	T19A5.3
WBGene00020560	-1.75519	7.11033e-06	protein_coding	T19C3.2
WBGene00020567	-1.07706	0.00289189	protein_coding	adt-3
WBGene00020571	-1.53406	0.000100493	protein_coding	lpr-7
WBGene00020575	-1.78279	0.00208308	protein_coding	T19D7.7
WBGene00020582	-1.55574	0.020579	protein_coding	oig-8
WBGene00020583	-2.61428	0.000965777	protein_coding	T19D12.9
WBGene00020595	-1.89314	0.000103066	protein_coding	T20B5.2
WBGene00020599	-2.45491	3.70398e-08	protein_coding	idpa-1
WBGene00020605	-1.28624	0.00492643	protein_coding	lgc-50
WBGene00020613	-2.9498	9.04556e-10	protein_coding	T20D4.7
WBGene00020617	-1.97002	0.0354502	protein_coding	T20D4.11
WBGene00020626	-1.25167	0.000379634	protein_coding	T20F5.4
WBGene00020634	-1.37049	0.0180448	protein_coding	acs-9
WBGene00020678	-1.30108	6.97133e-05	protein_coding	kin-36
WBGene00020698	-2.36323	0.00456291	protein_coding	T22F3.8
WBGene00020714	-2.1239	0.0458307	protein_coding	T23B3.6
WBGene00020743	-1.66696	0.000825719	protein_coding	mam-8
WBGene00020766	-3.31353	5.13921e-08	protein_coding	T24C12.4
WBGene00020803	-6.34129	9.31339e-48	protein_coding	T25E4.1
WBGene00020836	-1.12083	4.80702e-06	protein_coding	lgc-34
WBGene00020854	-1.1356	3.7214e-05	protein_coding	T27C4.1
WBGene00020869	-1.27826	3.04456e-05	protein_coding	T28A11.2
WBGene00020884	-1.14143	2.15639e-06	protein_coding	T28B4.1
WBGene00020889	-1.89114	3.02381e-05	protein_coding	T28C12.2
WBGene00020893	-1.84661	0.000230426	protein_coding	T28C12.6
WBGene00020897	-1.18647	4.12738e-06	protein_coding	del-10
WBGene00020971	-3.03986	0.00132102	pseudogene	W03B1.1
WBGene00020976	-1.29799	2.97351e-05	protein_coding	oac-51
WBGene00020995	-1.76119	1.62314e-05	protein_coding	W03F8.6
WBGene00020997	-2.23189	0.0403195	protein_coding	gpa-18
WBGene00021011	-1.53589	0.00282102	protein_coding	W03G1.5
WBGene00021036	-1.13876	8.44217e-05	protein_coding	W05F2.4
WBGene00021052	-1.9506	3.38657e-14	protein_coding	W06A11.1
WBGene00021084	-4.46935	5.58154e-06	protein_coding	idpp-12
WBGene00021087	-3.63483	1.39001e-16	protein_coding	W08E12.6
WBGene00021124	-1.2942	0.000666855	protein_coding	W10C4.1
WBGene00021152	-1.16274	0.0262967	protein_coding	mgl-3
WBGene00021213	-1.2681	0.00244527	protein_coding	Y18H1A.9
WBGene00021254	-2.32938	0.00105237	protein_coding	Y22D7AL.16
WBGene00021304	-2.11937	7.56014e-09	protein_coding	nphp-2
WBGene00021309	-1.57789	2.73069e-05	protein_coding	Y32G9B.1
WBGene00021326	-1.92496	3.67178e-09	protein_coding	Y34B4A.10
WBGene00021328	-1.42431	4.57256e-05	protein_coding	npr-23
WBGene00021338	-3.64784	3.89694e-06	protein_coding	Y34F4.3
WBGene00021343	-2.75536	1.41904e-17	protein_coding	cutl-23
WBGene00021388	-1.51653	0.000504605	protein_coding	Y37F4.7
WBGene00021389	-1.34078	0.00100874	protein_coding	Y38A10A.2
WBGene00021406	-2.52444	0.00257818	protein_coding	frm-5.2
WBGene00021496	-2.09301	9.2389e-05	protein_coding	daf-42
WBGene00021509	-1.31087	9.79647e-06	protein_coding	Y41D4A.7
WBGene00021524	-2.30797	0.0327736	protein_coding	Y41D4B.24
WBGene00021527	-1.05843	0.00840484	protein_coding	aakg-3
WBGene00021528	-1.3872	1.6568e-07	protein_coding	gbb-1
WBGene00021594	-1.31642	0.000746017	protein_coding	tig-3
WBGene00021606	-1.1667	0.0056049	pseudogene	Y46H3C.6
WBGene00021624	-2.47828	0.010821	protein_coding	Y47D7A.12
WBGene00021625	-3.97491	2.57151e-28	protein_coding	Y47D7A.13
WBGene00021740	-1.54906	5.25665e-08	protein_coding	Y50D4B.1
WBGene00021838	-1.04263	0.0184972	protein_coding	Y54E10BL.3
WBGene00021873	-1.88753	8.09997e-05	protein_coding	clec-82
WBGene00021894	-1.82646	5.08896e-07	protein_coding	Y54G2A.32
WBGene00021909	-1.12413	1.45733e-05	protein_coding	Y55B1BL.1
WBGene00021948	-1.31135	4.80702e-06	protein_coding	kvs-5
WBGene00021950	-1.03495	0.000693577	protein_coding	cutl-26
WBGene00021983	-1.05694	7.45834e-05	protein_coding	npr-5
WBGene00022024	-3.05021	3.90279e-18	protein_coding	Y64H9A.2
WBGene00022038	-2.33273	5.98226e-06	protein_coding	Y65B4BL.6
WBGene00022106	-2.1429	3.81715e-07	protein_coding	lgc-46
WBGene00022155	-1.18261	0.00815443	protein_coding	Y71G12B.17
WBGene00022175	-1.04631	0.000193997	protein_coding	tmem-132
WBGene00022196	-1.03253	0.00560091	protein_coding	gpa-17
WBGene00022202	-1.69064	3.20824e-07	protein_coding	Y72A10A.1
WBGene00022240	-1.72764	5.81407e-07	protein_coding	shl-1
WBGene00022261	-2.17604	2.15945e-12	protein_coding	clec-210
WBGene00022271	-1.33788	2.54159e-05	protein_coding	cpx-1
WBGene00022284	-1.15077	0.00256243	protein_coding	glb-33
WBGene00022287	-1.76378	0.000613679	protein_coding	Y75B7AR.1
WBGene00022295	-1.65399	0.00182619	protein_coding	cng-2
WBGene00022374	-2.20463	0.000553629	protein_coding	nhr-277
WBGene00022391	-1.41085	0.000263297	protein_coding	prhg-1
WBGene00022396	-1.74606	6.53976e-11	protein_coding	Y97E10AR.1
WBGene00022397	-1.09467	0.00094626	protein_coding	Y97E10AR.2
WBGene00022410	-1.81012	5.32564e-12	protein_coding	Y97E10C.1
WBGene00022417	-1.84449	0.000926944	protein_coding	smex-2
WBGene00022440	-1.18838	0.00109575	protein_coding	Y110A2AL.3
WBGene00022469	-2.30728	0.00166866	protein_coding	Y119C1B.3
WBGene00022504	-1.46089	1.39487e-05	protein_coding	mam-1
WBGene00022505	-1.31943	5.40253e-05	protein_coding	idpp-15
WBGene00022517	-1.71686	5.9302e-06	protein_coding	ZC123.1
WBGene00022611	-1.27777	0.000336642	protein_coding	ZC449.1
WBGene00022627	-2.13144	1.07221e-05	protein_coding	ZC513.2
WBGene00022635	-1.20105	0.000112994	protein_coding	ZC581.9
WBGene00022649	-2.4901	1.87119e-13	protein_coding	ZK84.1
WBGene00022665	-1.73578	1.79627e-06	protein_coding	ZK154.1
WBGene00022675	-1.68119	2.33041e-08	protein_coding	gbb-2
WBGene00022679	-3.37449	9.31408e-22	protein_coding	ZK180.5
WBGene00022680	-2.80192	1.58253e-12	protein_coding	ZK180.6
WBGene00022696	-1.02279	0.0135548	protein_coding	ift-139
WBGene00022720	-1.23757	0.0239664	protein_coding	ZK370.6
WBGene00022725	-1.47463	0.0266488	protein_coding	ZK381.2
WBGene00022747	-1.77001	0.0422909	protein_coding	ZK470.6
WBGene00022767	-1.26308	0.0156195	protein_coding	ZK563.2
WBGene00022782	-1.34975	0.00485669	protein_coding	ZK622.4
WBGene00022789	-2.10737	2.66214e-12	protein_coding	lron-2
WBGene00022815	-1.23785	0.0229549	protein_coding	asic-1
WBGene00022845	-1.46011	0.010062	protein_coding	ZK1055.4
WBGene00043066	-1.86524	0.000880436	protein_coding	acr-25
WBGene00044016	-3.46557	1.68156e-10	protein_coding	C35A5.10
WBGene00044024	-1.15556	9.83792e-05	protein_coding	C35A5.11
WBGene00044043	-2.27857	0.0425311	protein_coding	Y46G5A.38
WBGene00044059	-2.74729	0.0301883	protein_coding	T27C5.12
WBGene00044070	-1.58406	3.38832e-08	protein_coding	set-18
WBGene00044132	-1.0861	0.00793143	protein_coding	C23H4.8
WBGene00044143	-1.28292	0.0285017	protein_coding	K09E9.4
WBGene00044144	-1.2324	0.0263244	protein_coding	znf-474
WBGene00044176	-1.06496	0.00488554	protein_coding	C30G7.2
WBGene00044227	-1.47346	0.0409328	protein_coding	C07A9.13
WBGene00044242	-2.5821	5.64255e-05	protein_coding	C54C8.12
WBGene00044260	-1.26238	0.000224996	protein_coding	Y87G2A.19
WBGene00044302	-1.27117	0.0353039	pseudogene	F28E10.5
WBGene00044316	-2.5475	4.56389e-12	protein_coding	F41G3.21
WBGene00044382	-2.1694	0.0233508	protein_coding	Y14H12A.2
WBGene00044385	-3.50047	0.000652909	protein_coding	F59A6.10
WBGene00044387	-1.32008	0.0132522	protein_coding	C27A2.8
WBGene00044391	-3.08397	3.78322e-07	protein_coding	C25H3.15
WBGene00044395	-1.51427	0.00814435	protein_coding	R12C12.10
WBGene00044463	-1.57579	0.00361991	protein_coding	W09G12.10
WBGene00044467	-1.1139	0.000228691	protein_coding	R05C11.4
WBGene00044479	-4.04787	1.50894e-11	protein_coding	F15E6.10
WBGene00044484	-1.84037	0.0018061	protein_coding	hot-9
WBGene00044533	-2.42791	5.4801e-08	protein_coding	F41F3.8
WBGene00044537	-1.74254	0.0377396	protein_coding	B0238.15
WBGene00044554	-1.07175	0.00450929	protein_coding	F41E6.15
WBGene00044582	-1.29955	0.0497894	protein_coding	B0222.11
WBGene00044584	-1.59963	0.013373	protein_coding	T03G11.9
WBGene00044620	-1.71601	1.07784e-07	protein_coding	bus-4
WBGene00044621	-2.17586	2.47459e-13	protein_coding	bus-5
WBGene00044623	-1.39213	3.58422e-05	protein_coding	bus-8B
WBGene00044662	-1.9773	0.00679793	protein_coding	F26G1.9
WBGene00044701	-1.91184	7.09055e-06	protein_coding	AH9.6
WBGene00044723	-1.67867	2.2643e-05	protein_coding	K11H12.11
WBGene00044728	-1.74603	3.07852e-12	ncRNA	Y53F4B.45
WBGene00044767	-1.43802	4.81628e-07	protein_coding	T23B7.3
WBGene00044774	-1.12249	0.0051969	protein_coding	F16B3.3
WBGene00044901	-1.03346	0.000442542	protein_coding	Y41G9A.10
WBGene00044997	-1.4649	0.0464175	pseudogene	nspd-11
WBGene00045050	-1.53012	0.0016656	protein_coding	ZC15.10
WBGene00045208	-3.20033	4.71102e-07	protein_coding	F13E9.15
WBGene00045250	-1.93763	0.00105198	protein_coding	Y73B6BL.47
WBGene00045297	-1.50858	0.00918363	protein_coding	fbxc-43
WBGene00045386	-1.51078	0.01321	protein_coding	nlp-76
WBGene00045460	-5.18916	0.000114445	protein_coding	C15C8.8
WBGene00077691	-4.43749	1.49592e-25	protein_coding	idpc-4
WBGene00077697	-1.93637	6.02227e-13	protein_coding	F58E6.13
WBGene00119203	-1.17663	0.00683815	protein_coding	T04A8.18
WBGene00164969	-4.66032	0.000255204	protein_coding	K09C8.9
WBGene00175027	-2.53603	1.5642e-08	protein_coding	W02F12.8
WBGene00189950	-1.50309	0.0127152	protein_coding	C39B5.14
WBGene00195004	-2.51742	7.21971e-05	protein_coding	K08D12.8
WBGene00195012	-1.72605	4.89401e-06	protein_coding	Y38C1BA.4
WBGene00198772	-1.60192	0.020579	ncRNA	T25C12.6
WBGene00206502	-3.48908	0.00381305	protein_coding	T01B7.13
WBGene00219362	-1.61782	0.00954326	protein_coding	ZK470.14
WBGene00219436	-2.26303	5.55448e-08	protein_coding	C49H3.16
WBGene00219949	-1.5382	0.00587301	ncRNA	F44E5.16
WBGene00219950	-2.10859	2.76813e-06	ncRNA	F46A8.13
WBGene00220133	-2.17537	0.00560331	ncRNA	Y14H12A.4
WBGene00220261	-1.86968	0.00126128	protein_coding	ZC434.10
WBGene00235287	-2.56203	0.00570768	protein_coding	Y55F3C.17
WBGene00235291	-1.73045	0.000528524	protein_coding	C01G5.25
WBGene00235308	-2.46666	0.013643	protein_coding	C37C3.17
WBGene00235340	-1.07063	0.00793962	protein_coding	C45G7.13
WBGene00249826	-2.13852	0.0235144	ncRNA	F42A9.18
WBGene00270320	-1.38319	0.0183675	protein_coding	F27D9.13
WBGene00271636	-1.16859	0.0409488	ncRNA	W05G11.8
WBGene00303081	-1.17194	0.00457328	protein_coding	bus-8A
WBGene00305067	-2.20705	1.67625e-08	protein_coding	F10C5.3
WBGene00305980	-1.98618	5.34804e-09	pseudogene	C18H2.9
WBGene00305992	-1.42476	0.0300532	protein_coding	E02H9.13
WBGene00306131	-1.19342	0.0369801	protein_coding	Y34B4A.20
