# Supplementary material for: FG repeats drive co-clustering of nuclear pores and P granules in the C. elegans germline
Source: Development. 2025 Mar 27;152(6):dev204585. doi: 10.1242/dev.204585 (PMC12050070; doi:10.1242/dev.204585)
Supplement: Table S8. List of upregulated sRNAs in nup214Δ mip-1Δ relative to N2 [file develop-152-204585-TableS8.xlsx]

## Sheet: Sheet1
gene_id	log2FoldChange	padj	gene_biotype	gene_name
WBGene00172136	1.50164	0.0420496	piRNA	21ur-6357
WBGene00006964	1.50167	5.77106e-16	protein_coding	xrn-2
WBGene00008006	1.50228	9.92944e-35	protein_coding	tag-325
WBGene00015418	1.5025	1.07294e-13	protein_coding	pac-1
WBGene00194836	1.50261	1.13702e-16	pseudogene	C25H3.18
WBGene00171971	1.5047	0.0222195	piRNA	21ur-10326
WBGene00020129	1.50496	0.0001647	pseudogene	R193.3
WBGene00017782	1.50632	5.79087e-46	protein_coding	F25E5.1
WBGene00003254	1.50815	5.45426e-06	protein_coding	mig-23
WBGene00171392	1.50861	0.0443675	piRNA	21ur-10321
WBGene00000900	1.50923	2.39683e-07	protein_coding	daf-4
WBGene00022321	1.50979	0.003409	protein_coding	fbxa-25
WBGene00004203	1.51266	1.64531e-09	protein_coding	swsn-1
WBGene00048386	1.51519	0.0234154	piRNA	21ur-1595
WBGene00196368	1.51586	0.0219589	ncRNA	Y76A2B.7
WBGene00021027	1.51614	1.35143e-91	protein_coding	W04C9.5
WBGene00016273	1.51805	1.52123e-34	protein_coding	C30G12.1
WBGene00008549	1.51992	7.92939e-14	protein_coding	din-1
WBGene00003182	1.52101	7.30051e-18	protein_coding	mef-2
WBGene00006557	1.5223	0.0172585	protein_coding	tbx-38
WBGene00022155	1.52242	2.65256e-05	protein_coding	Y71G12B.17
WBGene00010925	1.5227	0.037059	protein_coding	mfsd-11
WBGene00219547	1.52425	4.28856e-06	protein_coding	T06A10.106
WBGene00003696	1.52426	6.94054e-05	protein_coding	nhr-106
WBGene00008444	1.52479	1.3884e-24	protein_coding	tbc-14
WBGene00047451	1.5262	0.00301906	piRNA	21ur-4108
WBGene00010341	1.52753	0.00130081	protein_coding	glo-3
WBGene00046771	1.5287	0.0404197	piRNA	21ur-2361
WBGene00170150	1.53196	0.0485709	piRNA	21ur-11317
WBGene00020386	1.53401	0.00158981	protein_coding	dach-1
WBGene00049965	1.53504	0.0297283	piRNA	21ur-1373
WBGene00010524	1.5354	0.0280515	protein_coding	K03B8.6
WBGene00008547	1.53574	1.83031e-08	protein_coding	F07A11.4
WBGene00021117	1.53637	0.0012529	protein_coding	clec-126
WBGene00011968	1.53708	9.84537e-68	protein_coding	T23G11.1
WBGene00011047	1.53758	1.50712e-56	protein_coding	tebp-1
WBGene00009965	1.53764	0.0280419	protein_coding	frpr-9
WBGene00015331	1.53834	0.0248951	protein_coding	C02B10.6
WBGene00007593	1.53862	5.96341e-06	protein_coding	C14H10.3
WBGene00021416	1.53964	4.34508e-14	protein_coding	mksr-2
WBGene00045852	1.54075	0.0029416	piRNA	21ur-4338
WBGene00017336	1.54241	0.00567934	protein_coding	ugt-41
WBGene00018194	1.54298	1.08278e-05	pseudogene	F39E9.1
WBGene00003787	1.54352	1.47941e-35	protein_coding	npp-1
WBGene00016796	1.54354	2.01792e-14	protein_coding	cec-2
WBGene00007070	1.54428	7.16858e-05	protein_coding	ugt-49
WBGene00048293	1.54507	0.0240388	piRNA	21ur-4286
WBGene00011774	1.54631	7.51472e-08	protein_coding	ttr-54
WBGene00046312	1.54639	0.0489562	piRNA	21ur-2870
WBGene00172444	1.54657	0.0137851	piRNA	21ur-6492
WBGene00169560	1.54722	0.0459593	piRNA	21ur-5536
WBGene00045816	1.54749	0.00575799	piRNA	21ur-73
WBGene00047622	1.55002	0.0396765	piRNA	21ur-4049
WBGene00001397	1.55208	0.0204451	protein_coding	fat-5
WBGene00012731	1.55336	7.20021e-08	protein_coding	Y39G8C.2
WBGene00168056	1.55345	0.0492078	piRNA	21ur-15409
WBGene00004038	1.55361	3.58608e-16	protein_coding	plc-3
WBGene00044312	1.55458	5.82189e-21	protein_coding	K04C2.8
WBGene00006369	1.55572	3.12989e-19	protein_coding	sym-4
WBGene00171306	1.55669	0.000181074	piRNA	21ur-6180
WBGene00002204	1.5587	0.00100436	protein_coding	kin-21
WBGene00050332	1.55894	0.0361309	piRNA	21ur-812
WBGene00198093	1.56067	0.00567934	ncRNA	F55A12.14
WBGene00165005	1.56253	0.00115257	piRNA	21ur-12650
WBGene00000797	1.56412	4.47529e-11	protein_coding	crn-4
WBGene00008970	1.56615	2.46368e-07	protein_coding	F20C5.5
WBGene00009902	1.56621	7.35644e-10	protein_coding	drd-1
WBGene00008100	1.56718	9.78368e-05	protein_coding	C44H9.5
WBGene00013809	1.56852	4.7813e-06	protein_coding	Y116A8C.33
WBGene00166851	1.56869	0.0327622	piRNA	21ur-7942
WBGene00045718	1.57047	0.0289693	piRNA	21ur-1995
WBGene00172512	1.57069	0.0147192	piRNA	21ur-6374
WBGene00012699	1.57275	6.265e-06	protein_coding	Y39B6A.41
WBGene00044391	1.57386	0.00100766	protein_coding	C25H3.15
WBGene00008206	1.57514	1.88625e-05	protein_coding	set-6
WBGene00007362	1.57668	7.64092e-05	protein_coding	cyp-35C1
WBGene00002299	1.57682	3.00155e-12	protein_coding	let-23
WBGene00174055	1.57805	0.0284933	piRNA	21ur-5764
WBGene00001752	1.57826	0.00773338	protein_coding	gst-4
WBGene00022326	1.57889	4.93801e-18	protein_coding	fbxa-14
WBGene00016315	1.57946	1.114e-06	protein_coding	C32D5.7
WBGene00022145	1.57953	3.52104e-19	protein_coding	Y71G12B.5
WBGene00048249	1.58052	0.00347863	piRNA	21ur-253
WBGene00171413	1.58257	0.0107192	piRNA	21ur-6630
WBGene00235269	1.58366	0.00044427	protein_coding	F59E12.15
WBGene00166341	1.58385	0.00376137	piRNA	21ur-12761
WBGene00021818	1.58393	2.4609e-06	protein_coding	Y53G8B.2
WBGene00195828	1.58401	0.00259404	ncRNA	Y105C5B.1414
WBGene00010731	1.58542	4.62078e-95	protein_coding	K10C3.4
WBGene00016892	1.58696	2.74248e-09	protein_coding	pgph-3
WBGene00012762	1.58698	5.71379e-28	protein_coding	Y41E3.1
WBGene00009104	1.58727	0.00104156	pseudogene	F25C8.1
WBGene00018767	1.5883	1.81424e-22	protein_coding	F53G2.2
WBGene00003625	1.5935	5.99494e-09	protein_coding	nhr-31
WBGene00045849	1.59356	0.0115731	piRNA	21ur-5274
WBGene00165648	1.59358	0.0033649	piRNA	21ur-8020
WBGene00004343	1.59435	4.85551e-100	protein_coding	rgr-1
WBGene00012641	1.59528	2.47932e-120	protein_coding	epg-6
WBGene00000539	1.59608	0.000527225	protein_coding	cln-3.1
WBGene00173354	1.59747	0.0166567	piRNA	21ur-14708
WBGene00021565	1.59774	0.000224569	protein_coding	Y45G12C.1
WBGene00219316	1.59912	5.36255e-06	protein_coding	F21A3.11
WBGene00015562	1.59922	1.75267e-18	pseudogene	C07D8.2
WBGene00010700	1.60172	1.04896e-67	protein_coding	nipi-3
WBGene00009628	1.60176	3.75054e-09	protein_coding	tatn-1
WBGene00005649	1.60202	0.0109253	protein_coding	srp-8
WBGene00045610	1.60245	0.0343571	piRNA	21ur-1584
WBGene00306002	1.60246	1.75747e-06	protein_coding	T24C4.10
WBGene00016425	1.60314	3.08632e-09	protein_coding	C34H4.2
WBGene00010196	1.60442	2.34514e-05	protein_coding	F57C2.4
WBGene00048635	1.60578	0.0272215	piRNA	21ur-2462
WBGene00008944	1.60981	1.42406e-17	protein_coding	F19B2.5
WBGene00046512	1.61145	0.048733	piRNA	21ur-4359
WBGene00045365	1.61218	0.0310073	protein_coding	ZC449.7
WBGene00009389	1.61462	0.000217166	protein_coding	F35B12.10
WBGene00013195	1.61465	2.18651e-13	protein_coding	Y54E2A.10
WBGene00048709	1.61702	0.014795	piRNA	21ur-4503
WBGene00015753	1.61853	0.0377298	protein_coding	C14B9.3
WBGene00206487	1.61864	0.00294048	protein_coding	best-19
WBGene00013923	1.61888	0.00106791	protein_coding	ghi-1
WBGene00022063	1.61905	7.64408e-09	protein_coding	nlp-81
WBGene00049890	1.62045	0.0150162	piRNA	21ur-4983
WBGene00007677	1.62123	0.010058	pseudogene	C18D4.8
WBGene00013443	1.62136	8.14436e-20	protein_coding	such-1
WBGene00009412	1.62228	4.52381e-11	protein_coding	F35E2.5
WBGene00011560	1.62239	2.39066e-16	protein_coding	T07C4.3
WBGene00000071	1.62311	0.000157502	protein_coding	acy-4
WBGene00015362	1.62413	2.39964e-05	protein_coding	fbxa-105
WBGene00008422	1.62546	2.0696e-10	protein_coding	ecps-1
WBGene00015695	1.62649	1.25485e-06	protein_coding	ugt-26
WBGene00010540	1.62669	8.22473e-09	protein_coding	K03H1.5
WBGene00013633	1.62918	1.12309e-06	protein_coding	Y105C5A.8
WBGene00194730	1.63072	0.0461062	protein_coding	C29E4.17
WBGene00014134	1.63255	0.00458057	pseudogene	ZK896.3
WBGene00019986	1.63276	3.4019e-11	protein_coding	R09F10.1
WBGene00166034	1.6343	0.0287944	piRNA	21ur-7461
WBGene00011147	1.63466	0.000314774	protein_coding	R08D7.7
WBGene00047813	1.63594	0.035836	piRNA	21ur-3613
WBGene00047828	1.6364	0.0484167	piRNA	21ur-2985
WBGene00006951	1.63655	4.46199e-15	protein_coding	wrt-5
WBGene00047200	1.63657	0.0440139	piRNA	21ur-5212
WBGene00172641	1.63667	0.0230505	piRNA	21ur-6546
WBGene00235300	1.6377	4.87532e-25	protein_coding	T06A10.107
WBGene00018333	1.6383	0.0158651	protein_coding	cyp-33E3
WBGene00019012	1.64127	0.0184709	protein_coding	F57C9.6
WBGene00172131	1.64298	0.0208932	piRNA	21ur-7488
WBGene00173519	1.64352	0.00123336	piRNA	21ur-11171
WBGene00021889	1.64451	0.000520436	pseudogene	Y54G2A.24
WBGene00017957	1.64503	1.20423e-07	protein_coding	F31F4.1
WBGene00173160	1.64737	2.22218e-07	piRNA	21ur-9061
WBGene00014102	1.64762	1.15893e-30	protein_coding	best-25
WBGene00007745	1.64825	0.00102819	protein_coding	C26D10.4
WBGene00045524	1.64838	0.0249837	piRNA	21ur-2872
WBGene00049393	1.64948	0.0413589	piRNA	21ur-2893
WBGene00003877	1.64976	6.3065e-12	protein_coding	pept-1
WBGene00019493	1.65128	1.49511e-08	protein_coding	catp-5
WBGene00019290	1.65166	0.00770239	protein_coding	K02A2.5
WBGene00049239	1.65296	0.0476094	piRNA	21ur-3502
WBGene00019079	1.65436	4.61477e-09	protein_coding	rpa-4
WBGene00004347	1.65661	4.4022e-07	protein_coding	rgs-4
WBGene00048014	1.66066	0.00365723	piRNA	21ur-4996
WBGene00166782	1.66119	0.000678418	piRNA	21ur-5456
WBGene00013606	1.66488	6.96735e-73	protein_coding	cand-1
WBGene00219838	1.66547	2.67082e-67	ncRNA	C28H8.14
WBGene00018594	1.66646	7.45466e-07	protein_coding	aman-3
WBGene00011661	1.66742	1.04413e-21	protein_coding	ztf-27
WBGene00012474	1.66925	9.1719e-15	protein_coding	attf-6
WBGene00000709	1.6693	0.000149111	pseudogene	col-136
WBGene00018415	1.67226	0.025813	protein_coding	nhr-184
WBGene00008848	1.67363	1.83927e-12	protein_coding	inft-2
WBGene00047766	1.67388	0.0178894	piRNA	21ur-3735
WBGene00044476	1.67396	0.0141821	protein_coding	F56D6.14
WBGene00022130	1.67521	8.16101e-25	protein_coding	Y71F9B.9
WBGene00168781	1.67567	0.00361877	piRNA	21ur-14852
WBGene00165909	1.67678	0.037059	piRNA	21ur-6636
WBGene00018226	1.67886	0.001196	protein_coding	F40B5.2
WBGene00013620	1.68202	0.000339863	protein_coding	fbxa-111
WBGene00015094	1.68236	8.15414e-18	protein_coding	B0261.6
WBGene00014667	1.68312	8.01024e-24	pseudogene	C06A1.4
WBGene00165021	1.68477	0.0438072	piRNA	21ur-8417
WBGene00004166	1.68598	9.73968e-33	protein_coding	scc-2
WBGene00022379	1.68641	4.22621e-61	protein_coding	Y94H6A.7
WBGene00008804	1.68814	0.000394151	protein_coding	acp-4
WBGene00015093	1.69097	0.042538	protein_coding	B0261.5
WBGene00045282	1.69207	0.000962603	ncRNA	Y57G11C.56
WBGene00049437	1.69216	0.0119634	piRNA	21ur-107
WBGene00000186	1.69286	9.98496e-43	protein_coding	ark-1
WBGene00018783	1.69339	3.12151e-05	protein_coding	cbs-2
WBGene00013429	1.69504	9.54706e-15	protein_coding	Y66D12A.3
WBGene00022813	1.69523	0.000195008	protein_coding	ZK742.3
WBGene00019663	1.6959	4.85046e-06	protein_coding	K11H12.7
WBGene00009497	1.6959	0.00111537	protein_coding	F36H1.12
WBGene00170651	1.69675	0.0370982	piRNA	21ur-5761
WBGene00011615	1.69862	2.81813e-19	protein_coding	lsd-1
WBGene00002213	1.69926	6.47406e-08	protein_coding	kin-32
WBGene00014024	1.69967	0.00966152	protein_coding	ZK637.4
WBGene00021645	1.70064	1.53788e-23	protein_coding	Y47G6A.19
WBGene00049243	1.70241	0.0376156	piRNA	21ur-1025
WBGene00045920	1.70242	0.048572	piRNA	21ur-3670
WBGene00199045	1.70654	0.00527963	ncRNA	Y53F4B.58
WBGene00170266	1.71182	0.0199258	piRNA	21ur-6294
WBGene00001753	1.71195	2.16204e-35	protein_coding	gst-5
WBGene00219931	1.71375	0.00243558	ncRNA	F33C8.10
WBGene00016595	1.7167	1.44231e-14	protein_coding	cest-10
WBGene00011097	1.71735	0.0253243	protein_coding	nhr-206
WBGene00047399	1.71751	0.0273483	piRNA	21ur-3672
WBGene00165161	1.72399	0.0186984	piRNA	21ur-6421
WBGene00047786	1.72542	0.0375712	piRNA	21ur-195
WBGene00235290	1.72815	0.0092907	protein_coding	Y59H11AR.10
WBGene00013836	1.72822	0.0114686	protein_coding	fbxa-29
WBGene00018928	1.72945	5.29688e-43	protein_coding	F56B3.2
WBGene00050425	1.73088	0.037059	piRNA	21ur-4956
WBGene00048159	1.73301	0.0363945	piRNA	21ur-3427
WBGene00050560	1.73325	0.0183294	piRNA	21ur-721
WBGene00166196	1.73377	0.0373813	piRNA	21ur-10206
WBGene00044461	1.73415	5.7611e-81	protein_coding	Y18H1A.14
WBGene00194742	1.73461	0.00899797	protein_coding	F37C12.21
WBGene00012802	1.73502	9.1529e-19	protein_coding	set-25
WBGene00001669	1.73561	0.000605032	protein_coding	gpa-7
WBGene00013825	1.73725	2.55924e-13	protein_coding	Y116F11B.9
WBGene00049610	1.73888	0.010097	piRNA	21ur-2496
WBGene00004771	1.74231	2.97708e-14	protein_coding	sem-2
WBGene00023423	1.74427	3.25385e-05	protein_coding	F43C1.7
WBGene00046237	1.7477	0.0161818	piRNA	21ur-1968
WBGene00048957	1.74825	0.0272435	piRNA	21ur-1944
WBGene00018462	1.74858	0.00469634	protein_coding	F45E1.1
WBGene00172583	1.7486	0.0435047	piRNA	21ur-5709
WBGene00003579	1.74866	2.41469e-16	protein_coding	ndx-2
WBGene00022129	1.74912	6.7653e-06	protein_coding	lron-11
WBGene00269433	1.74935	6.86011e-09	protein_coding	T16G12.12
WBGene00007946	1.75188	0.00473675	protein_coding	ugt-33
WBGene00169331	1.75299	0.0134337	piRNA	21ur-7736
WBGene00166045	1.75396	0.016749	piRNA	21ur-5670
WBGene00017287	1.75476	2.28089e-10	pseudogene	F09E5.9
WBGene00011212	1.76097	2.14031e-22	protein_coding	R10E8.6
WBGene00013068	1.7614	0.00387691	protein_coding	Y51A2B.4
WBGene00012144	1.76207	3.78448e-09	protein_coding	lgmn-1
WBGene00012155	1.76272	9.44544e-20	protein_coding	VW02B12L.2
WBGene00001594	1.76324	0.00845293	protein_coding	glc-4
WBGene00005949	1.7646	0.0239231	protein_coding	srx-58
WBGene00050158	1.76515	0.0297249	piRNA	21ur-2823
WBGene00015198	1.76528	0.0418474	protein_coding	clec-2
WBGene00008349	1.76606	1.77367e-27	pseudogene	CE7X_3.1
WBGene00050768	1.77275	0.0453089	piRNA	21ur-5032
WBGene00167459	1.77318	0.0130409	piRNA	21ur-7528
WBGene00206372	1.77547	2.18984e-10	protein_coding	B0454.26
WBGene00050637	1.77849	0.00581553	piRNA	21ur-28
WBGene00219722	1.77904	0.00023066	lincRNA	linc-154
WBGene00010581	1.78391	3.73321e-50	protein_coding	K05C4.4
WBGene00044663	1.78497	0.0460869	protein_coding	F26G1.10
WBGene00019720	1.7857	3.6106e-05	protein_coding	M01H9.4
WBGene00007506	1.78615	0.001662	protein_coding	fbxc-58
WBGene00009453	1.78811	3.9763e-54	protein_coding	F36A2.3
WBGene00048296	1.78952	0.0323518	piRNA	21ur-2438
WBGene00049002	1.78994	0.00462269	piRNA	21ur-4775
WBGene00174102	1.79022	0.0498707	piRNA	21ur-6277
WBGene00044083	1.79152	0.0472163	protein_coding	tin-9.2
WBGene00020460	1.7916	4.04444e-06	protein_coding	nhr-273
WBGene00048886	1.79194	0.0382418	piRNA	21ur-2122
WBGene00020722	1.79261	2.07517e-20	protein_coding	gplb-1
WBGene00166081	1.79612	0.0258141	piRNA	21ur-7526
WBGene00011562	1.7988	1.84867e-13	protein_coding	sas-7
WBGene00006575	1.79929	7.53366e-36	protein_coding	tir-1
WBGene00003822	1.80073	3.565e-52	protein_coding	nsy-1
WBGene00021597	1.80414	1.12701e-08	protein_coding	spsb-1
WBGene00013385	1.80687	7.87762e-10	protein_coding	Y62E10A.19
WBGene00166780	1.809	0.0401847	piRNA	21ur-6105
WBGene00047926	1.80915	0.00596258	piRNA	21ur-4942
WBGene00020015	1.80951	0.00240907	protein_coding	nhr-210
WBGene00017736	1.80961	2.6976e-68	protein_coding	F23C8.7
WBGene00235153	1.81051	0.0266775	ncRNA	Y7A5A.23
WBGene00006953	1.81137	8.73479e-05	protein_coding	wrt-7
WBGene00050222	1.81161	0.0285783	piRNA	21ur-4489
WBGene00271798	1.81314	0.000484468	protein_coding	F54D5.24
WBGene00006342	1.81318	1.06112e-53	protein_coding	sup-37
WBGene00049492	1.81522	0.0115565	piRNA	21ur-1082
WBGene00007752	1.81659	1.35267e-29	protein_coding	wdfy-3
WBGene00045527	1.82012	0.0283928	piRNA	21ur-3449
WBGene00003689	1.82155	0.0196154	protein_coding	nhr-99
WBGene00011823	1.82186	0.0048821	protein_coding	T18D3.6
WBGene00167581	1.82232	0.00347489	piRNA	21ur-6195
WBGene00173874	1.82385	0.0424139	piRNA	21ur-8156
WBGene00049050	1.824	0.0334425	piRNA	21ur-1270
WBGene00006760	1.82426	4.02842e-10	protein_coding	unc-23
WBGene00004825	1.82735	1.18604e-13	protein_coding	skr-19
WBGene00003725	1.82751	2.81914e-09	protein_coding	nhr-135
WBGene00019691	1.8277	0.0116205	protein_coding	K12H6.12
WBGene00169031	1.82917	0.0263842	piRNA	21ur-6465
WBGene00044607	1.8295	0.0369099	protein_coding	spp-25
WBGene00010784	1.83075	0.00130653	protein_coding	twk-48
WBGene00016903	1.83082	0.00814084	protein_coding	2024-03-04
WBGene00016956	1.83122	3.10199e-05	protein_coding	C55C3.6
WBGene00011495	1.83277	8.6044e-26	protein_coding	T05F1.11
WBGene00016441	1.83316	2.70166e-18	protein_coding	C35D10.3
WBGene00044128	1.84013	0.0101965	pseudogene	BE10.6
WBGene00220042	1.8406	0.00043641	ncRNA	R11E3.18
WBGene00020172	1.84188	4.78625e-42	protein_coding	thoc-1
WBGene00020591	1.84197	0.000653225	pseudogene	nhr-220
WBGene00050200	1.84521	0.0283084	piRNA	21ur-3798
WBGene00012532	1.84628	0.000232033	protein_coding	crp-1
WBGene00010034	1.84874	0.00281629	protein_coding	F54B11.11
WBGene00045727	1.85253	0.00074906	piRNA	21ur-719
WBGene00044261	1.85331	5.72659e-14	protein_coding	Y87G2A.20
WBGene00169405	1.85383	0.0275406	piRNA	21ur-11459
WBGene00049672	1.85389	0.0370532	piRNA	21ur-3801
WBGene00168437	1.85436	8.07259e-05	piRNA	21ur-10491
WBGene00008205	1.85557	4.43834e-13	protein_coding	sams-1
WBGene00048939	1.85985	0.00567934	piRNA	21ur-3989
WBGene00019721	1.86014	0.038531	protein_coding	M01H9.5
WBGene00170961	1.86065	0.0186578	piRNA	21ur-11506
WBGene00001814	1.86103	1.05442e-30	protein_coding	haf-4
WBGene00018823	1.86204	1.03612e-12	protein_coding	F54E2.1
WBGene00050353	1.86251	0.0219436	piRNA	21ur-1773
WBGene00045758	1.86253	0.00331345	piRNA	21ur-133
WBGene00006647	1.86321	4.80796e-34	protein_coding	tsr-1
WBGene00048979	1.86343	0.00755722	piRNA	21ur-1947
WBGene00050226	1.86347	1.9557e-06	piRNA	21ur-2314
WBGene00020419	1.86413	2.39991e-39	protein_coding	acdh-4
WBGene00015220	1.86458	1.72842e-09	protein_coding	B0507.3
WBGene00049390	1.86793	0.000339633	piRNA	21ur-1216
WBGene00047840	1.86911	0.0411572	piRNA	21ur-1778
WBGene00001441	1.86954	4.81909e-12	protein_coding	fkh-9
WBGene00014202	1.86954	4.74968e-97	protein_coding	mmcm-1
WBGene00173658	1.86971	0.0427169	piRNA	21ur-6325
WBGene00018346	1.86987	0.00317036	protein_coding	F42C5.4
WBGene00220002	1.87085	3.89097e-09	snoRNA	K02F6.11
WBGene00002276	1.8717	7.84114e-30	protein_coding	lem-3
WBGene00017501	1.87218	8.0313e-05	protein_coding	pud-3
WBGene00007722	1.8748	1.11483e-08	protein_coding	C25D7.15
WBGene00017478	1.87568	1.72266e-06	protein_coding	cest-26
WBGene00021446	1.87693	0.000128835	protein_coding	hlh-33
WBGene00168917	1.88213	0.00604713	piRNA	21ur-6066
WBGene00022893	1.88649	1.2457e-05	protein_coding	ZK1290.13
WBGene00012402	1.88737	0.00536914	protein_coding	sfxn-1.3
WBGene00008830	1.88792	0.000502979	protein_coding	nhr-176
WBGene00016224	1.88919	1.34104e-06	pseudogene	fbxa-57
WBGene00007440	1.89213	0.00335586	protein_coding	C08E8.4
WBGene00169869	1.89218	0.0123724	piRNA	21ur-7142
WBGene00045416	1.8931	0.0326865	protein_coding	Y37H2A.14
WBGene00012908	1.89453	1.24814e-12	protein_coding	Y46G5A.18
WBGene00048715	1.8956	0.00161337	piRNA	21ur-2908
WBGene00007724	1.89773	9.94244e-09	protein_coding	C25F9.4
WBGene00007904	1.89823	9.06276e-11	protein_coding	C33G3.4
WBGene00003652	1.89946	1.32052e-05	protein_coding	nhr-62
WBGene00021809	1.89987	2.20718e-43	protein_coding	Y53G8AR.1
WBGene00019344	1.90092	2.58448e-09	protein_coding	dhhc-10
WBGene00009773	1.90524	1.77673e-15	protein_coding	lipl-2
WBGene00018965	1.90614	3.42471e-16	protein_coding	F56D2.3
WBGene00011445	1.90692	3.73044e-08	protein_coding	T04F8.7
WBGene00008302	1.90703	0.00182255	protein_coding	pals-38
WBGene00050430	1.90771	0.0152896	piRNA	21ur-1060
WBGene00021519	1.90933	3.03789e-11	protein_coding	Y41D4B.17
WBGene00007728	1.9102	0.0361311	protein_coding	C25F9.9
WBGene00018929	1.91084	1.06727e-40	pseudogene	F56B3.3
WBGene00048000	1.91085	0.0401847	piRNA	21ur-4854
WBGene00017908	1.91363	3.65467e-10	protein_coding	F28H1.1
WBGene00020510	1.91571	0.0136711	protein_coding	T14G11.1
WBGene00011407	1.91583	1.44247e-07	protein_coding	ppat-1
WBGene00021945	1.91835	1.17081e-55	protein_coding	lem-4
WBGene00015828	1.92029	0.0028418	protein_coding	math-14
WBGene00219921	1.92064	0.00552425	ncRNA	F28B1.13
WBGene00050730	1.92128	0.0428109	piRNA	21ur-4692
WBGene00016865	1.92128	0.000697928	protein_coding	ets-9
WBGene00046065	1.9221	0.0403856	piRNA	21ur-1383
WBGene00045468	1.92438	8.41714e-15	protein_coding	F08A8.8
WBGene00010644	1.92573	0.00222346	protein_coding	K07G5.5
WBGene00021939	1.92682	6.57286e-30	protein_coding	Y55F3BR.2
WBGene00167264	1.92708	0.004671	piRNA	21ur-5706
WBGene00166886	1.9271	0.0459297	piRNA	21ur-6310
WBGene00004195	1.92949	1.11517e-07	protein_coding	prx-6
WBGene00017687	1.92998	1.99491e-35	protein_coding	ets-4
WBGene00017216	1.93139	0.00115571	protein_coding	F07F6.2
WBGene00021698	1.93253	1.21531e-22	protein_coding	frl-1
WBGene00048839	1.93427	0.0304213	piRNA	21ur-1498
WBGene00174303	1.93584	0.0240774	piRNA	21ur-10859
WBGene00021245	1.93599	1.31152e-09	protein_coding	Y22D7AL.6
WBGene00174120	1.93765	0.000202091	piRNA	21ur-6030
WBGene00000118	1.93949	4.12887e-11	protein_coding	alh-12
WBGene00006523	1.93957	2.59454e-37	protein_coding	tam-1
WBGene00219904	1.94328	0.0179085	ncRNA	F19C6.12
WBGene00047454	1.94402	0.046555	piRNA	21ur-4671
WBGene00011487	1.94406	6.35953e-15	protein_coding	T05E12.6
WBGene00011852	1.94438	0.0387878	protein_coding	clec-26
WBGene00018608	1.94502	3.60451e-42	protein_coding	F48E3.9
WBGene00048013	1.94576	2.69192e-08	piRNA	21ur-3598
WBGene00003716	1.94839	0.0184268	protein_coding	nhr-126
WBGene00170100	1.95004	0.0322622	piRNA	21ur-6284
WBGene00016884	1.95083	3.56403e-05	protein_coding	C52E2.5
WBGene00173610	1.95235	0.0361785	piRNA	21ur-5518
WBGene00046811	1.95367	0.0452483	piRNA	21ur-2687
WBGene00015930	1.95396	0.00017576	protein_coding	cest-4
WBGene00001963	1.96038	3.63133e-70	pseudogene	btb-1
WBGene00019477	1.96099	5.97283e-11	protein_coding	cest-17
WBGene00016204	1.96179	0.0444312	protein_coding	gsto-1
WBGene00007028	1.96366	4.84722e-26	protein_coding	trr-1
WBGene00009135	1.96447	1.93288e-09	protein_coding	F25H9.2
WBGene00012907	1.96635	2.90632e-159	protein_coding	cpt-1
WBGene00021979	1.96693	2.79857e-05	protein_coding	Y58A7A.5
WBGene00011729	1.96709	1.35396e-22	protein_coding	set-16
WBGene00015806	1.96799	7.58258e-208	protein_coding	smrc-1
WBGene00010204	1.96805	8.52445e-49	protein_coding	cpr-9
WBGene00000784	1.96809	2.05881e-08	protein_coding	cpr-4
WBGene00046374	1.97269	0.0103639	piRNA	21ur-4539
WBGene00009226	1.97299	1.41957e-05	protein_coding	cyp-37B1
WBGene00023381	1.97341	0.0124119	pseudogene	Y53G8B.t9
WBGene00171575	1.97934	0.0126961	piRNA	21ur-10136
WBGene00049030	1.98051	0.0117663	piRNA	21ur-4799
WBGene00170182	1.98109	0.00319567	piRNA	21ur-10551
WBGene00007796	1.98167	2.10273e-42	protein_coding	C28D4.10
WBGene00007072	1.9818	7.1897e-10	protein_coding	ugt-1
WBGene00016431	1.98242	1.4236e-06	protein_coding	C35A11.4
WBGene00009889	1.98505	9.3252e-46	protein_coding	F49E11.2
WBGene00018869	1.98835	5.61375e-09	protein_coding	rfip-1
WBGene00002135	1.99024	2.21714e-45	protein_coding	inx-13
WBGene00164968	1.99137	0.000144414	protein_coding	K08H2.10
WBGene00008829	1.9916	0.00191948	protein_coding	cyp-35D1
WBGene00047981	1.9919	0.00432843	piRNA	21ur-1445
WBGene00015225	1.992	0.0155534	protein_coding	B0507.8
WBGene00171883	1.99201	0.0220961	piRNA	21ur-5768
WBGene00021199	1.99328	4.38586e-15	protein_coding	Y17G9B.2
WBGene00021697	1.99472	1.16968e-28	protein_coding	gcn-1
WBGene00018343	1.99482	0.000164886	protein_coding	F42A10.7
WBGene00016177	1.99593	1.92976e-19	protein_coding	C28C12.1
WBGene00169463	1.99807	0.00235829	piRNA	21ur-7316
WBGene00046670	2.00705	0.0467384	piRNA	21ur-5395
WBGene00166312	2.00868	0.0129897	piRNA	21ur-12019
WBGene00016763	2.00916	1.44496e-26	protein_coding	C49A9.9
WBGene00048149	2.01057	0.00850897	piRNA	21ur-2593
WBGene00014137	2.0116	0.0010131	protein_coding	clec-187
WBGene00047235	2.01288	0.0375895	piRNA	21ur-2295
WBGene00012345	2.0129	2.54212e-41	protein_coding	W08E3.4
WBGene00004240	2.01401	7.02154e-21	pseudogene	puf-4
WBGene00010623	2.016	4.79013e-27	protein_coding	K07A12.5
WBGene00077468	2.01856	0.0429793	rRNA	rrn-4.5
WBGene00001761	2.01884	1.37862e-05	protein_coding	gst-13
WBGene00021639	2.01975	8.08053e-44	protein_coding	Y47G6A.13
WBGene00046103	2.01981	0.0465106	piRNA	21ur-3464
WBGene00016714	2.02094	1.20971e-07	protein_coding	C46F2.1
WBGene00044409	2.0228	0.00184616	protein_coding	C45G9.14
WBGene00219264	2.0238	7.89685e-13	miRNA	mir-4936
WBGene00019281	2.02405	0.0402756	protein_coding	K01A2.6
WBGene00046948	2.02874	0.0148933	piRNA	21ur-2252
WBGene00013806	2.02957	1.48024e-10	protein_coding	Y116A8C.29
WBGene00046971	2.02981	0.0325678	piRNA	21ur-452
WBGene00220201	2.02992	4.79538e-05	snoRNA	Y73B3A.30
WBGene00019660	2.03004	1.0969e-06	protein_coding	K11H12.4
WBGene00001774	2.03159	1.5439e-06	protein_coding	gst-26
WBGene00003997	2.03571	5.03466e-17	protein_coding	pgp-3
WBGene00013560	2.03584	6.55351e-20	protein_coding	zip-12
WBGene00012418	2.03723	3.78727e-19	pseudogene	Y7A9C.1
WBGene00166400	2.03894	0.034543	piRNA	21ur-7168
WBGene00013761	2.04171	5.29455e-13	protein_coding	Y113G7B.11
WBGene00170590	2.04178	0.000353519	piRNA	21ur-5780
WBGene00022963	2.04208	0.0154135	tRNA	C48C5.t2
WBGene00010888	2.04245	9.16136e-12	protein_coding	dlc-2
WBGene00010118	2.04471	0.000496196	protein_coding	F55F3.4
WBGene00167977	2.04478	0.00639698	piRNA	21ur-6435
WBGene00017510	2.04549	0.00233547	protein_coding	nhr-178
WBGene00015376	2.04603	0.00292022	protein_coding	C03B1.5
WBGene00173797	2.04682	0.0471734	piRNA	21ur-6346
WBGene00049927	2.04759	0.0143661	piRNA	21ur-1552
WBGene00003003	2.04959	2.96048e-20	protein_coding	lin-14
WBGene00010340	2.05105	4.09536e-08	protein_coding	slcf-1
WBGene00174202	2.05156	0.00852968	piRNA	21ur-15330
WBGene00167572	2.05294	0.0496271	piRNA	21ur-8608
WBGene00045305	2.05555	2.20343e-20	protein_coding	ZC250.4
WBGene00174134	2.05569	0.0284816	piRNA	21ur-8093
WBGene00198032	2.05651	0.0187672	ncRNA	H35N09.4
WBGene00050368	2.05737	0.0406225	piRNA	21ur-3852
WBGene00008227	2.05876	0.00889377	protein_coding	C50B8.5
WBGene00048099	2.06159	0.0136399	piRNA	21ur-1974
WBGene00167601	2.06227	0.0217922	piRNA	21ur-9375
WBGene00022423	2.06599	6.04704e-12	protein_coding	nhr-41
WBGene00013980	2.06691	0.000189202	protein_coding	dos-1
WBGene00198805	2.06833	0.0241091	ncRNA	Y37B11A.4
WBGene00021262	2.06908	6.56345e-20	protein_coding	fbxa-74
WBGene00048146	2.0734	7.77472e-05	piRNA	21ur-3205
WBGene00019599	2.07385	2.67093e-13	protein_coding	acds-10
WBGene00009490	2.07443	3.15396e-06	protein_coding	fbxa-99
WBGene00047343	2.07532	0.0414023	piRNA	21ur-1181
WBGene00019859	2.07554	0.0338167	protein_coding	R03H10.7
WBGene00020944	2.07749	2.70414e-84	ncRNA	W02D7.9
WBGene00007419	2.07907	8.52841e-71	protein_coding	C07E3.9
WBGene00168034	2.08093	0.0162193	piRNA	21ur-8985
WBGene00045575	2.08375	0.00462257	piRNA	21ur-3399
WBGene00009824	2.08438	2.10654e-25	protein_coding	gpdh-1
WBGene00010256	2.08484	0.0196243	protein_coding	hrg-3
WBGene00045517	2.085	8.77155e-15	protein_coding	R11D1.13
WBGene00004145	2.08502	0.000135865	protein_coding	pqn-62
WBGene00021079	2.08642	4.86288e-13	protein_coding	W08A12.2
WBGene00018874	2.0919	0.000502921	protein_coding	tag-234
WBGene00173746	2.09627	0.0397572	piRNA	21ur-6815
WBGene00021050	2.0966	5.41513e-43	ncRNA	W05H9.3
WBGene00166070	2.09719	0.0373792	piRNA	21ur-15467
WBGene00043061	2.09761	0.0385993	protein_coding	Y54G2A.38
WBGene00009433	2.09852	7.58557e-21	protein_coding	F35E12.9
WBGene00047674	2.09854	0.0406966	piRNA	21ur-2733
WBGene00045660	2.09856	0.0371288	piRNA	21ur-5403
WBGene00197078	2.09901	7.77219e-07	ncRNA	F44E7.13
WBGene00012531	2.10233	5.04124e-10	protein_coding	Y32F6B.1
WBGene00167504	2.10563	0.00109873	piRNA	21ur-6212
WBGene00003090	2.10835	6.20041e-07	protein_coding	lys-1
WBGene00019273	2.10982	5.77465e-06	protein_coding	H43E16.1
WBGene00011027	2.11059	0.0377056	protein_coding	R05D7.2
WBGene00016004	2.11485	0.0147675	protein_coding	C18H9.6
WBGene00015227	2.11671	0.00096772	protein_coding	ddn-1
WBGene00048863	2.11697	0.0464665	piRNA	21ur-4285
WBGene00174053	2.11722	0.0448924	piRNA	21ur-13102
WBGene00166543	2.1177	0.0334108	piRNA	21ur-6154
WBGene00219731	2.11772	0.0031751	lincRNA	linc-49
WBGene00007460	2.12158	2.56251e-12	protein_coding	C08F11.13
WBGene00046457	2.12164	0.0399037	piRNA	21ur-4951
WBGene00012959	2.1242	0.0368913	protein_coding	Y47H10A.3
WBGene00001993	2.12441	3.55398e-11	protein_coding	hpd-1
WBGene00167458	2.12477	0.0210446	piRNA	21ur-8999
WBGene00255549	2.12835	0.000472208	antisense_RNA	Y71F9B.24
WBGene00001476	2.12887	1.17158e-08	protein_coding	fmo-1
WBGene00012712	2.12892	3.10623e-37	protein_coding	ttm-1
WBGene00000785	2.12945	4.46363e-11	protein_coding	cpr-5
WBGene00017714	2.12962	1.29418e-38	protein_coding	F22F1.2
WBGene00021116	2.1311	7.34256e-59	protein_coding	ncs-6
WBGene00170533	2.13172	0.0479008	piRNA	21ur-8778
WBGene00045457	2.13183	2.10538e-12	protein_coding	F33H12.7
WBGene00016755	2.13217	0.00251234	protein_coding	C49A9.1
WBGene00008650	2.13345	0.0153787	protein_coding	F10D11.4
WBGene00019213	2.13761	1.54948e-06	protein_coding	H20E11.1
WBGene00015796	2.13817	1.06757e-42	protein_coding	C15F1.5
WBGene00170668	2.13999	0.0160181	piRNA	21ur-7246
WBGene00016912	2.14032	0.0125008	protein_coding	clec-86
WBGene00169429	2.14273	0.0253836	piRNA	21ur-7699
WBGene00006588	2.14318	6.6895e-07	protein_coding	tnt-3
WBGene00201328	2.14333	0.0185098	ncRNA	Y105C5B.1416
WBGene00003889	2.14447	6.46365e-20	protein_coding	osm-9
WBGene00008099	2.14548	1.59288e-58	protein_coding	C44H9.4
WBGene00016849	2.14622	0.0163437	protein_coding	acs-21
WBGene00048801	2.14638	0.0215767	piRNA	21ur-1901
WBGene00050377	2.14764	0.00158219	piRNA	21ur-1353
WBGene00171304	2.15026	0.000829684	piRNA	21ur-6668
WBGene00206374	2.15245	0.00915912	protein_coding	K10G6.9
WBGene00015739	2.15586	2.41658e-07	protein_coding	ugt-7
WBGene00172714	2.15719	0.01465	piRNA	21ur-13201
WBGene00009180	2.15749	1.94359e-61	protein_coding	nurf-1
WBGene00013555	2.15811	8.22516e-07	protein_coding	fbxa-89
WBGene00050439	2.1594	0.0306188	piRNA	21ur-295
WBGene00048375	2.15958	0.0317911	piRNA	21ur-27
WBGene00048713	2.16139	0.0391131	piRNA	21ur-5018
WBGene00017814	2.16526	7.17799e-11	protein_coding	F26A10.2
WBGene00021495	2.1748	0.00174114	protein_coding	sqst-2
WBGene00048255	2.17811	0.0218317	piRNA	21ur-1642
WBGene00046125	2.18151	0.0370358	piRNA	21ur-1236
WBGene00047465	2.18867	0.0102206	piRNA	21ur-1956
WBGene00003705	2.19	0.00045006	protein_coding	nhr-115
WBGene00003699	2.19078	0.000160293	protein_coding	nhr-109
WBGene00048433	2.19139	0.0468489	piRNA	21ur-1380
WBGene00046534	2.19201	0.0226225	piRNA	21ur-807
WBGene00048247	2.19795	0.01613	piRNA	21ur-288
WBGene00171422	2.19908	9.85637e-07	piRNA	21ur-5842
WBGene00008255	2.20194	7.65389e-10	protein_coding	C51E3.10
WBGene00047311	2.20398	0.0161505	piRNA	21ur-743
WBGene00016931	2.20444	2.51069e-83	protein_coding	C54G6.2
WBGene00021534	2.20547	5.66914e-23	protein_coding	mvk-1
WBGene00009903	2.20786	0.000747168	protein_coding	F49E12.10
WBGene00046059	2.20825	0.0325189	piRNA	21ur-1837
WBGene00010009	2.20882	9.50804e-05	protein_coding	F53H4.4
WBGene00000137	2.20967	3.61501e-18	protein_coding	amx-1
WBGene00046750	2.21322	0.00615326	piRNA	21ur-3604
WBGene00168021	2.21932	0.00899395	piRNA	21ur-6682
WBGene00019215	2.22054	3.42838e-13	protein_coding	H20E11.3
WBGene00012359	2.22055	7.75891e-22	protein_coding	smap-1
WBGene00010646	2.22485	6.36508e-07	protein_coding	K08C7.1
WBGene00045791	2.22651	0.0289878	piRNA	21ur-1977
WBGene00015709	2.22674	6.84392e-21	protein_coding	cyp-33A1
WBGene00166369	2.22725	0.047118	piRNA	21ur-6558
WBGene00015946	2.22793	0.000747616	protein_coding	C18A3.10
WBGene00003695	2.2318	9.51534e-17	protein_coding	nhr-105
WBGene00020364	2.23509	0.00017615	pseudogene	T08E11.8
WBGene00013352	2.2391	4.365e-35	protein_coding	lon-8
WBGene00047943	2.23958	0.0292789	piRNA	21ur-4208
WBGene00011950	2.24447	1.18231e-05	protein_coding	T23F6.2
WBGene00048848	2.24497	0.0365154	piRNA	21ur-839
WBGene00010634	2.24573	0.00135851	protein_coding	K07F5.6
WBGene00001555	2.24681	2.25656e-11	protein_coding	gcy-35
WBGene00018266	2.24782	4.77427e-11	protein_coding	nhr-183
WBGene00019803	2.25022	2.73684e-16	protein_coding	PDB1.1
WBGene00171592	2.25051	0.0232019	piRNA	21ur-6250
WBGene00049338	2.25052	0.0498225	piRNA	21ur-668
WBGene00202120	2.2523	0.0363654	ncRNA	C43H6.11
WBGene00046131	2.25234	0.0243936	piRNA	21ur-2193
WBGene00047791	2.25257	0.0265679	piRNA	21ur-4696
WBGene00014893	2.25375	0.0115655	pseudogene	Y43F8C.t5
WBGene00171065	2.25473	0.0309543	piRNA	21ur-7014
WBGene00022327	2.25552	0.000132873	protein_coding	fbxa-15
WBGene00009250	2.25719	1.55677e-05	protein_coding	F29D10.1
WBGene00001049	2.25729	3.43698e-163	protein_coding	dog-1
WBGene00013850	2.26119	0.00123681	protein_coding	ZC84.7
WBGene00044107	2.26465	0.0221548	protein_coding	chca-1
WBGene00047429	2.26545	0.0157583	piRNA	21ur-1797
WBGene00002230	2.27102	4.02858e-79	protein_coding	klp-20
WBGene00168429	2.27443	0.0320252	piRNA	21ur-6094
WBGene00195568	2.27676	0.0139181	ncRNA	F12D9.5
WBGene00011397	2.27838	5.66977e-05	protein_coding	T03E6.8
WBGene00045683	2.28253	0.0160373	piRNA	21ur-5312
WBGene00008306	2.28496	8.95392e-09	pseudogene	C54E10.1
WBGene00021768	2.28503	4.0812e-15	protein_coding	Y51F10.7
WBGene00195182	2.28568	5.36255e-06	protein_coding	C17G10.10
WBGene00219299	2.28579	5.87685e-06	protein_coding	C01G12.16
WBGene00166759	2.28842	0.00611928	piRNA	21ur-10045
WBGene00047442	2.29149	0.0307517	piRNA	21ur-3244
WBGene00050784	2.29212	0.0372029	piRNA	21ur-587
WBGene00173539	2.29287	0.0140622	piRNA	21ur-5459
WBGene00201456	2.29385	0.0286942	ncRNA	Y65B4BR.10
WBGene00002889	2.29484	6.54773e-106	protein_coding	let-765
WBGene00000056	2.29749	1.15601e-51	protein_coding	acr-17
WBGene00011723	2.30105	2.81375e-06	protein_coding	T12A7.2
WBGene00010628	2.30187	2.77326e-05	protein_coding	ceeh-2
WBGene00172361	2.30265	0.0196639	piRNA	21ur-7650
WBGene00010411	2.31024	1.38978e-14	protein_coding	H25K10.1
WBGene00048508	2.3121	0.0323894	piRNA	21ur-414
WBGene00077783	2.31694	4.14283e-26	protein_coding	D1054.18
WBGene00165903	2.31743	0.0195159	piRNA	21ur-6442
WBGene00007273	2.31871	2.98662e-15	protein_coding	C03C10.7
WBGene00045277	2.32413	3.17422e-16	protein_coding	ZK742.6
WBGene00050161	2.32436	0.0273522	piRNA	21ur-1509
WBGene00167423	2.32577	0.0137965	piRNA	21ur-8109
WBGene00003387	2.32672	1.10262e-160	protein_coding	mod-5
WBGene00174125	2.32841	0.0206755	piRNA	21ur-6473
WBGene00013750	2.32854	8.18736e-32	protein_coding	Y113G7A.13
WBGene00000984	2.32898	2.07948e-06	protein_coding	dhs-21
WBGene00047690	2.33065	0.0235103	piRNA	21ur-3817
WBGene00006965	2.33301	0.00357351	protein_coding	xtr-1
WBGene00050819	2.33405	0.0265889	piRNA	21ur-3841
WBGene00170546	2.33691	0.0229502	piRNA	21ur-6169
WBGene00016120	2.33992	2.24386e-220	protein_coding	C25H3.11
WBGene00007196	2.34306	6.97045e-14	protein_coding	B0513.4
WBGene00047851	2.34494	0.015767	piRNA	21ur-4512
WBGene00012671	2.34866	4.30542e-37	protein_coding	Y39B6A.9
WBGene00048266	2.34948	0.0256038	piRNA	21ur-3270
WBGene00172605	2.35064	0.0226912	piRNA	21ur-7319
WBGene00003156	2.35105	9.9585e-29	protein_coding	mcm-4
WBGene00003845	2.35339	4.06251e-20	protein_coding	odd-1
WBGene00048061	2.35386	0.0262029	piRNA	21ur-4873
WBGene00008101	2.35461	8.58795e-14	protein_coding	C44H9.6
WBGene00015859	2.35563	0.0468066	protein_coding	C16D9.4
WBGene00008352	2.35783	7.76451e-21	protein_coding	fbxa-6
WBGene00169151	2.35859	0.0275961	piRNA	21ur-12852
WBGene00016759	2.36099	9.12185e-12	protein_coding	C49A9.5
WBGene00165998	2.36125	0.0465176	piRNA	21ur-9759
WBGene00169565	2.36195	0.0384681	piRNA	21ur-10180
WBGene00167130	2.36244	0.0142996	piRNA	21ur-15204
WBGene00000977	2.36293	0.0497055	protein_coding	dhs-14
WBGene00048257	2.36366	0.00705241	piRNA	21ur-4753
WBGene00019565	2.3642	0.00290869	protein_coding	cyp-35A3
WBGene00011184	2.36587	0.00246856	protein_coding	R09H10.7
WBGene00009065	2.36806	6.46496e-37	protein_coding	F22G12.5
WBGene00046805	2.37146	0.00486496	piRNA	21ur-2703
WBGene00007619	2.37421	4.66846e-08	protein_coding	C15H11.11
WBGene00022030	2.3774	3.73175e-43	protein_coding	Y65B4A.7
WBGene00019587	2.37812	8.12202e-28	pseudogene	K09F6.4
WBGene00010928	2.38179	1.16431e-08	protein_coding	clec-258
WBGene00049987	2.38348	0.0214002	piRNA	21ur-4403
WBGene00014809	2.38734	1.01561e-08	pseudogene	M142.3
WBGene00003670	2.38774	1.87952e-10	protein_coding	nhr-80
WBGene00011494	2.3879	0.0308013	protein_coding	T05F1.9
WBGene00048430	2.38971	0.046867	piRNA	21ur-1656
WBGene00049856	2.39021	0.0172322	piRNA	21ur-5200
WBGene00015087	2.39262	1.69871e-09	protein_coding	B0252.1
WBGene00016405	2.39271	1.08108e-87	protein_coding	hecd-1
WBGene00007928	2.39273	6.60759e-36	protein_coding	C34C12.9
WBGene00022698	2.39608	2.01505e-05	protein_coding	ZK353.2
WBGene00007694	2.39762	3.32767e-27	protein_coding	C23H4.6
WBGene00000535	2.39934	8.56223e-17	protein_coding	cpi-1
WBGene00169890	2.40309	0.00618873	piRNA	21ur-8670
WBGene00007558	2.40397	0.00822466	protein_coding	C14A4.7
WBGene00018375	2.40854	9.06276e-11	protein_coding	F43C9.1
WBGene00008629	2.40911	0.00824762	protein_coding	cpt-5
WBGene00171196	2.41166	0.0218341	piRNA	21ur-11389
WBGene00045400	2.41195	0.012798	protein_coding	C54D10.13
WBGene00021637	2.41521	1.04051e-61	protein_coding	Y47G6A.7
WBGene00046623	2.41761	0.00477926	piRNA	21ur-3854
WBGene00011833	2.41991	1.30464e-05	protein_coding	T19B10.5
WBGene00011437	2.42055	0.000415449	protein_coding	smoc-1
WBGene00016825	2.42645	1.58517e-13	protein_coding	C50E10.1
WBGene00018349	2.42872	1.40075e-31	protein_coding	F42C5.9
WBGene00013207	2.42875	3.38673e-07	protein_coding	zipt-2.3
WBGene00045053	2.4343	2.25485e-57	protein_coding	K12C11.7
WBGene00008602	2.4351	4.76188e-31	protein_coding	oac-14
WBGene00049410	2.43584	0.00568401	piRNA	21ur-4688
WBGene00006721	2.43668	2.64126e-44	protein_coding	ubh-1
WBGene00049941	2.43761	0.0134918	piRNA	21ur-437
WBGene00167528	2.43787	0.0327802	piRNA	21ur-6935
WBGene00021635	2.44062	1.036e-90	protein_coding	Y47G6A.5
WBGene00171359	2.4419	0.0201205	piRNA	21ur-8363
WBGene00050899	2.442	6.88702e-07	protein_coding	T10C6.15
WBGene00011846	2.44214	0.010061	protein_coding	chil-25
WBGene00170116	2.44232	0.0379106	piRNA	21ur-11236
WBGene00048311	2.44506	0.0458304	piRNA	21ur-2776
WBGene00006696	2.44538	1.62595e-19	protein_coding	twk-46
WBGene00015284	2.44688	1.90992e-06	protein_coding	cest-5.2
WBGene00005882	2.44717	0.00016883	protein_coding	srw-135
WBGene00220213	2.44957	0.00761294	snoRNA	Y77E11A.21
WBGene00046847	2.45256	0.00953591	piRNA	21ur-3887
WBGene00011207	2.45707	2.03803e-06	protein_coding	R10E8.1
WBGene00009850	2.45732	2.18638e-07	protein_coding	F48F7.5
WBGene00201966	2.45748	0.0304213	ncRNA	C37H5.16
WBGene00017364	2.45896	1.35331e-28	protein_coding	clec-7
WBGene00009691	2.46161	0.032325	protein_coding	F44E5.4
WBGene00021953	2.46313	0.000553744	protein_coding	Y55H10A.2
WBGene00049645	2.46578	0.00014921	piRNA	21ur-4148
WBGene00008128	2.47096	0.00304398	protein_coding	srab-12
WBGene00015403	2.47248	2.74505e-26	protein_coding	clec-10
WBGene00011520	2.47366	0.0335456	protein_coding	nhr-213
WBGene00015400	2.47473	1.91901e-08	protein_coding	cyp-35A2
WBGene00048378	2.47624	0.0369478	piRNA	21ur-4535
WBGene00001591	2.47668	0.000722399	protein_coding	glc-1
WBGene00174035	2.48008	0.0238515	piRNA	21ur-5580
WBGene00171147	2.48121	5.81472e-06	piRNA	21ur-9970
WBGene00172748	2.49055	0.0407228	piRNA	21ur-7443
WBGene00020631	2.49077	0.000284196	protein_coding	T20F7.3
WBGene00050383	2.49146	0.0126902	piRNA	21ur-3930
WBGene00199205	2.49317	3.66101e-26	ncRNA	C04G6.14
WBGene00013904	2.50155	8.95967e-12	protein_coding	ugt-6
WBGene00172299	2.50505	0.00971341	piRNA	21ur-7091
WBGene00048277	2.50832	0.0401286	piRNA	21ur-4745
WBGene00269434	2.50895	0.000228175	protein_coding	sqst-5
WBGene00014057	2.50963	0.0236222	protein_coding	ZK673.1
WBGene00169844	2.50981	0.0472485	piRNA	21ur-7034
WBGene00168721	2.51143	0.024781	piRNA	21ur-8331
WBGene00010449	2.51394	3.36174e-78	protein_coding	K01A11.1
WBGene00008900	2.51592	0.00289944	protein_coding	F16H6.10
WBGene00050455	2.51704	0.0350227	piRNA	21ur-1788
WBGene00169380	2.51913	4.19227e-05	piRNA	21ur-8357
WBGene00050184	2.52411	0.0042811	piRNA	21ur-1653
WBGene00017120	2.5258	2.80799e-29	protein_coding	tctn-1
WBGene00022418	2.52669	3.323e-13	protein_coding	igcm-4
WBGene00048131	2.52692	0.0483597	piRNA	21ur-489
WBGene00169247	2.53061	0.017652	piRNA	21ur-10196
WBGene00016023	2.53228	0.0409049	protein_coding	prmt-6
WBGene00011799	2.53357	0.0190693	protein_coding	T16G1.5
WBGene00012444	2.53446	3.95697e-06	protein_coding	Y15E3A.5
WBGene00010522	2.53697	0.001062	protein_coding	K03A11.5
WBGene00018435	2.53988	1.66655e-14	protein_coding	btb-9
WBGene00008777	2.54067	1.87211e-06	protein_coding	F13H10.6
WBGene00009260	2.5428	2.46144e-28	protein_coding	calm-1
WBGene00195935	2.54477	0.032909	ncRNA	F42G8.16
WBGene00015631	2.546	0.0322622	protein_coding	clec-89
WBGene00007153	2.54897	1.4144e-95	protein_coding	clec-41
WBGene00165978	2.55053	0.00399542	piRNA	21ur-9095
WBGene00050650	2.55134	0.0423197	piRNA	21ur-1587
WBGene00167704	2.55147	0.00447919	piRNA	21ur-12749
WBGene00044487	2.55198	5.16183e-80	protein_coding	Y54G2A.44
WBGene00050220	2.55298	0.000508319	piRNA	21ur-2385
WBGene00045013	2.55304	0.000301988	protein_coding	F08A7.1
WBGene00046303	2.55331	0.0358749	piRNA	21ur-4759
WBGene00049458	2.55926	0.0271118	piRNA	21ur-2581
WBGene00016301	2.56122	0.0153374	pseudogene	fbxc-6
WBGene00011099	2.5622	0.0220961	protein_coding	nhr-208
WBGene00046698	2.56265	0.0462905	piRNA	21ur-328
WBGene00009700	2.5638	5.33864e-14	protein_coding	lurp-1
WBGene00048240	2.56967	0.0358396	piRNA	21ur-1711
WBGene00020356	2.57405	0.0499481	protein_coding	T08B6.9
WBGene00019515	2.57448	0.000954649	protein_coding	ugt-19
WBGene00021353	2.57576	7.71033e-63	protein_coding	iglr-3
WBGene00045567	2.57634	3.18256e-05	piRNA	21ur-4269
WBGene00019873	2.5769	1.63825e-19	protein_coding	arrd-26
WBGene00171570	2.58138	0.0130087	piRNA	21ur-5741
WBGene00007422	2.58351	9.41486e-07	protein_coding	ugt-17
WBGene00008568	2.58623	2.29761e-129	protein_coding	F08A8.5
WBGene00047815	2.58741	0.0148128	piRNA	21ur-1752
WBGene00015381	2.59006	0.00890328	protein_coding	C03B1.13
WBGene00009523	2.59029	0.000554402	protein_coding	clec-165
WBGene00001564	2.59033	1.13411e-14	protein_coding	icl-1
WBGene00018768	2.5931	1.96342e-39	protein_coding	F53G2.3
WBGene00206357	2.5955	1.79595e-12	protein_coding	C09D4.9
WBGene00174437	2.59856	0.0174851	piRNA	21ur-7372
WBGene00166965	2.59888	0.04205	piRNA	21ur-8239
WBGene00016760	2.60123	2.46023e-45	protein_coding	C49A9.6
WBGene00007725	2.60142	3.41863e-36	protein_coding	C25F9.5
WBGene00009240	2.60441	0.0226592	protein_coding	F28H7.7
WBGene00006718	2.60491	0.00124105	protein_coding	ubc-23
WBGene00045685	2.60651	0.0362282	piRNA	21ur-1986
WBGene00048740	2.61136	0.000790813	piRNA	21ur-1562
WBGene00008492	2.61231	3.47219e-08	protein_coding	F01D5.1
WBGene00048510	2.61354	0.0268416	piRNA	21ur-976
WBGene00050680	2.61417	0.0115327	piRNA	21ur-271
WBGene00018720	2.61715	1.4752e-107	protein_coding	F53A3.1
WBGene00045687	2.61776	0.01261	piRNA	21ur-1049
WBGene00047670	2.61797	0.0402437	piRNA	21ur-113
WBGene00166581	2.61892	0.0429495	piRNA	21ur-11272
WBGene00048069	2.6192	0.00658109	piRNA	21ur-1724
WBGene00167469	2.61996	0.00673476	piRNA	21ur-5985
WBGene00006079	2.62072	0.0379709	pseudogene	str-11
WBGene00020977	2.6262	3.91308e-10	protein_coding	oac-52
WBGene00010790	2.62638	4.64276e-10	protein_coding	adh-1
WBGene00271654	2.62662	2.14049e-07	ncRNA	Y54G9A.17
WBGene00018715	2.62791	0.0136063	protein_coding	F52H2.3
WBGene00200735	2.6316	0.00031771	ncRNA	C26G2.9
WBGene00194679	2.63339	6.14161e-79	protein_coding	T26C11.9
WBGene00050904	2.63554	4.7366e-37	protein_coding	Y70C5A.3
WBGene00046735	2.63615	0.0191084	piRNA	21ur-744
WBGene00044977	2.63621	0.000130746	protein_coding	F56C4.4
WBGene00201504	2.63771	0.00116126	ncRNA	K01A12.9
WBGene00194920	2.63959	0.0320297	protein_coding	H12I19.115
WBGene00010062	2.64674	0.00154283	protein_coding	lipl-1
WBGene00235372	2.64832	3.7696e-12	ncRNA	F15E6.12
WBGene00198233	2.64875	0.0151819	ncRNA	F55F3.6
WBGene00170365	2.64883	0.0431462	piRNA	21ur-13473
WBGene00013490	2.64977	1.63584e-12	protein_coding	Y70C5A.2
WBGene00050090	2.65193	0.0238894	piRNA	21ur-3562
WBGene00015096	2.65876	7.56995e-287	protein_coding	B0261.8
WBGene00012190	2.66054	2.29577e-19	protein_coding	W02A2.5
WBGene00006628	2.66716	0.0360096	protein_coding	tsp-2
WBGene00009101	2.67182	0.0262878	protein_coding	F25B3.4
WBGene00167975	2.67766	0.00195021	piRNA	21ur-6049
WBGene00000788	2.68081	1.15822e-96	protein_coding	cpz-1
WBGene00008493	2.684	0.00704588	protein_coding	F01D5.2
WBGene00007097	2.68775	0.00385288	protein_coding	B0024.4
WBGene00004309	2.6884	2.49783e-22	protein_coding	rap-3
WBGene00016314	2.69302	4.84753e-06	protein_coding	ttc-39B
WBGene00048824	2.69449	0.0235238	piRNA	21ur-1451
WBGene00045052	2.69616	6.7346e-85	protein_coding	K12C11.6
WBGene00173767	2.69785	0.0201593	piRNA	21ur-8419
WBGene00166328	2.69944	0.00962211	piRNA	21ur-7979
WBGene00166309	2.70198	0.00495227	piRNA	21ur-5472
WBGene00018195	2.70238	4.04855e-20	protein_coding	btb-16
WBGene00048118	2.70451	0.0097906	piRNA	21ur-1178
WBGene00015596	2.70893	0.000812727	pseudogene	fbxa-161
WBGene00022146	2.70904	1.42352e-64	protein_coding	rml-5
WBGene00049464	2.71017	2.76193e-05	piRNA	21ur-2473
WBGene00168363	2.71058	0.0422767	piRNA	21ur-8395
WBGene00044979	2.71337	2.30152e-27	protein_coding	Y41E3.19
WBGene00219680	2.71368	0.0365055	lincRNA	linc-35
WBGene00045401	2.71538	5.39425e-07	protein_coding	eol-1
WBGene00168852	2.71658	0.0160288	piRNA	21ur-7328
WBGene00011335	2.71884	1.03033e-10	protein_coding	T01E8.8
WBGene00017834	2.72013	9.85805e-30	protein_coding	F26F12.3
WBGene00169202	2.7215	0.00384648	piRNA	21ur-8328
WBGene00007819	2.72403	0.00260185	protein_coding	C30F2.5
WBGene00045455	2.72547	8.62904e-09	protein_coding	F26G1.11
WBGene00044797	2.72707	0.00234691	protein_coding	F13E9.13
WBGene00005002	2.72826	1.57449e-17	protein_coding	spp-17
WBGene00016666	2.73439	0.0463091	pseudogene	C45E5.3
WBGene00048411	2.743	0.0114624	piRNA	21ur-3105
WBGene00022039	2.74692	2.85729e-131	protein_coding	Y65B4BL.7
WBGene00198246	2.74961	4.88542e-07	ncRNA	C03E10.9
WBGene00015823	2.75931	1.14478e-15	protein_coding	C16B8.3
WBGene00007779	2.76128	1.26831e-24	protein_coding	C27D8.3
WBGene00168513	2.76322	0.0184709	piRNA	21ur-7770
WBGene00011404	2.76459	9.52123e-17	protein_coding	T03F7.7
WBGene00174389	2.76562	0.0277933	piRNA	21ur-8217
WBGene00019473	2.76659	1.287e-09	protein_coding	cyp-35A5
WBGene00016456	2.76726	1.74791e-77	protein_coding	C35E7.4
WBGene00167984	2.76924	0.0224972	piRNA	21ur-10502
WBGene00012404	2.77538	4.8657e-16	protein_coding	Y6G8.2
WBGene00011660	2.77706	2.08616e-06	pseudogene	T09E11.11
WBGene00168628	2.77998	0.00563905	piRNA	21ur-5753
WBGene00044457	2.78386	4.57715e-06	protein_coding	C18H7.11
WBGene00021595	2.78411	4.3058e-36	protein_coding	Y46E12BL.2
WBGene00001483	2.78559	1.76482e-08	protein_coding	fog-3
WBGene00047542	2.78695	0.00556153	piRNA	21ur-3095
WBGene00003789	2.79301	2.78194e-28	protein_coding	npp-3
WBGene00008017	2.80108	9.00756e-05	protein_coding	fbxa-176
WBGene00199707	2.80223	0.0107168	ncRNA	C48C5.7
WBGene00003561	2.8071	1.67316e-41	protein_coding	ncr-1
WBGene00010657	2.80729	5.45688e-29	protein_coding	K08D8.3
WBGene00009831	2.81182	1.49239e-57	protein_coding	F47G9.4
WBGene00017842	2.81421	3.72413e-07	protein_coding	nep-12
WBGene00021875	2.82382	2.68981e-25	protein_coding	Y54G2A.10
WBGene00168070	2.82495	0.0166474	piRNA	21ur-5638
WBGene00220012	2.8251	0.0367797	snoRNA	K08F11.8
WBGene00174302	2.82742	0.00898003	piRNA	21ur-11817
WBGene00303045	2.82755	0.0280665	protein_coding	C43H6.12
WBGene00015785	2.82784	0.00171998	protein_coding	C15B12.3
WBGene00008633	2.83064	2.04976e-08	protein_coding	fbxa-18
WBGene00001438	2.83124	0.0413682	protein_coding	fkh-6
WBGene00168480	2.83321	0.0379311	piRNA	21ur-7576
WBGene00013905	2.83927	3.42139e-06	protein_coding	ugt-4
WBGene00169420	2.84046	0.0180136	piRNA	21ur-5891
WBGene00021215	2.84186	5.39961e-34	protein_coding	Y18H1A.11
WBGene00050967	2.84786	0.000227608	protein_coding	C25F9.15
WBGene00022465	2.85586	2.69893e-31	protein_coding	ift-20
WBGene00003615	2.85789	5.9271e-12	protein_coding	nhr-16
WBGene00045330	2.86075	0.0477618	miRNA	mir-798
WBGene00015309	2.86536	4.62738e-06	protein_coding	C01G5.7
WBGene00167608	2.86798	0.0433701	piRNA	21ur-7152
WBGene00049469	2.87111	0.0488228	piRNA	21ur-827
WBGene00045461	2.87428	6.14975e-05	protein_coding	C25F9.14
WBGene00016664	2.88138	3.44028e-06	protein_coding	C45E5.1
WBGene00171081	2.88412	0.00918953	piRNA	21ur-6563
WBGene00017160	2.88441	7.55928e-64	protein_coding	F01F1.3
WBGene00168137	2.88441	0.0117527	piRNA	21ur-7288
WBGene00077521	2.88542	0.000172596	protein_coding	maf-1
WBGene00003252	2.89238	3.68535e-153	protein_coding	mig-21
WBGene00172074	2.8963	0.00151566	piRNA	21ur-8937
WBGene00017865	2.89702	2.57382e-06	protein_coding	F27D9.7
WBGene00010887	2.90187	0.0208932	protein_coding	M7.12
WBGene00165842	2.90999	0.00573826	piRNA	21ur-5470
WBGene00019641	2.91341	0.00117683	protein_coding	cank-26
WBGene00171203	2.91382	0.0388013	piRNA	21ur-10688
WBGene00044176	2.91669	0.015275	protein_coding	C30G7.2
WBGene00012526	2.91841	0.000857077	pseudogene	Y32B12C.3
WBGene00009957	2.92069	5.84742e-14	protein_coding	F53B2.8
WBGene00045338	2.92406	0.0381556	protein_coding	M01B2.13
WBGene00004007	2.9297	2.36452e-10	protein_coding	pgp-13
WBGene00165545	2.93816	0.035871	piRNA	21ur-6087
WBGene00012199	2.944	1.88094e-14	protein_coding	mltn-3
WBGene00167038	2.94451	0.0399436	piRNA	21ur-9249
WBGene00007424	2.94467	3.4019e-11	protein_coding	C08B6.3
WBGene00171536	2.94554	0.000901604	piRNA	21ur-6408
WBGene00200874	2.94881	1.00806e-32	ncRNA	C04A2.11
WBGene00012970	2.95077	9.41871e-187	protein_coding	Y48A6B.9
WBGene00166642	2.95392	0.035132	piRNA	21ur-12688
WBGene00008009	2.95675	4.36206e-12	protein_coding	fbxa-171
WBGene00007841	2.95689	1.24897e-20	protein_coding	C31C9.7
WBGene00012759	2.96182	2.98769e-152	protein_coding	sup-1
WBGene00044221	2.96272	1.93528e-05	protein_coding	F41G3.18
WBGene00006873	2.96779	3.04635e-10	protein_coding	vab-7
WBGene00008582	2.97269	0	protein_coding	F08G5.3
WBGene00007716	2.9773	6.65234e-22	protein_coding	fbxa-82
WBGene00168895	2.97741	0.0124128	piRNA	21ur-7791
WBGene00045252	2.97896	1.85047e-16	protein_coding	Y62H9A.15
WBGene00010851	2.9827	0.000266998	protein_coding	M04C3.2
WBGene00170630	2.98348	0.00263761	piRNA	21ur-13026
WBGene00165890	2.98424	0.0422438	piRNA	21ur-9769
WBGene00021611	2.9878	0.000943748	protein_coding	nhr-238
WBGene00007885	2.98796	5.42967e-28	protein_coding	ugt-21
WBGene00174518	2.98865	0.0189331	piRNA	21ur-9558
WBGene00021796	2.99392	0.000125387	protein_coding	Y52E8A.3
WBGene00046384	3.00249	0.0388819	piRNA	21ur-4931
WBGene00172345	3.0028	0.0254459	piRNA	21ur-15137
WBGene00003552	3.02044	2.4003e-36	protein_coding	nas-36
WBGene00012324	3.02375	1.01576e-09	protein_coding	rhy-1
WBGene00016785	3.02899	4.00344e-10	protein_coding	C49G7.7
WBGene00172642	3.03006	0.000217166	piRNA	21ur-10964
WBGene00166727	3.03465	0.00320146	piRNA	21ur-12670
WBGene00013751	3.03508	1.13641e-42	protein_coding	Y113G7A.14
WBGene00049752	3.0376	0.0236271	piRNA	21ur-2227
WBGene00017529	3.04144	1.00792e-05	pseudogene	F16G10.15
WBGene00047250	3.04297	0.0192695	piRNA	21ur-33
WBGene00045484	3.04391	5.34347e-17	protein_coding	F34D10.9
WBGene00020674	3.04406	1.37649e-10	protein_coding	T22B7.7
WBGene00019717	3.04709	8.75803e-06	protein_coding	trx-3
WBGene00019564	3.04996	6.28807e-15	protein_coding	K09D9.1
WBGene00017329	3.05162	1.90213e-06	protein_coding	ugt-39
WBGene00009830	3.06181	9.12285e-20	protein_coding	cutl-18
WBGene00010756	3.06226	5.39409e-60	protein_coding	K10G9.2
WBGene00009967	3.06871	7.69216e-08	protein_coding	F53B7.4
WBGene00174051	3.07209	0.00017257	piRNA	21ur-12585
WBGene00049426	3.08277	0.0337536	piRNA	21ur-4334
WBGene00174599	3.08739	0.0461992	piRNA	21ur-9545
WBGene00008728	3.09372	4.86584e-34	protein_coding	sre-36
WBGene00020468	3.09831	8.07989e-07	protein_coding	T13A10.1
WBGene00017093	3.10064	1.49589e-16	protein_coding	E02C12.8
WBGene00008494	3.10217	4.03086e-07	protein_coding	F01D5.3
WBGene00020227	3.10321	0.000326249	protein_coding	T05A8.1
WBGene00047623	3.10577	0.00838152	piRNA	21ur-717
WBGene00004858	3.10789	1.07572e-81	protein_coding	sma-4
WBGene00018398	3.11128	7.54793e-75	protein_coding	sptl-2
WBGene00010328	3.11454	0.00102978	protein_coding	F59C6.11
WBGene00046182	3.11901	0.0356468	piRNA	21ur-3294
WBGene00166105	3.11902	1.07086e-05	piRNA	21ur-15674
WBGene00166293	3.12116	0.0470758	piRNA	21ur-11322
WBGene00173058	3.12742	0.0348201	piRNA	21ur-8846
WBGene00049922	3.12968	0.0492289	piRNA	21ur-4841
WBGene00003091	3.13184	8.71456e-53	protein_coding	lys-2
WBGene00013763	3.13824	9.0907e-79	pseudogene	Y113G7B.14
WBGene00008989	3.14344	0.00118854	protein_coding	F20G2.6
WBGene00000971	3.14397	2.88143e-28	protein_coding	dhs-7
WBGene00012582	3.14788	8.00842e-36	protein_coding	clec-8
WBGene00271795	3.14793	0.000191317	protein_coding	Y46C8AM.1
WBGene00022574	3.14826	1.03727e-08	protein_coding	ZC239.16
WBGene00011672	3.15256	0.0104255	protein_coding	cyp-13A5
WBGene00019597	3.15386	3.80997e-42	protein_coding	K09H9.5
WBGene00047488	3.16439	0.00213223	piRNA	21ur-5449
WBGene00003957	3.16718	7.67139e-90	protein_coding	pcp-2
WBGene00022330	3.16884	2.37896e-34	protein_coding	fbxa-80
WBGene00173311	3.16909	0.0446712	piRNA	21ur-7084
WBGene00049563	3.17369	0.00422227	piRNA	21ur-588
WBGene00165195	3.17962	0.0156173	piRNA	21ur-13923
WBGene00019214	3.1818	2.30209e-12	protein_coding	H20E11.2
WBGene00022131	3.18516	4.11394e-135	protein_coding	Y71F9B.13
WBGene00173844	3.18589	0.00952611	piRNA	21ur-6082
WBGene00000722	3.20461	6.6436e-07	protein_coding	col-149
WBGene00018262	3.20993	8.61274e-05	protein_coding	cyp-33C3
WBGene00166973	3.215	0.0488186	piRNA	21ur-10982
WBGene00011006	3.22382	2.96649e-106	protein_coding	ugt-47
WBGene00220133	3.2258	1.26686e-05	ncRNA	Y14H12A.4
WBGene00198770	3.22827	0.0275421	ncRNA	C14C11.11
WBGene00168325	3.22834	0.0400048	piRNA	21ur-10247
WBGene00002270	3.22892	0.00141252	protein_coding	lec-7
WBGene00046628	3.22921	0.0430345	piRNA	21ur-2353
WBGene00044467	3.23915	2.86324e-174	protein_coding	R05C11.4
WBGene00022314	3.24067	1.83225e-32	protein_coding	spp-31
WBGene00012824	3.24571	2.26974e-21	protein_coding	Y43F8B.14
WBGene00044712	3.25011	4.76105e-16	pseudogene	F22G12.8
WBGene00010043	3.2506	1.68913e-96	protein_coding	F54C9.7
WBGene00166248	3.26324	0.0261426	piRNA	21ur-9206
WBGene00049704	3.26591	0.00891836	piRNA	21ur-3867
WBGene00008799	3.26747	4.10614e-10	protein_coding	fdgt-2
WBGene00002176	3.27972	1.00665e-296	protein_coding	jip-1
WBGene00195050	3.28019	6.64873e-09	protein_coding	T22D1.17
WBGene00015597	3.28793	0.00014471	pseudogene	fbxa-162
WBGene00013146	3.29883	7.77098e-58	protein_coding	Y53C12B.7
WBGene00050614	3.30389	0.00113151	piRNA	21ur-3676
WBGene00012271	3.31235	2.26081e-96	protein_coding	W05B2.2
WBGene00050352	3.31987	0.0212459	piRNA	21ur-2936
WBGene00007553	3.32469	6.42669e-15	protein_coding	C13G3.1
WBGene00019967	3.32576	1.45169e-28	protein_coding	cyp-33C8
WBGene00000783	3.32651	1.31362e-31	protein_coding	cpr-3
WBGene00008485	3.32697	4.86447e-16	protein_coding	ugt-43
WBGene00017667	3.34795	0.04498	protein_coding	ttr-37
WBGene00012101	3.34798	1.92687e-35	protein_coding	zip-10
WBGene00011166	3.3488	3.43678e-13	protein_coding	chil-22
WBGene00013166	3.35047	7.61749e-26	protein_coding	Y53F4B.20
WBGene00019659	3.35077	4.25879e-10	protein_coding	K11H12.3
WBGene00007423	3.36599	0.0163737	protein_coding	C08B6.2
WBGene00022519	3.37466	1.7131e-184	protein_coding	cdk-14
WBGene00013841	3.37553	1.56634e-26	pseudogene	fbxa-33
WBGene00044485	3.3786	2.08726e-50	protein_coding	Y54G2A.41
WBGene00170285	3.39021	0.00757396	piRNA	21ur-8346
WBGene00003846	3.3932	1.69136e-05	protein_coding	odd-2
WBGene00011670	3.39671	8.70184e-37	protein_coding	fbxa-84
WBGene00007322	3.39741	1.14369e-10	protein_coding	C05B5.5
WBGene00303105	3.40838	1.89603e-113	protein_coding	R07E5.19
WBGene00017470	3.4127	4.53926e-07	protein_coding	F14H12.2
WBGene00194769	3.41947	1.4028e-08	pseudogene	Y32B12C.5
WBGene00016450	3.42069	9.05871e-23	protein_coding	clec-5
WBGene00010534	3.44713	0.0421933	protein_coding	fbxa-102
WBGene00199871	3.45443	0.00217303	ncRNA	F46F3.14
WBGene00171601	3.46156	0.0443251	piRNA	21ur-7785
WBGene00001754	3.46221	5.93951e-08	protein_coding	gst-6
WBGene00001817	3.46301	2.30242e-96	protein_coding	haf-7
WBGene00195146	3.4635	1.13692e-31	protein_coding	F54D5.17
WBGene00018725	3.46865	0.00307804	protein_coding	kreg-1
WBGene00168658	3.46958	0.0383633	piRNA	21ur-11280
WBGene00167622	3.47175	2.22935e-25	piRNA	21ur-9363
WBGene00050023	3.4829	0.0432855	piRNA	21ur-5003
WBGene00023503	3.48483	0.00245325	protein_coding	F17C11.13
WBGene00167631	3.48517	0.000179195	piRNA	21ur-12759
WBGene00049279	3.48695	0.0280419	piRNA	21ur-819
WBGene00168474	3.48706	0.0378019	piRNA	21ur-10816
WBGene00013549	3.48713	9.58319e-49	protein_coding	Y75B8A.13
WBGene00018323	3.49709	2.59968e-18	protein_coding	F42A6.1
WBGene00219618	3.49869	1.06547e-13	lincRNA	linc-60
WBGene00012093	3.49994	0.0210084	protein_coding	T27E7.9
WBGene00012729	3.50377	3.08954e-05	protein_coding	Y39G8B.10
WBGene00171434	3.50919	0.0202933	piRNA	21ur-7062
WBGene00170970	3.5123	0.00333325	piRNA	21ur-14448
WBGene00206529	3.51843	9.8302e-73	protein_coding	C04A2.15
WBGene00011167	3.51911	1.35839e-16	protein_coding	chil-23
WBGene00011340	3.52837	1.57245e-20	protein_coding	ugt-30
WBGene00017443	3.53018	3.82092e-48	protein_coding	F13H8.11
WBGene00003958	3.53329	5.17809e-137	protein_coding	pcp-3
WBGene00021178	3.53533	9.26044e-24	protein_coding	Y9C9A.8
WBGene00018886	3.54418	6.5555e-53	protein_coding	npr-28
WBGene00174945	3.55054	0.00846823	piRNA	21ur-11183
WBGene00018155	3.55984	0.0286171	protein_coding	F37C12.14
WBGene00009663	3.56397	0.00223483	protein_coding	hda-5
WBGene00269379	3.56619	3.87098e-13	protein_coding	C30B5.17
WBGene00016155	3.56866	0.000313496	protein_coding	C27A12.4
WBGene00007281	3.57161	1.71372e-98	protein_coding	C03E10.3
WBGene00010041	3.57196	1.37083e-10	protein_coding	F54C9.3
WBGene00014686	3.5777	0.0498836	pseudogene	C25F9.t5
WBGene00049738	3.57937	0.0130415	piRNA	21ur-4107
WBGene00049177	3.58755	0.0223066	piRNA	21ur-3104
WBGene00172756	3.59315	0.000467984	piRNA	21ur-6140
WBGene00050729	3.59532	0.0047049	piRNA	21ur-2478
WBGene00020587	3.59603	3.72373e-06	protein_coding	ugt-9
WBGene00171027	3.60078	0.0493744	piRNA	21ur-7832
WBGene00008097	3.60885	0.0255497	protein_coding	ugt-15
WBGene00044020	3.61106	9.90659e-275	protein_coding	ZK856.14
WBGene00046995	3.61508	0.000365626	piRNA	21ur-3473
WBGene00009677	3.62629	5.63805e-25	protein_coding	F44A6.5
WBGene00044070	3.63414	3.26461e-58	protein_coding	set-18
WBGene00046932	3.63491	0.0497586	piRNA	21ur-2928
WBGene00168226	3.64054	0.0420094	piRNA	21ur-11533
WBGene00202479	3.64683	0.00329674	ncRNA	R05F9.15
WBGene00044807	3.64943	1.34927e-21	protein_coding	T19H5.6
WBGene00219376	3.65758	4.8658e-16	protein_coding	C28G1.10
WBGene00013485	3.65794	1.02527e-92	protein_coding	Y69H2.10
WBGene00008367	3.66209	0.0490075	protein_coding	D1053.2
WBGene00023485	3.66735	9.76742e-29	protein_coding	ttr-49
WBGene00022276	3.67087	4.09046e-301	protein_coding	nlp-40
WBGene00169479	3.67174	0.037898	piRNA	21ur-12739
WBGene00049436	3.68201	0.000514905	piRNA	21ur-4578
WBGene00005657	3.68584	4.87982e-10	protein_coding	srr-6
WBGene00171424	3.68931	0.0446378	piRNA	21ur-8940
WBGene00168192	3.68951	0.00867236	piRNA	21ur-7354
WBGene00012839	3.69414	3.24227e-06	ncRNA	Y43F8C.18
WBGene00022594	3.6984	2.79143e-78	protein_coding	ZC328.5
WBGene00018138	3.70732	4.51072e-84	protein_coding	folt-2
WBGene00013590	3.71084	5.45604e-18	protein_coding	Y81G3A.1
WBGene00000981	3.71632	2.35962e-10	protein_coding	dhs-18
WBGene00013089	3.72019	0.0326732	protein_coding	Y51B9A.7
WBGene00044291	3.72575	7.23229e-16	protein_coding	C25F9.10
WBGene00016274	3.72759	1.37452e-21	protein_coding	C30G12.2
WBGene00049560	3.75966	0.0332616	piRNA	21ur-1003
WBGene00007132	3.77107	3.86171e-54	protein_coding	pals-27
WBGene00050656	3.77512	0.0321235	piRNA	21ur-4347
WBGene00009991	3.78254	2.40202e-46	pseudogene	F53F4.8
WBGene00050151	3.79108	0.0151372	piRNA	21ur-5347
WBGene00219874	3.79361	0.0176445	ncRNA	F01D4.12
WBGene00012901	3.80641	3.49558e-33	protein_coding	cnp-2
WBGene00170124	3.81774	0.03057	piRNA	21ur-13879
WBGene00219563	3.82269	0.000531703	lincRNA	linc-95
WBGene00168047	3.83172	0.0141606	piRNA	21ur-14443
WBGene00022100	3.838	1.46099e-180	protein_coding	Y69A2AR.31
WBGene00014073	3.8438	0.00269998	protein_coding	ZK757.1
WBGene00171464	3.84505	0.0389181	piRNA	21ur-6353
WBGene00004856	3.84647	1.43012e-54	protein_coding	sma-2
WBGene00169149	3.85825	0.0225789	piRNA	21ur-7721
WBGene00012533	3.86876	1.23014e-33	protein_coding	fbxa-209
WBGene00001770	3.87987	1.95164e-36	protein_coding	gst-22
WBGene00008486	3.88512	2.50039e-209	protein_coding	ugt-44
WBGene00174515	3.90516	0.0132047	piRNA	21ur-11050
WBGene00167131	3.90552	0.0440181	piRNA	21ur-12598
WBGene00005444	3.90983	0.0265679	protein_coding	srh-237
WBGene00015424	3.91151	0.0498012	protein_coding	C04E6.8
WBGene00021249	3.92358	3.99089e-50	protein_coding	Y22D7AL.11
WBGene00010068	3.93265	0.015368	protein_coding	F54F7.8
WBGene00169201	3.93893	0.00425742	piRNA	21ur-11852
WBGene00008495	3.94566	0.00927179	protein_coding	F01D5.5
WBGene00013901	3.94929	2.62398e-35	protein_coding	ugt-16
WBGene00013762	3.9567	7.68564e-67	protein_coding	Y113G7B.12
WBGene00171338	3.97609	0.0469307	piRNA	21ur-11458
WBGene00173566	3.9927	0.0483553	piRNA	21ur-7748
WBGene00049881	3.9978	0.0127178	piRNA	21ur-1440
WBGene00166610	4.008	0.0495557	piRNA	21ur-9812
WBGene00077525	4.00949	3.77054e-05	protein_coding	C41G7.8
WBGene00019232	4.01691	0.0356834	protein_coding	ugt-13
WBGene00046351	4.01763	0.0372386	piRNA	21ur-3150
WBGene00020592	4.03424	1.77584e-81	protein_coding	ugt-12
WBGene00045587	4.03483	0.0489084	piRNA	21ur-4538
WBGene00170180	4.03601	0.0442439	piRNA	21ur-11882
WBGene00008196	4.06148	0.00938523	protein_coding	C49C3.6
WBGene00015338	4.06814	0.00576675	protein_coding	catp-2
WBGene00021701	4.08705	9.57121e-290	protein_coding	Y48G9A.7
WBGene00010760	4.09301	0.015908	protein_coding	K10H10.4
WBGene00009522	4.10585	0.0232038	protein_coding	F38A1.9
WBGene00172961	4.1215	0.00575882	piRNA	21ur-10944
WBGene00220134	4.14077	0.0244141	snoRNA	Y17G7B.25
WBGene00011291	4.14125	7.05578e-144	protein_coding	R102.4
WBGene00269427	4.14923	2.6534e-57	ncRNA	D1065.7
WBGene00022538	4.16397	8.16123e-120	protein_coding	ZC190.4
WBGene00173520	4.16502	0.0424139	piRNA	21ur-10870
WBGene00046057	4.18171	0.0179594	piRNA	21ur-1696
WBGene00003092	4.18982	5.30514e-06	protein_coding	lys-3
WBGene00171469	4.20056	0.0296165	piRNA	21ur-14282
WBGene00043065	4.20775	1.2309e-47	protein_coding	C55C3.7
WBGene00167950	4.21025	0.0404756	piRNA	21ur-11180
WBGene00171982	4.23031	0.000904598	piRNA	21ur-11936
WBGene00022873	4.25548	1.45733e-44	protein_coding	ZK1240.9
WBGene00174299	4.26189	0.00180389	piRNA	21ur-11061
WBGene00013076	4.26681	5.89078e-77	protein_coding	Y51A2D.8
WBGene00304906	4.28675	0	ncRNA	Y81B9A.5
WBGene00016302	4.31061	0.0134059	protein_coding	fbxc-7
WBGene00023259	4.3127	0.00683873	pseudogene	C52D10.10
WBGene00166802	4.31673	0.00822154	piRNA	21ur-9754
WBGene00003844	4.32028	2.14933e-117	protein_coding	odc-1
WBGene00010067	4.32551	8.77941e-87	protein_coding	dot-1.2
WBGene00284861	4.32749	7.95723e-05	ncRNA	C30G12.11
WBGene00167829	4.32778	0.0356277	piRNA	21ur-9608
WBGene00165609	4.35102	0.0350454	piRNA	21ur-9489
WBGene00173634	4.35131	0.0169646	piRNA	21ur-8144
WBGene00171463	4.35215	0.0484059	piRNA	21ur-5501
WBGene00050488	4.35698	0.0330388	piRNA	21ur-1622
WBGene00170542	4.36735	0.00439718	piRNA	21ur-10429
WBGene00220061	4.36884	4.72799e-38	snoRNA	T07D4.7
WBGene00167834	4.40815	0.0238775	piRNA	21ur-13464
WBGene00198185	4.40853	0.000695681	ncRNA	F56D12.11
WBGene00018707	4.40986	3.16583e-16	protein_coding	oac-31
WBGene00269428	4.41443	6.7749e-14	ncRNA	D1065.8
WBGene00022674	4.42234	3.09878e-09	protein_coding	ZK177.9
WBGene00043308	4.43052	2.26233e-169	protein_coding	tmem-107
WBGene00175018	4.47624	0.0148171	piRNA	21ur-8264
WBGene00168415	4.48062	0.0270883	piRNA	21ur-10963
WBGene00011676	4.48527	2.40752e-147	protein_coding	cyp-13A2
WBGene00045458	4.48554	0.00047643	protein_coding	F17B5.8
WBGene00011165	4.49702	2.23435e-50	pseudogene	R09D1.9
WBGene00169834	4.4981	0.0167601	piRNA	21ur-6962
WBGene00018168	4.51282	0.010984	protein_coding	irld-7
WBGene00012069	4.53099	0.00325478	protein_coding	T26H5.4
WBGene00046221	4.53416	0.0191656	piRNA	21ur-3061
WBGene00045999	4.53504	0.0188718	piRNA	21ur-4243
WBGene00011321	4.54829	3.71095e-27	protein_coding	fil-1
WBGene00017839	4.5685	0.00402723	protein_coding	F26G1.3
WBGene00049331	4.58529	0.0201219	piRNA	21ur-5095
WBGene00172920	4.58914	0.0453644	piRNA	21ur-11054
WBGene00201671	4.61412	4.62728e-07	ncRNA	Y55F3BR.17
WBGene00200432	4.6274	1.01813e-16	ncRNA	C13A10.5
WBGene00018708	4.64971	1.19399e-05	protein_coding	oac-32
WBGene00170314	4.65346	0.0293616	piRNA	21ur-13635
WBGene00015231	4.66303	1.36787e-210	protein_coding	cutl-14
WBGene00044410	4.6653	1.60642e-83	protein_coding	F48E8.8
WBGene00008315	4.68133	3.0128e-76	protein_coding	C54G4.5
WBGene00166213	4.72193	0.000437573	piRNA	21ur-12300
WBGene00000690	4.724	0.0135359	protein_coding	col-116
WBGene00007911	4.72832	1.23403e-217	protein_coding	C34B7.1
WBGene00166182	4.78228	0.00932177	piRNA	21ur-5694
WBGene00047457	4.79426	0.00298404	piRNA	21ur-961
WBGene00050209	4.79872	0.00223449	piRNA	21ur-4171
WBGene00044643	4.80492	0.00468794	protein_coding	H17B01.5
WBGene00017741	4.83893	2.98053e-65	protein_coding	F23C8.13
WBGene00009102	4.84128	1.04408e-36	protein_coding	F25B3.5
WBGene00021702	4.84339	1.13394e-152	protein_coding	Y48G9A.9
WBGene00049263	4.8444	0.0129739	piRNA	21ur-2492
WBGene00046126	4.84711	0.0104578	piRNA	21ur-2837
WBGene00017680	4.86568	7.1172e-28	pseudogene	F21F8.6
WBGene00168561	4.87236	0.00071462	piRNA	21ur-10848
WBGene00271567	4.87889	0.0223697	protein_coding	T28F4.8
WBGene00200768	4.88075	0.0115421	ncRNA	Y23H5A.11
WBGene00046183	4.8917	0.0164847	piRNA	21ur-4540
WBGene00012889	4.89774	1.82714e-61	protein_coding	icap-1
WBGene00012755	4.91368	0	protein_coding	Y41C4A.8
WBGene00195985	4.93022	0.011296	ncRNA	Y6B3B.12
WBGene00020020	4.94857	9.48306e-86	protein_coding	R12B2.6
WBGene00017441	4.95484	0	protein_coding	F13H8.8
WBGene00201466	4.96225	8.9723e-07	ncRNA	C32A3.6
WBGene00013158	4.98731	1.91689e-60	protein_coding	Y53F4B.11
WBGene00045821	4.99069	0.0440181	piRNA	21ur-3060
WBGene00021089	5.06131	3.02148e-34	protein_coding	W08E12.8
WBGene00011951	5.07694	3.41348e-137	protein_coding	T23F6.3
WBGene00046893	5.07924	0.00271289	piRNA	21ur-2160
WBGene00198122	5.08913	0.0069145	ncRNA	F58F12.9
WBGene00008827	5.09697	0.0249735	pseudogene	F14H3.8
WBGene00168232	5.13704	0.0175628	piRNA	21ur-9651
WBGene00012461	5.18308	6.39648e-258	protein_coding	glb-29
WBGene00284859	5.19223	6.34497e-27	ncRNA	C30G12.10
WBGene00165808	5.19489	0.00361877	piRNA	21ur-10264
WBGene00021473	5.20753	7.2142e-71	protein_coding	sydn-1
WBGene00045067	5.21484	0.00208254	protein_coding	F07C6.6
WBGene00021244	5.23214	1.18629e-91	protein_coding	Y22D7AL.4
WBGene00022061	5.23824	0.000979298	protein_coding	Y67D8B.1
WBGene00009855	5.24314	4.76306e-05	protein_coding	clec-22
WBGene00171326	5.24991	0.0436928	piRNA	21ur-11449
WBGene00303363	5.27816	2.09728e-16	pseudogene	R03H10.12
WBGene00173786	5.29147	0.00180608	piRNA	21ur-10493
WBGene00168297	5.30407	0.00226995	piRNA	21ur-12205
WBGene00021972	5.3127	1.06911e-56	protein_coding	glb-31
WBGene00012680	5.41919	5.49391e-121	pseudogene	Y39B6A.21
WBGene00009860	5.45691	0.0453444	protein_coding	clec-32
WBGene00269338	5.49085	1.17064e-08	pseudogene	R07C3.16
WBGene00168514	5.55181	0.0017387	piRNA	21ur-7391
WBGene00170631	5.55811	0.0156353	piRNA	21ur-13742
WBGene00010991	5.62736	1.48941e-168	protein_coding	gskl-1
WBGene00046251	5.65387	0.00117781	piRNA	21ur-579
WBGene00166431	5.91528	0.00306509	piRNA	21ur-9505
WBGene00016164	6.11116	2.48606e-17	protein_coding	C27D9.2
WBGene00012826	6.22685	1.95137e-61	protein_coding	dyf-19
WBGene00013100	6.32214	2.53888e-132	protein_coding	zip-7
WBGene00050917	6.4034	1.81707e-161	protein_coding	Y53G8AL.4
WBGene00165927	6.94842	0.000357094	piRNA	21ur-13892
WBGene00022125	7.39253	2.06837e-106	protein_coding	Y71F9B.1
