# Supplementary material for: FG repeats drive co-clustering of nuclear pores and P granules in the C. elegans germline
Source: Development. 2025 Mar 27;152(6):dev204585. doi: 10.1242/dev.204585 (PMC12050070; doi:10.1242/dev.204585)
Supplement: Table S9. List of downregulated sRNAs in nup214Δ mip-1Δ relative to N2 [file develop-152-204585-TableS9.xlsx]

## Sheet: Sheet1
gene_id	log2FoldChange	padj	gene_biotype	gene_name
WBGene00013163	-9.4177	1.20713e-205	protein_coding	Y53F4B.17
WBGene00001890	-7.98965	7.34975e-55	protein_coding	his-16
WBGene00174096	-7.27928	6.96746e-07	piRNA	21ur-10327
WBGene00011710	-7.00233	1.0334e-06	protein_coding	T11F9.7
WBGene00010769	-6.92407	5.88326e-179	protein_coding	asah-1
WBGene00005293	-6.80622	3.74001e-07	protein_coding	srh-72
WBGene00195322	-6.78929	1.61916e-06	ncRNA	T06E4.16
WBGene00013182	-6.68208	4.43283e-06	protein_coding	Y53H1B.4
WBGene00009343	-6.64179	0.000233448	protein_coding	F32H2.6
WBGene00304813	-6.58777	0	ncRNA	F07G6.11
WBGene00048158	-6.55411	3.46819e-05	piRNA	21ur-2536
WBGene00013180	-6.34312	6.39649e-141	protein_coding	cutl-10
WBGene00009762	-6.22508	2.85755e-05	protein_coding	F46B3.9
WBGene00005767	-6.22335	0.000442107	protein_coding	srw-20
WBGene00001643	-6.08204	2.66503e-05	protein_coding	gly-18
WBGene00000034	-6.06912	1.05502e-71	protein_coding	abu-11
WBGene00009363	-6.06736	0.000725339	protein_coding	F33E2.7
WBGene00050932	-6.05131	0.00106053	pseudogene	F46B3.19
WBGene00000641	-6.03545	2.11093e-05	protein_coding	col-65
WBGene00138719	-6.01985	0.00031884	protein_coding	F26F2.10
WBGene00005621	-6.00043	6.33783e-10	protein_coding	srj-37
WBGene00197812	-5.98274	0.000521816	ncRNA	C06E8.7
WBGene00255730	-5.9741	0.000128705	pseudogene	F48G7.15
WBGene00012079	-5.96905	1.32278e-06	pseudogene	T27C5.6
WBGene00008474	-5.96078	0.00154697	protein_coding	nhr-174
WBGene00050934	-5.93557	9.16271e-60	protein_coding	T19C9.10
WBGene00012594	-5.87616	0.00033123	protein_coding	nspe-5
WBGene00044187	-5.87039	0.000428955	protein_coding	ttll-9
WBGene00044486	-5.86822	1.20583e-131	pseudogene	Y54G2A.42
WBGene00011714	-5.85949	4.75736e-09	pseudogene	T11F9.13
WBGene00005416	-5.85591	0.000307574	protein_coding	srh-206
WBGene00010974	-5.84124	0	protein_coding	bbs-5
WBGene00005487	-5.81689	2.54527e-05	protein_coding	srh-282
WBGene00013614	-5.79893	0.00138711	pseudogene	clec-237
WBGene00000497	-5.79052	1.67195e-218	protein_coding	chs-2
WBGene00018663	-5.76591	1.432e-70	protein_coding	math-31
WBGene00198291	-5.74017	0.000170372	ncRNA	Y51A2D.31
WBGene00200688	-5.7189	0.00141908	ncRNA	C36F7.21
WBGene00049960	-5.7159	0.00488465	piRNA	21ur-3931
WBGene00006513	-5.71003	6.63556e-227	protein_coding	rimb-1
WBGene00002181	-5.70431	8.79008e-157	protein_coding	kal-1
WBGene00011651	-5.68146	0.000961174	protein_coding	nhr-217
WBGene00201351	-5.63137	4.45785e-23	ncRNA	Y51F10.13
WBGene00173944	-5.62716	1.44641e-19	piRNA	21ur-11105
WBGene00007992	-5.56728	0.024537	protein_coding	fipr-24
WBGene00001705	-5.55459	0	protein_coding	grd-16
WBGene00165893	-5.5147	0.0289693	piRNA	21ur-11466
WBGene00013672	-5.5108	3.85476e-294	protein_coding	catp-1
WBGene00173019	-5.49009	0.000303061	piRNA	21ur-14891
WBGene00198144	-5.4713	0.000463568	ncRNA	C36F7.16
WBGene00199856	-5.45935	0.00741753	ncRNA	F08F1.18
WBGene00013162	-5.44168	1.24359e-50	pseudogene	Y53F4B.16
WBGene00007246	-5.43379	0.00180324	protein_coding	nspb-10
WBGene00001886	-5.39421	0.000201057	protein_coding	his-12
WBGene00000903	-5.39149	1.64064e-168	protein_coding	daf-7
WBGene00005516	-5.38131	0.00411503	protein_coding	sri-4
WBGene00165697	-5.38036	0.001808	piRNA	21ur-13643
WBGene00001935	-5.37267	5.4696e-56	protein_coding	his-61
WBGene00018454	-5.36207	0.00256384	pseudogene	fbxb-28
WBGene00219297	-5.35764	0.00999559	protein_coding	T23F11.11
WBGene00011288	-5.33616	3.02304e-05	protein_coding	R102.1
WBGene00008005	-5.31578	7.90337e-272	protein_coding	mip-1
WBGene00019867	-5.30671	1.50302e-19	protein_coding	R04B3.2
WBGene00020887	-5.28726	0.000709758	protein_coding	hic-1
WBGene00044215	-5.27312	0.000803867	protein_coding	ZK228.10
WBGene00007372	-5.24694	0	protein_coding	C06B8.7
WBGene00005452	-5.23168	0.00635193	protein_coding	srh-246
WBGene00009410	-5.20725	6.58254e-13	protein_coding	F35E2.2
WBGene00020650	-5.20007	4.09879e-05	protein_coding	T21D12.11
WBGene00008158	-5.19408	8.67371e-10	protein_coding	nhr-165
WBGene00019994	-5.19331	0	protein_coding	cdh-1
WBGene00200776	-5.16893	0.00799957	ncRNA	F40G9.22
WBGene00165802	-5.14486	0.00355783	piRNA	21ur-9919
WBGene00012815	-5.11283	0.00581169	protein_coding	phy-4
WBGene00009757	-5.09502	7.44636e-05	pseudogene	F46B3.2
WBGene00018033	-5.08193	3.23599e-26	protein_coding	F35B3.7
WBGene00185095	-5.06741	0.0414993	protein_coding	W09C2.7
WBGene00047413	-5.06603	5.66664e-05	piRNA	21ur-4267
WBGene00022358	-5.05234	1.13731e-66	protein_coding	Y92H12A.2
WBGene00009756	-5.04106	0.00651382	protein_coding	F46B3.1
WBGene00016789	-5.02626	1.34451e-68	protein_coding	djr-1.2
WBGene00235362	-5.02522	0.0191565	pseudogene	Y46C8AL.12
WBGene00007138	-5.02479	0.00155753	protein_coding	B0285.6
WBGene00195978	-5.0175	0.000961174	ncRNA	VB0395L.2
WBGene00016772	-5.00493	0.0420434	protein_coding	nhr-166
WBGene00013942	-5.00471	0.00320383	pseudogene	ZK218.8
WBGene00013944	-4.98755	2.21025e-88	protein_coding	ZK228.1
WBGene00219911	-4.98278	0.00848455	snoRNA	F21F12.3
WBGene00044641	-4.9729	1.64817e-220	protein_coding	T01D1.8
WBGene00014794	-4.94975	0.00202844	pseudogene	K02E2.5
WBGene00015837	-4.92374	0.000493934	protein_coding	math-8
WBGene00020624	-4.91445	4.86877e-06	protein_coding	T20D4.19
WBGene00305979	-4.90774	1.66845e-12	pseudogene	C18H2.8
WBGene00014872	-4.8948	0.041781	pseudogene	Y38E10A.t2
WBGene00009360	-4.88314	0.0123843	protein_coding	F33E2.4
WBGene00017552	-4.83814	2.36178e-28	pseudogene	nep-7
WBGene00008292	-4.83456	0.000273188	protein_coding	C54C8.4
WBGene00169071	-4.82915	0.0252795	piRNA	21ur-11933
WBGene00015339	-4.81017	0.00283561	protein_coding	C02E7.6
WBGene00000677	-4.80261	4.81584e-57	protein_coding	col-103
WBGene00018096	-4.79987	0.00312138	protein_coding	clec-207
WBGene00008698	-4.79967	8.25202e-11	protein_coding	F11D11.3
WBGene00219267	-4.78664	0.010929	miRNA	mir-5548
WBGene00012614	-4.78469	0.000313934	protein_coding	Y38H6A.3
WBGene00022307	-4.78399	9.35131e-181	protein_coding	nadk-1
WBGene00202142	-4.78318	8.37946e-05	ncRNA	C36F7.24
WBGene00009763	-4.78081	0.00875122	protein_coding	srz-18
WBGene00006756	-4.77391	8.30005e-171	protein_coding	unc-17
WBGene00166861	-4.76475	0.0387818	piRNA	21ur-9170
WBGene00077789	-4.75404	0.000450017	pseudogene	Y26D4A.22
WBGene00020150	-4.75282	5.67603e-05	protein_coding	T01D1.5
WBGene00019370	-4.75019	2.06102e-168	protein_coding	K03H6.5
WBGene00044031	-4.74957	0.0451675	protein_coding	F49C5.9
WBGene00219956	-4.74376	0.00149778	ncRNA	F48A11.10
WBGene00020930	-4.743	5.47003e-78	protein_coding	hlh-30
WBGene00005443	-4.72567	0.000153072	protein_coding	srh-236
WBGene00199003	-4.72415	0.0092068	ncRNA	F42G9.10
WBGene00006591	-4.72096	8.14951e-60	protein_coding	toh-1
WBGene00018711	-4.71584	1.57083e-94	pseudogene	F52G3.3
WBGene00175027	-4.71135	1.81025e-16	protein_coding	W02F12.8
WBGene00000642	-4.70265	0.0133212	pseudogene	col-66
WBGene00008163	-4.70181	0.000111184	protein_coding	C47F8.7
WBGene00010448	-4.69368	2.37478e-122	protein_coding	K01A6.6
WBGene00165007	-4.69337	0.0197406	piRNA	21ur-5517
WBGene00045506	-4.66529	2.21467e-37	protein_coding	F57G4.10
WBGene00022343	-4.65875	0.000445836	protein_coding	Y82E9BR.10
WBGene00006445	-4.65701	2.85481e-110	protein_coding	tag-68
WBGene00006650	-4.6552	2.56453e-29	ncRNA	tts-1
WBGene00048204	-4.65218	0.0193345	piRNA	21ur-2652
WBGene00198907	-4.62657	7.23443e-14	ncRNA	M79.12
WBGene00000111	-4.62543	4.28206e-106	protein_coding	alh-5
WBGene00012770	-4.62194	2.5023e-33	protein_coding	srt-47
WBGene00005756	-4.62096	0.0138231	protein_coding	srw-9
WBGene00044226	-4.61961	0.0179525	pseudogene	K08E5.4
WBGene00197436	-4.61874	0.0106651	ncRNA	Y49G5B.2
WBGene00000744	-4.61778	0.0265243	protein_coding	col-171
WBGene00077434	-4.61541	2.08386e-05	pseudogene	F46B3.20
WBGene00168736	-4.61472	0.00574746	piRNA	21ur-11551
WBGene00005680	-4.6101	1.88797e-21	protein_coding	sru-17
WBGene00010976	-4.60411	6.04127e-90	protein_coding	R02D5.1
WBGene00200301	-4.55633	0.0132625	ncRNA	F49B2.8
WBGene00011715	-4.55489	0.00957659	protein_coding	T11F9.14
WBGene00013074	-4.54246	1.56144e-151	protein_coding	hmit-1.2
WBGene00077436	-4.53633	0.00749164	pseudogene	F46B3.22
WBGene00017579	-4.526	9.02096e-05	protein_coding	F18G5.1
WBGene00021885	-4.52355	4.09166e-27	pseudogene	Y54G2A.20
WBGene00044543	-4.51984	4.4445e-07	protein_coding	C53A3.3
WBGene00019885	-4.50485	3.2544e-27	protein_coding	R05D8.7
WBGene00199318	-4.50014	0.00810651	ncRNA	R13H8.3
WBGene00044399	-4.49929	0.0481721	pseudogene	F11F1.8
WBGene00014064	-4.49904	4.81619e-96	protein_coding	sdz-37
WBGene00021881	-4.49842	7.55152e-59	protein_coding	Y54G2A.16
WBGene00005796	-4.49508	0.0192342	pseudogene	srw-49
WBGene00019903	-4.48866	1.10974e-20	protein_coding	R05G9.1
WBGene00013056	-4.48844	3.93637e-36	pseudogene	Y50E8A.14
WBGene00016860	-4.48831	1.98295e-37	protein_coding	cyp-33C9
WBGene00021706	-4.48743	0.000583126	protein_coding	srbc-39
WBGene00006484	-4.48689	1.15617e-27	protein_coding	tag-138
WBGene00015764	-4.48338	0.0118439	protein_coding	C14C6.13
WBGene00011403	-4.47507	0.0111463	protein_coding	T03F7.6
WBGene00006003	-4.4701	0.0284678	protein_coding	srx-112
WBGene00022643	-4.46681	1.69912e-10	protein_coding	ZK6.8
WBGene00271803	-4.45813	2.28058e-07	protein_coding	C09G5.14
WBGene00005832	-4.45723	8.1885e-06	protein_coding	srw-85
WBGene00019545	-4.45155	7.04981e-46	protein_coding	K09B3.1
WBGene00001430	-4.44961	4.30738e-34	protein_coding	fkb-5
WBGene00166904	-4.44894	0.032609	piRNA	21ur-10660
WBGene00166475	-4.44697	0.0266659	piRNA	21ur-10997
WBGene00005542	-4.42727	0.0175756	protein_coding	sri-30
WBGene00015040	-4.41702	0.00690696	protein_coding	cyp-34A5
WBGene00019086	-4.41431	2.53535e-75	protein_coding	F59A6.4
WBGene00020607	-4.39526	6.93899e-06	protein_coding	srab-20
WBGene00019253	-4.39291	0.0193844	protein_coding	H31G24.1
WBGene00014063	-4.36917	9.17916e-165	protein_coding	clec-143
WBGene00009765	-4.3688	2.2107e-16	protein_coding	F46B3.14
WBGene00168846	-4.36878	1.73568e-07	piRNA	21ur-15007
WBGene00009510	-4.3662	6.2895e-143	protein_coding	F37D6.4
WBGene00010461	-4.35166	2.24055e-43	protein_coding	K01D12.1
WBGene00011059	-4.34977	1.11881e-49	protein_coding	R06C1.4
WBGene00016720	-4.34869	1.03048e-11	protein_coding	math-25
WBGene00013469	-4.34574	0.00318849	protein_coding	Y68A4A.10
WBGene00201908	-4.342	0.0197656	ncRNA	F09C8.6
WBGene00000031	-4.34032	1.51406e-13	protein_coding	abu-8
WBGene00010372	-4.33997	0.00937617	protein_coding	H08J19.1
WBGene00046020	-4.32602	0.0124119	piRNA	21ur-3185
WBGene00019782	-4.32393	2.59987e-23	protein_coding	M60.7
WBGene00015791	-4.31937	6.54073e-200	protein_coding	bbln-1
WBGene00013061	-4.30941	2.66855e-91	protein_coding	Y51A2A.5
WBGene00016881	-4.30442	0.0209374	protein_coding	C52E2.2
WBGene00013363	-4.29408	2.84502e-32	pseudogene	nhr-240
WBGene00000463	-4.29392	6.75658e-127	protein_coding	ceh-43
WBGene00045131	-4.2885	3.56326e-99	pseudogene	T04A11.14
WBGene00008947	-4.28448	0.0138755	protein_coding	srz-16
WBGene00009168	-4.28012	0.00025888	protein_coding	F26F2.3
WBGene00014753	-4.27919	2.03877e-09	pseudogene	F40D4.14
WBGene00007247	-4.27865	3.05739e-53	protein_coding	C01G12.7
WBGene00000644	-4.27438	2.20219e-12	protein_coding	col-68
WBGene00077687	-4.25281	0.015271	pseudogene	Y52B11A.14
WBGene00006280	-4.24525	0.0165008	protein_coding	str-254
WBGene00235089	-4.23134	1.31008e-07	pseudogene	F46B3.24
WBGene00008294	-4.23042	3.8114e-13	protein_coding	clec-11
WBGene00014175	-4.22651	0.0259005	protein_coding	ZK971.1
WBGene00005844	-4.2241	0.00348649	protein_coding	srw-97
WBGene00014041	-4.21885	2.0826e-41	protein_coding	ZK666.1
WBGene00020452	-4.21561	0.00962211	protein_coding	fbxa-22
WBGene00000746	-4.21148	0.000380927	protein_coding	col-173
WBGene00202144	-4.21113	0.000370526	ncRNA	C24A1.7
WBGene00017432	-4.20929	7.26205e-68	pseudogene	F13H6.4
WBGene00013495	-4.20431	1.86315e-17	pseudogene	clec-236
WBGene00008894	-4.20055	8.7947e-07	protein_coding	F16H6.4
WBGene00003546	-4.197	8.37107e-113	protein_coding	nas-28
WBGene00045270	-4.19233	0.0191624	protein_coding	C04E7.5
WBGene00007345	-4.19203	0.0265435	protein_coding	C05E7.3
WBGene00020635	-4.17155	8.74434e-32	protein_coding	ztf-31
WBGene00001785	-4.16297	5.99641e-53	protein_coding	gst-37
WBGene00017090	-4.16248	1.04495e-26	protein_coding	E01A2.8
WBGene00022691	-4.15515	7.33817e-28	pseudogene	math-50
WBGene00001074	-4.15171	3.57706e-13	protein_coding	dpy-13
WBGene00200143	-4.14593	0.00346825	ncRNA	F25H8.20
WBGene00235266	-4.1421	2.25423e-19	pseudogene	Y77E11A.22
WBGene00001237	-4.13962	1.68274e-13	protein_coding	elc-2
WBGene00000401	-4.13639	1.40982e-08	protein_coding	cdh-9
WBGene00170165	-4.13328	0.0472481	piRNA	21ur-11909
WBGene00305102	-4.13265	0.010929	protein_coding	C46F9.5
WBGene00007406	-4.12989	0.00169234	protein_coding	C07A9.10
WBGene00198497	-4.12677	1.07872e-21	ncRNA	F10G8.12
WBGene00045017	-4.11822	0.00359717	pseudogene	F36H1.13
WBGene00015066	-4.11662	0.000760375	protein_coding	B0228.9
WBGene00022344	-4.09789	2.88354e-18	protein_coding	pals-40
WBGene00009660	-4.09193	6.80356e-147	protein_coding	F43G6.8
WBGene00001852	-4.08183	6.6928e-12	protein_coding	hil-1
WBGene00018662	-4.08072	2.45591e-27	pseudogene	math-30
WBGene00010191	-4.0803	2.85199e-10	protein_coding	dmsr-1
WBGene00199775	-4.07607	0.000195708	ncRNA	W09C5.15
WBGene00001981	-4.07247	1.63748e-71	protein_coding	hnd-1
WBGene00018816	-4.07211	0.0363945	protein_coding	F54D12.2
WBGene00011536	-4.0633	0.0369626	protein_coding	idpc-6
WBGene00018541	-4.05412	2.28677e-13	protein_coding	nhr-186
WBGene00005682	-4.05223	0.0498664	protein_coding	sru-19
WBGene00008978	-4.04194	4.57494e-13	protein_coding	cutl-3
WBGene00173250	-4.03778	0.0291011	piRNA	21ur-7494
WBGene00219773	-4.03417	2.55166e-38	lincRNA	linc-32
WBGene00219424	-4.03181	9.22118e-62	protein_coding	Y54G2A.72
WBGene00015335	-4.03119	8.56107e-05	protein_coding	acdh-6
WBGene00018222	-4.02559	2.26267e-190	protein_coding	F40A3.7
WBGene00235328	-4.02323	6.98852e-05	protein_coding	T06E4.21
WBGene00171716	-4.02312	0.0114943	piRNA	21ur-10205
WBGene00020281	-4.02276	8.51271e-27	protein_coding	T06A4.1
WBGene00196358	-4.02226	0.00629032	ncRNA	Y39D8B.4
WBGene00198696	-4.02152	0.000284361	ncRNA	Y53C12B.9
WBGene00007851	-4.02128	4.64269e-08	protein_coding	clec-245
WBGene00008473	-4.0119	0.00222346	protein_coding	E03H4.5
WBGene00235368	-4.01152	0.000282329	protein_coding	F49F1.18
WBGene00189944	-4.01127	9.97047e-13	pseudogene	E03A3.10
WBGene00021095	-4.00209	5.92889e-49	protein_coding	mlt-8
WBGene00022416	-3.99616	5.97834e-169	protein_coding	ergi-1
WBGene00077632	-3.99432	0.0433182	pseudogene	T27C5.16
WBGene00015611	-3.9932	0.000416468	protein_coding	C08F1.8
WBGene00219937	-3.99223	0.0345826	snoRNA	F37F2.4
WBGene00022640	-3.99091	2.71324e-118	protein_coding	nhr-254
WBGene00018031	-3.98872	0.0400904	protein_coding	F35B3.4
WBGene00019414	-3.98073	9.54443e-72	protein_coding	fbxb-51
WBGene00018440	-3.97314	0.00887354	pseudogene	F45C12.9
WBGene00019866	-3.96423	9.22413e-06	protein_coding	R04B3.1
WBGene00007984	-3.96199	1.21997e-41	protein_coding	irx-1
WBGene00045501	-3.9567	0.0432742	protein_coding	Y6G8.8
WBGene00172167	-3.9503	0.0462645	piRNA	21ur-8434
WBGene00019548	-3.94881	0.000196248	protein_coding	K09C4.2
WBGene00011609	-3.94582	6.92957e-63	protein_coding	T08D2.4
WBGene00012194	-3.94241	2.6411e-50	protein_coding	toe-4
WBGene00006762	-3.93955	1.97908e-10	protein_coding	unc-25
WBGene00020207	-3.93947	2.26861e-185	protein_coding	T04B8.5
WBGene00003671	-3.93943	2.52895e-123	protein_coding	nhr-81
WBGene00007866	-3.93448	4.85754e-06	protein_coding	C32H11.3
WBGene00005952	-3.93191	0.00207188	pseudogene	srx-61
WBGene00018091	-3.93095	9.03817e-12	protein_coding	F36D4.6
WBGene00012175	-3.92758	4.65413e-10	protein_coding	W01C9.1
WBGene00015260	-3.92089	1.47505e-46	protein_coding	B0554.7
WBGene00219706	-3.92061	0.00794677	lincRNA	linc-158
WBGene00010401	-3.90334	0.000176342	protein_coding	H16D19.3
WBGene00201906	-3.90019	1.87674e-08	ncRNA	W01H2.10
WBGene00009359	-3.89827	0.00560202	protein_coding	clec-102
WBGene00005389	-3.8896	6.80391e-06	protein_coding	srh-173
WBGene00019709	-3.88569	0.0443568	protein_coding	M01E10.3
WBGene00007986	-3.87692	4.666e-65	protein_coding	C36F7.5
WBGene00011112	-3.87592	1.04417e-101	protein_coding	R07E5.4
WBGene00167121	-3.87455	0.0380749	piRNA	21ur-14624
WBGene00010881	-3.86994	5.24013e-08	protein_coding	M05D6.9
WBGene00015980	-3.86442	2.45671e-05	protein_coding	C18G1.1
WBGene00008548	-3.8629	1.95077e-40	protein_coding	F07A11.5
WBGene00005418	-3.85709	0.0298987	protein_coding	srh-208
WBGene00018671	-3.85153	2.29138e-99	pseudogene	F52C6.14
WBGene00235267	-3.84812	4.61363e-43	protein_coding	Y77E11A.23
WBGene00220240	-3.84572	1.44188e-09	ncRNA	ZK270.4
WBGene00010971	-3.84558	8.64886e-15	protein_coding	R01E6.7
WBGene00199531	-3.834	5.81472e-06	ncRNA	C36F7.19
WBGene00018246	-3.83271	1.88528e-16	protein_coding	clec-148
WBGene00007127	-3.83164	0.032669	protein_coding	srbc-78
WBGene00015595	-3.82589	0.0102045	protein_coding	bath-33
WBGene00004218	-3.82466	5.82745e-38	protein_coding	ptr-3
WBGene00004196	-3.82322	6.48613e-35	protein_coding	prx-11
WBGene00018436	-3.82281	8.26489e-93	protein_coding	fbxb-11
WBGene00005099	-3.81564	0.000697928	protein_coding	srd-21
WBGene00016779	-3.81546	5.41223e-26	protein_coding	sdz-7
WBGene00195242	-3.81484	0.0290443	protein_coding	Y113G7B.28
WBGene00012216	-3.81133	2.89559e-54	protein_coding	dpsm-1
WBGene00219413	-3.81093	5.08136e-202	protein_coding	Y38F2AL.12
WBGene00006281	-3.80973	0.000382673	protein_coding	str-255
WBGene00007245	-3.80843	4.87187e-12	protein_coding	C01G12.5
WBGene00255597	-3.80755	1.88369e-23	protein_coding	pals-21
WBGene00006015	-3.79222	0.0480618	pseudogene	srx-124
WBGene00002253	-3.79034	7.12035e-65	protein_coding	lbp-1
WBGene00022004	-3.78942	4.64712e-08	protein_coding	npr-22
WBGene00000738	-3.78867	0.00028465	protein_coding	col-165
WBGene00008036	-3.78481	0.0210071	protein_coding	C40C9.3
WBGene00003551	-3.78185	0.00812466	protein_coding	nas-33
WBGene00018821	-3.78138	6.82207e-18	protein_coding	F54D12.8
WBGene00008911	-3.77886	0.017803	protein_coding	F17C8.6
WBGene00012847	-3.77613	3.12917e-151	protein_coding	srxa-15
WBGene00020756	-3.7693	3.18459e-60	protein_coding	T24A6.20
WBGene00219383	-3.76925	0.00136625	protein_coding	Y61B8A.6
WBGene00020236	-3.76845	1.11998e-08	protein_coding	lgc-1
WBGene00021180	-3.76107	4.10267e-13	protein_coding	Y9C9A.13
WBGene00003412	-3.75792	2.91756e-36	protein_coding	mrp-6
WBGene00044550	-3.75643	0.00953671	protein_coding	C50E3.15
WBGene00021479	-3.75342	2.03097e-124	protein_coding	oac-55
WBGene00017668	-3.75064	9.89796e-07	protein_coding	ins-39
WBGene00002058	-3.74387	1.23774e-92	protein_coding	ifd-2
WBGene00022554	-3.74189	4.43793e-255	protein_coding	duxl-1
WBGene00015457	-3.74144	0.0111226	protein_coding	idpb-3
WBGene00013467	-3.73384	1.54193e-09	pseudogene	Y68A4A.5
WBGene00009754	-3.73279	2.78902e-08	protein_coding	F46A9.1
WBGene00018575	-3.72249	5.52894e-208	protein_coding	clec-119
WBGene00014045	-3.7218	0.00040614	protein_coding	clec-59
WBGene00173434	-3.71964	0.0228173	piRNA	21ur-10857
WBGene00004423	-3.71889	7.68327e-28	protein_coding	rpl-11.2
WBGene00010472	-3.7177	1.31941e-81	protein_coding	cdr-7
WBGene00005839	-3.70932	0.0419045	pseudogene	srw-92
WBGene00086553	-3.70619	0.00338847	protein_coding	ZC334.13
WBGene00018706	-3.70612	0.0109379	protein_coding	F52F10.2
WBGene00013622	-3.70485	1.59503e-68	protein_coding	clec-238
WBGene00003762	-3.69772	6.05573e-31	protein_coding	nlp-24
WBGene00006939	-3.69095	1.7553e-162	pseudogene	wee-1.2
WBGene00044468	-3.68905	7.85918e-61	protein_coding	Y69A2AL.2
WBGene00003554	-3.68672	0.0136901	protein_coding	nas-38
WBGene00044798	-3.68672	1.12377e-19	protein_coding	tbx-43
WBGene00004932	-3.6864	7.00796e-10	protein_coding	sod-3
WBGene00001640	-3.6861	9.11319e-08	protein_coding	gly-15
WBGene00013534	-3.68501	1.41175e-31	protein_coding	acr-24
WBGene00015255	-3.68113	4.68615e-05	protein_coding	B0554.2
WBGene00167102	-3.67922	0.0443973	piRNA	21ur-13457
WBGene00019973	-3.67743	1.64656e-79	protein_coding	R09A1.3
WBGene00005115	-3.67647	0.029927	pseudogene	srd-37
WBGene00200144	-3.67634	0.00328778	ncRNA	F07E5.11
WBGene00022675	-3.67521	9.53096e-06	protein_coding	gbb-2
WBGene00001638	-3.67414	0	protein_coding	gly-13
WBGene00009238	-3.6739	2.70479e-17	protein_coding	selt-1.2
WBGene00001778	-3.66832	1.78652e-39	protein_coding	gst-30
WBGene00008862	-3.6676	5.40016e-32	protein_coding	F15D4.5
WBGene00045511	-3.66691	6.90106e-45	protein_coding	F11A5.18
WBGene00019624	-3.65853	6.41537e-141	protein_coding	rnst-2
WBGene00017296	-3.65682	1.88811e-11	protein_coding	F09E10.6
WBGene00008253	-3.65076	2.10895e-05	pseudogene	C51E3.8
WBGene00000048	-3.64719	1.81108e-71	protein_coding	acr-9
WBGene00015000	-3.64649	0.0265034	protein_coding	AH9.4
WBGene00016018	-3.64203	1.67804e-103	protein_coding	C23H3.2
WBGene00268203	-3.64056	0.00193555	pseudogene	C29G2.7
WBGene00021338	-3.63864	1.83268e-29	protein_coding	Y34F4.3
WBGene00010166	-3.63785	6.32888e-10	protein_coding	gmd-2
WBGene00016842	-3.63634	1.00542e-95	protein_coding	npr-35
WBGene00018437	-3.62893	7.08409e-60	protein_coding	btb-8
WBGene00006527	-3.62771	0	protein_coding	tax-6
WBGene00019817	-3.62751	4.85551e-100	protein_coding	txt-2
WBGene00007598	-3.62721	5.79487e-10	protein_coding	C15A11.4
WBGene00044460	-3.62072	1.25328e-178	protein_coding	Y55F3C.10
WBGene00014061	-3.61767	1.02985e-66	protein_coding	ZK673.5
WBGene00007140	-3.61653	1.5854e-22	protein_coding	cyp-29A4
WBGene00000753	-3.61645	2.17346e-15	protein_coding	col-180
WBGene00014155	-3.61626	1.91535e-44	pseudogene	ZK930.5
WBGene00194784	-3.61468	1.34939e-09	protein_coding	T11F9.22
WBGene00020773	-3.61064	1.28651e-07	protein_coding	T24E12.3
WBGene00019761	-3.6106	2.09237e-52	protein_coding	M03F8.1
WBGene00019699	-3.61054	2.27943e-17	protein_coding	math-34
WBGene00006539	-3.60448	1.3343e-35	protein_coding	tbb-6
WBGene00020658	-3.60394	2.35396e-29	protein_coding	argn-1
WBGene00005382	-3.60326	3.58582e-08	protein_coding	srh-166
WBGene00018445	-3.59874	9.15379e-10	protein_coding	fbxb-5
WBGene00011777	-3.59711	9.534e-27	protein_coding	T14G10.8
WBGene00012981	-3.5949	2.09157e-102	protein_coding	Y48B6A.10
WBGene00206355	-3.59201	4.0105e-10	protein_coding	C34C6.10
WBGene00168357	-3.58637	3.5665e-05	piRNA	21ur-7632
WBGene00021433	-3.58583	2.66454e-26	protein_coding	Y39A3A.2
WBGene00008834	-3.58564	0.00661907	protein_coding	F14H8.4
WBGene00198945	-3.57986	0.0323737	ncRNA	T08G5.18
WBGene00020149	-3.57899	0.000290373	protein_coding	T01D1.4
WBGene00011228	-3.57832	1.2861e-26	protein_coding	R11.3
WBGene00004507	-3.57767	7.40707e-08	protein_coding	rpy-1
WBGene00011610	-3.57731	2.8751e-37	protein_coding	T08D2.5
WBGene00020875	-3.5737	0.00379537	protein_coding	T28A11.13
WBGene00021260	-3.5721	9.8425e-56	protein_coding	Y22D7AR.6
WBGene00008096	-3.57099	0.026722	protein_coding	C44H4.8
WBGene00199483	-3.56858	0.0220779	ncRNA	Y41C4A.27
WBGene00013280	-3.56253	4.69447e-25	protein_coding	Y57A10C.1
WBGene00015720	-3.5596	3.54176e-09	protein_coding	C13A2.3
WBGene00009848	-3.55877	1.38662e-22	protein_coding	F48F5.6
WBGene00009558	-3.55858	0	protein_coding	F39B2.8
WBGene00022262	-3.55221	5.66147e-124	protein_coding	Y73C8C.3
WBGene00017213	-3.55007	2.39079e-45	protein_coding	F07E5.8
WBGene00018712	-3.54738	3.44397e-195	pseudogene	F52G3.4
WBGene00022627	-3.54556	1.39205e-26	protein_coding	ZC513.2
WBGene00015437	-3.54466	1.1348e-15	protein_coding	scrm-3
WBGene00011850	-3.5408	1.26016e-72	protein_coding	T20B3.1
WBGene00013184	-3.53953	2.06532e-08	protein_coding	clpr-4
WBGene00012184	-3.53924	2.37098e-45	protein_coding	mnr-1
WBGene00008068	-3.537	0.0415242	protein_coding	sdz-6
WBGene00006155	-3.53491	1.99032e-12	protein_coding	str-99
WBGene00005708	-3.53277	6.26489e-05	protein_coding	sru-45
WBGene00020559	-3.52885	6.86032e-27	protein_coding	best-17
WBGene00013502	-3.52836	4.75878e-08	protein_coding	clec-111
WBGene00016047	-3.52619	0.0324817	pseudogene	srt-26
WBGene00022811	-3.5236	0.00701094	protein_coding	ZK721.4
WBGene00006088	-3.52358	3.93098e-33	pseudogene	str-21
WBGene00022264	-3.51183	6.88156e-13	pseudogene	sdz-34
WBGene00012909	-3.50983	7.10964e-57	protein_coding	spds-1
WBGene00007402	-3.50583	1.26833e-12	protein_coding	ugt-60
WBGene00005642	-3.50574	0.00279506	protein_coding	srp-1
WBGene00009236	-3.50198	3.43507e-06	protein_coding	F28H7.2
WBGene00012749	-3.50134	0.0291601	pseudogene	Y41C4A.1
WBGene00004048	-3.49972	4.88864e-38	protein_coding	plx-2
WBGene00014106	-3.4984	9.03992e-70	protein_coding	ZK856.5
WBGene00018493	-3.49662	0.000398022	protein_coding	F46F5.1
WBGene00020062	-3.49633	7.79862e-06	protein_coding	nhr-270
WBGene00020059	-3.49608	5.931e-09	pseudogene	srab-15
WBGene00023069	-3.49503	1.03562e-38	ncRNA	rncs-1
WBGene00012625	-3.49424	3.78782e-13	protein_coding	Y38H6C.13
WBGene00195072	-3.494	5.21773e-32	protein_coding	C16C8.22
WBGene00016295	-3.49378	7.22043e-48	protein_coding	fbxc-40
WBGene00009495	-3.49374	1.14516e-48	protein_coding	hrg-6
WBGene00044889	-3.49051	0.0305259	protein_coding	T10D4.14
WBGene00001187	-3.48613	1.14455e-22	protein_coding	egl-19
WBGene00021737	-3.48582	0.00338584	pseudogene	Y50D4A.3
WBGene00020194	-3.48573	0.00797114	protein_coding	T03G6.1
WBGene00000025	-3.48568	0.00363479	protein_coding	abu-2
WBGene00022679	-3.48502	0.00439239	protein_coding	ZK180.5
WBGene00005792	-3.48401	3.43371e-06	pseudogene	srw-45
WBGene00018209	-3.48286	3.82021e-09	protein_coding	F39G3.4
WBGene00007865	-3.47446	0.00307476	protein_coding	srz-15
WBGene00043994	-3.47204	3.66027e-74	protein_coding	C07A9.12
WBGene00011104	-3.47201	0.0227742	protein_coding	cut-5
WBGene00022356	-3.46893	0.00523877	protein_coding	eak-3
WBGene00086563	-3.46432	7.57814e-05	protein_coding	K08C9.9
WBGene00050900	-3.46257	3.37191e-43	pseudogene	ZK228.11
WBGene00007401	-3.45613	0.0304751	protein_coding	C07A9.5
WBGene00011053	-3.45568	2.20957e-11	protein_coding	arrd-12
WBGene00044350	-3.45341	0.00666538	protein_coding	Y73B6BL.44
WBGene00010943	-3.45034	1.16064e-74	protein_coding	M176.4
WBGene00016835	-3.44969	1.81902e-35	pseudogene	C50F2.1
WBGene00018201	-3.44762	0.00207597	protein_coding	btb-18
WBGene00012185	-3.44744	7.26856e-33	protein_coding	W01F3.2
WBGene00021947	-3.44739	1.91299e-19	protein_coding	srt-23
WBGene00005257	-3.44611	2.40212e-197	protein_coding	srh-34
WBGene00220076	-3.4424	1.0623e-07	ncRNA	T21B4.21
WBGene00219555	-3.43954	0.000211823	antisense_RNA	Y46G5A.46
WBGene00219759	-3.43527	8.18914e-08	antisense_RNA	anr-58
WBGene00010365	-3.43151	6.58172e-189	protein_coding	H04D03.4
WBGene00195514	-3.43034	1.44038e-18	ncRNA	Y73A3A.1
WBGene00168461	-3.43023	0.0111223	piRNA	21ur-15307
WBGene00011137	-3.4278	1.22241e-90	protein_coding	R08A2.7
WBGene00167237	-3.42607	0.000839653	piRNA	21ur-15676
WBGene00022224	-3.42461	3.03197e-25	protein_coding	set-28
WBGene00045345	-3.42102	0.0416781	pseudogene	Y43F8C.24
WBGene00015199	-3.42101	1.4541e-33	protein_coding	B0454.8
WBGene00001392	-3.42025	7.00252e-25	protein_coding	far-8
WBGene00044804	-3.41784	0.00073435	pseudogene	ZK938.8
WBGene00017426	-3.41251	0.000683184	protein_coding	F13C5.5
WBGene00011392	-3.41229	1.804e-10	protein_coding	sbt-1
WBGene00173778	-3.41143	1.59204e-07	piRNA	21ur-9441
WBGene00021509	-3.41016	1.31163e-21	protein_coding	Y41D4A.7
WBGene00021451	-3.40723	1.63962e-80	protein_coding	mltn-8
WBGene00019828	-3.40451	6.49274e-18	protein_coding	R02E12.4
WBGene00004809	-3.40423	3.83755e-43	protein_coding	skr-3
WBGene00016717	-3.3977	3.42232e-22	protein_coding	math-22
WBGene00044297	-3.39193	0.0243458	protein_coding	C25B8.8
WBGene00016345	-3.39155	4.19583e-180	protein_coding	C33E10.1
WBGene00011234	-3.38855	3.00314e-12	protein_coding	R11A5.6
WBGene00015890	-3.38692	5.03544e-12	protein_coding	C17C3.5
WBGene00012096	-3.38634	1.07977e-240	protein_coding	T27E9.6
WBGene00005223	-3.38614	8.57283e-60	protein_coding	srg-66
WBGene00009767	-3.37839	8.27023e-65	protein_coding	F46B3.16
WBGene00044425	-3.37691	1.80456e-08	pseudogene	F54D12.11
WBGene00001400	-3.37485	0.000391382	protein_coding	fax-1
WBGene00003404	-3.37457	1.58662e-43	protein_coding	mpz-1
WBGene00007729	-3.36931	0.0254969	protein_coding	clec-185
WBGene00011476	-3.36887	8.83481e-42	protein_coding	exc-12
WBGene00005579	-3.3674	0.0159896	protein_coding	sri-67
WBGene00001961	-3.36529	1.14876e-09	protein_coding	hlh-17
WBGene00195165	-3.3632	3.16782e-05	protein_coding	F57G4.11
WBGene00235274	-3.35876	0.00644771	protein_coding	C54E4.12
WBGene00012113	-3.3554	2.67465e-47	protein_coding	T28B8.1
WBGene00018994	-3.35521	0.0206699	pseudogene	F56H1.3
WBGene00009483	-3.35165	7.59785e-106	protein_coding	F36G3.2
WBGene00019092	-3.35105	0.000688414	protein_coding	F59A7.5
WBGene00014055	-3.34626	0.00233841	protein_coding	ZK669.5
WBGene00173505	-3.34243	3.99826e-07	piRNA	21ur-15575
WBGene00022217	-3.342	3.71938e-05	protein_coding	fbxa-221
WBGene00012939	-3.33849	4.64703e-05	protein_coding	subs-4
WBGene00012589	-3.33649	0.045104	protein_coding	nspe-4
WBGene00021091	-3.33496	1.99489e-16	protein_coding	W08F4.1
WBGene00044693	-3.3284	8.06896e-66	protein_coding	fbxb-92
WBGene00007867	-3.32552	2.33338e-37	protein_coding	C32H11.4
WBGene00012024	-3.32328	5.09517e-09	protein_coding	clec-29
WBGene00012100	-3.32142	1.12373e-78	protein_coding	sipa-1
WBGene00011386	-3.31979	3.1628e-18	protein_coding	T02G6.3
WBGene00007361	-3.31968	2.64324e-07	protein_coding	oac-3
WBGene00077490	-3.31588	2.42715e-128	protein_coding	M03A1.8
WBGene00017281	-3.31539	1.01194e-09	protein_coding	F09D12.2
WBGene00023251	-3.31473	0.0250738	pseudogene	C36C9.t3
WBGene00023404	-3.31261	4.71792e-52	protein_coding	plr-1
WBGene00015118	-3.31058	1.64196e-08	protein_coding	B0294.3
WBGene00050946	-3.30737	6.51259e-176	pseudogene	M162.12
WBGene00018433	-3.30612	8.0997e-90	protein_coding	ceh-82
WBGene00017489	-3.30592	5.44936e-08	protein_coding	F15E6.9
WBGene00012610	-3.30286	4.3756e-111	protein_coding	Y38F1A.8
WBGene00013336	-3.3009	4.0185e-57	protein_coding	pnc-2
WBGene00014216	-3.29256	1.0849e-11	protein_coding	ZK1086.2
WBGene00018621	-3.29031	0.00384248	protein_coding	F48G7.10
WBGene00170990	-3.29021	0.00191674	piRNA	21ur-14155
WBGene00019639	-3.28715	7.16564e-09	protein_coding	K10F12.7
WBGene00005229	-3.28639	0.0469692	protein_coding	srh-3
WBGene00044618	-3.28615	2.51313e-07	protein_coding	bus-2
WBGene00000895	-3.28347	7.44208e-88	protein_coding	dac-1
WBGene00013364	-3.28176	4.72851e-30	protein_coding	Y60A3A.16
WBGene00018455	-3.28105	5.11787e-19	protein_coding	fbxc-42
WBGene00016718	-3.27786	1.2604e-08	protein_coding	math-23
WBGene00020354	-3.27628	1.99444e-23	protein_coding	sgnh-1
WBGene00020362	-3.2761	1.39928e-16	protein_coding	fbxb-10
WBGene00001593	-3.27607	8.88622e-07	protein_coding	glc-3
WBGene00020551	-3.2735	1.20086e-79	protein_coding	T17H7.7
WBGene00019922	-3.27162	2.89316e-164	protein_coding	fbxc-28
WBGene00269387	-3.27071	0.00020203	protein_coding	btb-22
WBGene00044361	-3.26916	0.00718373	protein_coding	K09F6.11
WBGene00001543	-3.26342	2.62243e-24	protein_coding	gcy-18
WBGene00020667	-3.25512	7.4948e-06	protein_coding	T22B2.3
WBGene00021710	-3.254	1.16049e-91	protein_coding	cyp-33C11
WBGene00017551	-3.25387	1.40584e-09	protein_coding	F18A12.2
WBGene00197390	-3.25348	0.0113895	ncRNA	T21F2.2
WBGene00077647	-3.25275	3.1463e-06	pseudogene	Y51A2A.15
WBGene00008893	-3.25153	1.87387e-07	protein_coding	F16H6.3
WBGene00009487	-3.25148	9.94539e-13	protein_coding	clec-232
WBGene00005664	-3.24883	0.00222346	protein_coding	sru-1
WBGene00022712	-3.24611	1.87601e-40	protein_coding	ZK355.2
WBGene00167477	-3.24486	0.00863838	piRNA	21ur-15066
WBGene00005597	-3.24291	3.63364e-12	protein_coding	srj-9
WBGene00044163	-3.24268	0.0225792	protein_coding	F49C5.11
WBGene00012227	-3.23692	0	protein_coding	W03H9.1
WBGene00006589	-3.23541	0.0208054	protein_coding	tnt-4
WBGene00016996	-3.23432	3.92346e-06	protein_coding	D1005.2
WBGene00018267	-3.23282	0.00207406	protein_coding	F41C3.1
WBGene00077439	-3.23273	0.00719073	protein_coding	F55B12.10
WBGene00010662	-3.23131	0.0212807	protein_coding	K08E3.2
WBGene00010031	-3.23071	1.13317e-15	protein_coding	F54B11.8
WBGene00013912	-3.23053	3.22856e-06	protein_coding	irld-19
WBGene00015838	-3.22896	8.30975e-19	protein_coding	math-9
WBGene00018615	-3.22822	0	protein_coding	F48G7.4
WBGene00000190	-3.22782	4.88041e-12	protein_coding	warf-1
WBGene00044265	-3.22727	8.52763e-21	protein_coding	Y105E8B.11
WBGene00197724	-3.22436	1.02036e-07	ncRNA	F36H1.15
WBGene00171483	-3.22415	0.00416167	piRNA	21ur-5680
WBGene00017937	-3.22172	1.72497e-16	protein_coding	F30H5.3
WBGene00012025	-3.22034	1.35771e-11	protein_coding	clec-38
WBGene00012186	-3.21834	1.14127e-43	protein_coding	mlt-11
WBGene00015257	-3.21804	9.26074e-20	protein_coding	B0554.4
WBGene00195547	-3.2158	0.000928323	ncRNA	T28B11.2
WBGene00011791	-3.21563	1.6728e-77	protein_coding	pap-2
WBGene00007163	-3.21562	2.52829e-09	protein_coding	fbxa-154
WBGene00044303	-3.21332	8.56146e-16	protein_coding	hst-3.2
WBGene00012240	-3.21185	4.04117e-87	protein_coding	W04A8.5
WBGene00015153	-3.21181	5.26644e-34	protein_coding	idpp-2
WBGene00013181	-3.20853	1.45107e-08	protein_coding	Y53H1B.2
WBGene00016696	-3.20656	1.73548e-06	protein_coding	srbc-19
WBGene00017713	-3.20527	0.00170757	protein_coding	F22E5.20
WBGene00001691	-3.20421	0.00430456	protein_coding	grd-2
WBGene00169307	-3.20302	0.0408662	piRNA	21ur-14955
WBGene00044442	-3.20283	0.00341043	protein_coding	T08A9.13
WBGene00012213	-3.20211	3.04546e-10	protein_coding	W02D9.7
WBGene00005284	-3.20062	2.80263e-10	protein_coding	srh-62
WBGene00010804	-3.19988	1.09851e-54	pseudogene	M01E5.1
WBGene00008353	-3.19808	1.14386e-164	protein_coding	D1025.1
WBGene00044664	-3.19288	3.21624e-05	protein_coding	F59A6.11
WBGene00001857	-3.19091	2.52201e-17	protein_coding	hil-6
WBGene00006176	-3.18817	4.71772e-55	protein_coding	str-125
WBGene00303231	-3.18507	1.34818e-07	protein_coding	C53A3.4
WBGene00012278	-3.17913	8.56186e-40	protein_coding	W05B10.3
WBGene00018656	-3.17908	4.44884e-19	protein_coding	txdc-12.2
WBGene00044385	-3.17803	8.89203e-09	protein_coding	F59A6.10
WBGene00305090	-3.1776	0.00013669	lincRNA	C07D10.7
WBGene00219828	-3.17653	0.000133431	snoRNA	C24A1.8
WBGene00014198	-3.17313	9.34406e-33	protein_coding	ZK1053.3
WBGene00013165	-3.17267	1.29897e-21	protein_coding	Y53F4B.19
WBGene00021118	-3.16918	4.47965e-39	protein_coding	clec-125
WBGene00015566	-3.16848	1.00261e-13	protein_coding	C07D10.1
WBGene00005841	-3.16722	0.000418348	protein_coding	srw-94
WBGene00017781	-3.16671	0.00046271	protein_coding	F25E2.3
WBGene00020767	-3.16621	3.10858e-50	protein_coding	lgc-40
WBGene00014874	-3.1648	3.96839e-91	pseudogene	Y38H6A.4
WBGene00020456	-3.16434	8.04492e-97	protein_coding	fbxa-60
WBGene00012849	-3.16252	3.28243e-18	protein_coding	ttr-13
WBGene00000982	-3.15811	4.95083e-54	protein_coding	dhs-19
WBGene00013408	-3.15512	1.13344e-88	protein_coding	fbxb-93
WBGene00008986	-3.15466	1.4752e-158	protein_coding	F20G2.2
WBGene00018837	-3.1536	2.10454e-109	protein_coding	F54G2.1
WBGene00021236	-3.15254	0.000577876	protein_coding	pud-1.2
WBGene00045474	-3.15065	0.0235744	protein_coding	C49G9.2
WBGene00001575	-3.14702	2.69116e-28	protein_coding	gei-18
WBGene00166732	-3.14699	0.00573777	piRNA	21ur-10291
WBGene00014953	-3.14633	0.0177805	protein_coding	Y81G3A.2
WBGene00004989	-3.14566	4.76887e-25	protein_coding	spp-4
WBGene00006788	-3.14307	1.82642e-62	protein_coding	unc-53
WBGene00044293	-3.14299	6.75685e-09	protein_coding	epic-3
WBGene00022144	-3.14229	1.8585e-66	protein_coding	pghm-1
WBGene00045292	-3.13894	3.96983e-47	protein_coding	fbxa-179
WBGene00013982	-3.13821	4.69548e-78	protein_coding	ZK512.1
WBGene00012819	-3.13763	6.47237e-20	protein_coding	Y43F8B.9
WBGene00021002	-3.12998	3.95913e-15	protein_coding	W03F9.4
WBGene00000477	-3.12948	1.61143e-12	protein_coding	cft-1
WBGene00189948	-3.12716	1.05791e-06	protein_coding	F56H9.8
WBGene00013760	-3.12536	5.26788e-05	protein_coding	srbc-34
WBGene00016797	-3.12523	3.27352e-25	protein_coding	C50A2.3
WBGene00050903	-3.12489	1.48033e-68	pseudogene	Y17D7C.4
WBGene00044059	-3.12488	6.28916e-05	protein_coding	T27C5.12
WBGene00077635	-3.12455	2.28789e-15	pseudogene	Y46G5A.42
WBGene00010802	-3.12442	0.0379934	protein_coding	srsx-39
WBGene00001699	-3.12273	0.00927807	protein_coding	grd-10
WBGene00077769	-3.12216	9.33327e-08	protein_coding	F33E2.10
WBGene00017507	-3.12207	5.58287e-49	protein_coding	F16B4.5
WBGene00014090	-3.11991	9.19808e-58	protein_coding	srlf-31
WBGene00284854	-3.11807	1.44984e-14	protein_coding	Y95D11A.5
WBGene00008254	-3.11767	1.30183e-16	protein_coding	C51E3.9
WBGene00200830	-3.11508	0.000181074	ncRNA	T28B11.20
WBGene00010653	-3.10805	0.000823113	protein_coding	K08C9.6
WBGene00003747	-3.10731	4.58303e-26	protein_coding	nlp-9
WBGene00018069	-3.10645	0.00218744	protein_coding	F35H10.3
WBGene00008293	-3.10621	0.00309654	protein_coding	glct-5
WBGene00077637	-3.10606	6.90368e-06	pseudogene	Y6G8.12
WBGene00012036	-3.10433	0.0283686	protein_coding	clec-103
WBGene00004001	-3.09608	0.040383	protein_coding	pgp-7
WBGene00009812	-3.09547	4.22335e-27	protein_coding	suca-1
WBGene00001759	-3.09458	0.0150785	protein_coding	gst-11
WBGene00015258	-3.09385	5.87605e-59	protein_coding	B0554.5
WBGene00001666	-3.0932	2.98072e-39	protein_coding	gpa-4
WBGene00008462	-3.09281	3.88331e-05	protein_coding	E02H4.4
WBGene00003095	-3.09265	3.58075e-10	protein_coding	lys-6
WBGene00045751	-3.09057	1.60069e-14	piRNA	21ur-2649
WBGene00018441	-3.08999	1.3067e-12	pseudogene	math-29
WBGene00044066	-3.08807	9.74395e-10	protein_coding	fbxb-66
WBGene00009232	-3.08778	2.55972e-16	protein_coding	nkat-1
WBGene00009085	-3.08761	4.23636e-34	protein_coding	F23D12.1
WBGene00021100	-3.08545	3.53748e-07	ncRNA	W08F4.11
WBGene00004810	-3.08394	1.42733e-06	protein_coding	skr-4
WBGene00173946	-3.08068	5.5003e-05	piRNA	21ur-15227
WBGene00012708	-3.07961	0.00717182	protein_coding	sre-19
WBGene00009467	-3.07747	2.97019e-10	protein_coding	F36D1.8
WBGene00195519	-3.07648	1.31978e-22	ncRNA	Y73B3A.23
WBGene00044117	-3.07559	5.91336e-05	protein_coding	srsx-10
WBGene00005929	-3.07505	0.0107263	protein_coding	srx-38
WBGene00044655	-3.07338	9.17033e-114	protein_coding	fbxa-194
WBGene00015925	-3.07192	5.02141e-05	protein_coding	C17H11.5
WBGene00170216	-3.06723	3.2462e-07	piRNA	21ur-13994
WBGene00049373	-3.06682	0.000556481	piRNA	21ur-1363
WBGene00169903	-3.06604	0.00245651	piRNA	21ur-11625
WBGene00023266	-3.06539	1.96759e-07	pseudogene	F07E5.10
WBGene00013969	-3.06227	1.63215e-37	protein_coding	tep-1
WBGene00003386	-3.0622	5.4895e-09	protein_coding	mod-1
WBGene00015406	-3.06211	9.53694e-08	protein_coding	C03H5.4
WBGene00169064	-3.06129	1.22244e-37	piRNA	21ur-13515
WBGene00006009	-3.05849	2.46405e-25	protein_coding	srx-118
WBGene00021129	-3.05754	0.000442126	protein_coding	W10D9.1
WBGene00008785	-3.05581	0.00052473	protein_coding	F14B6.4
WBGene00018452	-3.05512	6.06904e-44	protein_coding	F45D11.5
WBGene00023345	-3.05321	0.0389105	pseudogene	T12B5.9
WBGene00010944	-3.05257	0.00121695	protein_coding	M176.5
WBGene00012639	-3.05078	1.85973e-57	protein_coding	fezf-1
WBGene00077634	-3.04983	5.81443e-05	pseudogene	Y46G5A.41
WBGene00077689	-3.04928	3.64184e-06	pseudogene	Y105E8A.34
WBGene00009514	-3.04906	0.00784551	protein_coding	F37H8.5
WBGene00016525	-3.04874	1.79642e-07	protein_coding	fbxa-12
WBGene00018747	-3.04522	0.0321441	protein_coding	F53C3.3
WBGene00050671	-3.04519	0.0019429	piRNA	21ur-4929
WBGene00005262	-3.03791	3.65225e-19	protein_coding	srh-39
WBGene00012848	-3.03256	2.0721e-65	protein_coding	Y44A6B.3
WBGene00006306	-3.03127	1.1416e-12	protein_coding	sue-1
WBGene00019242	-3.03125	1.24739e-21	protein_coding	srbc-40
WBGene00194652	-3.03112	3.1245e-19	pseudogene	F15H9.8
WBGene00020593	-3.02743	4.13825e-06	protein_coding	ugt-11
WBGene00006020	-3.02731	0.012027	protein_coding	srx-129
WBGene00022843	-3.02641	3.94553e-223	protein_coding	ZK1055.2
WBGene00000658	-3.02502	0.00118374	protein_coding	col-83
WBGene00045028	-3.02494	1.67823e-10	pseudogene	C35D6.11
WBGene00021261	-3.02449	5.85341e-28	protein_coding	Y22D7AR.7
WBGene00012764	-3.02355	5.49093e-05	protein_coding	Y41E3.6
WBGene00016394	-3.02227	2.12543e-23	protein_coding	C34B2.9
WBGene00019791	-3.02116	6.70641e-05	protein_coding	sdz-25
WBGene00185119	-3.02113	0.000765425	pseudogene	F16H6.11
WBGene00001756	-3.02078	9.3915e-06	protein_coding	gst-8
WBGene00016519	-3.02073	0.00174651	protein_coding	srz-56
WBGene00015914	-3.0207	4.22034e-246	protein_coding	C17F4.8
WBGene00195077	-3.02052	4.71635e-19	protein_coding	T24E12.13
WBGene00020846	-3.01717	3.06072e-09	protein_coding	T27A10.6
WBGene00044034	-3.01665	3.75931e-62	protein_coding	Y38E10A.28
WBGene00011019	-3.01618	0.00701853	protein_coding	R05A10.2
WBGene00005130	-3.0149	1.03e-12	pseudogene	srd-52
WBGene00015117	-3.01391	0.000117489	protein_coding	B0294.1
WBGene00010929	-3.01336	0.0237969	protein_coding	srt-45
WBGene00011185	-3.01287	0.028403	protein_coding	R10D12.1
WBGene00015600	-3.01238	0.000345496	protein_coding	fbxa-165
WBGene00001145	-3.01165	2.17853e-193	protein_coding	eat-16
WBGene00018591	-3.0114	0.000546449	protein_coding	npax-2
WBGene00167078	-3.01117	0.0423028	piRNA	21ur-7313
WBGene00012617	-3.01066	7.29922e-05	protein_coding	Y38H6C.4
WBGene00020012	-3.00848	3.73457e-08	protein_coding	tmem-24
WBGene00001700	-3.00814	1.60094e-62	protein_coding	grd-11
WBGene00219602	-3.00514	0.00387759	lincRNA	linc-151
WBGene00004177	-3.00466	0.0297283	protein_coding	srlf-37
WBGene00020793	-3.00372	1.58699e-30	protein_coding	T25D1.1
WBGene00021165	-3.00337	3.89035e-08	protein_coding	Y5H2B.3
WBGene00046624	-3.00097	0.0018264	piRNA	21ur-517
WBGene00012441	-3.0009	0.000775507	protein_coding	glb-28
WBGene00009416	-2.99645	2.27867e-48	protein_coding	F35E2.9
WBGene00011650	-2.99025	1.73445e-23	protein_coding	glct-1
WBGene00016846	-2.99	1.01111e-36	protein_coding	C50F7.6
WBGene00014065	-2.9888	3.55629e-10	protein_coding	ZK673.11
WBGene00021521	-2.98792	0.000845396	pseudogene	nhr-287
WBGene00006789	-2.98563	3.28294e-29	protein_coding	unc-54
WBGene00015409	-2.98465	0.00611175	protein_coding	C03H5.7
WBGene00000554	-2.98451	1.26871e-15	protein_coding	cnb-1
WBGene00006922	-2.9822	9.89093e-69	protein_coding	vhl-1
WBGene00022189	-2.98196	3.57893e-15	protein_coding	Y71H2AR.2
WBGene00050927	-2.98118	5.79548e-32	pseudogene	B0250.12
WBGene00004830	-2.98087	1.94792e-09	protein_coding	slo-1
WBGene00020794	-2.97991	3.49038e-32	protein_coding	T25D1.2
WBGene00012486	-2.97873	2.4505e-168	protein_coding	Y18D10A.21
WBGene00017722	-2.97828	4.65123e-06	protein_coding	F22F7.4
WBGene00016523	-2.97807	3.3554e-08	protein_coding	C39B5.5
WBGene00017838	-2.97752	0.00139106	protein_coding	F26G1.2
WBGene00021213	-2.97731	6.74609e-59	protein_coding	Y18H1A.9
WBGene00019085	-2.97714	0.0460732	protein_coding	F59A6.3
WBGene00305104	-2.97612	6.00261e-05	protein_coding	C46F9.6
WBGene00022858	-2.97608	3.48692e-39	protein_coding	ZK1193.2
WBGene00007074	-2.97465	0.00037799	pseudogene	AC8.2
WBGene00008475	-2.97454	6.15466e-05	protein_coding	oac-13
WBGene00001912	-2.97384	1.06406e-24	protein_coding	his-38
WBGene00012176	-2.9734	5.73021e-26	protein_coding	W01C9.2
WBGene00009766	-2.97119	1.2491e-11	protein_coding	F46B3.15
WBGene00013799	-2.96801	5.25093e-155	protein_coding	athp-3
WBGene00013970	-2.968	0.0113581	protein_coding	klu-1
WBGene00016866	-2.96775	5.10336e-61	protein_coding	coel-1
WBGene00001916	-2.96653	3.78321e-05	protein_coding	his-42
WBGene00008719	-2.96555	2.06798e-10	protein_coding	ttr-52
WBGene00012626	-2.96462	2.76224e-30	protein_coding	famh-161
WBGene00022641	-2.9646	5.29488e-07	protein_coding	ZK6.6
WBGene00010138	-2.96219	5.74893e-31	protein_coding	anoh-1
WBGene00008472	-2.96197	0.000629949	protein_coding	E03H4.4
WBGene00004815	-2.96021	6.61512e-10	protein_coding	skr-9
WBGene00016490	-2.95956	2.4699e-148	protein_coding	C36E6.2
WBGene00022508	-2.95947	1.52258e-173	protein_coding	ZC53.1
WBGene00018058	-2.95732	0.000239163	protein_coding	srbc-1
WBGene00044760	-2.95634	2.59215e-50	protein_coding	Y71H2AM.25
WBGene00019997	-2.95628	2.35996e-52	protein_coding	R10F2.6
WBGene00018716	-2.95583	4.24942e-87	protein_coding	F52H2.4
WBGene00008714	-2.95522	7.47527e-59	protein_coding	F11F1.1
WBGene00219972	-2.95462	0.000584966	snoRNA	F55A3.8
WBGene00012596	-2.95432	3.04345e-06	protein_coding	nhr-234
WBGene00014213	-2.9536	1.91206e-41	protein_coding	ZK1073.1
WBGene00022312	-2.95227	1.12864e-29	protein_coding	clec-171
WBGene00005884	-2.95206	0.000251539	protein_coding	srw-137
WBGene00023245	-2.95043	2.06948e-41	pseudogene	C33E10.3
WBGene00015637	-2.95001	0.038591	protein_coding	srxa-5
WBGene00005569	-2.94976	0.000284793	protein_coding	sri-57
WBGene00016232	-2.94833	0.0204732	protein_coding	srt-4
WBGene00173271	-2.94758	2.57575e-05	piRNA	21ur-14439
WBGene00018946	-2.94573	3.69485e-20	protein_coding	F56C3.9
WBGene00019207	-2.9455	1.11684e-23	protein_coding	fdgt-1
WBGene00010119	-2.94532	7.85846e-136	protein_coding	F55G7.1
WBGene00009658	-2.94521	2.75161e-205	protein_coding	pap-3
WBGene00012254	-2.94462	0.000133399	protein_coding	W04E12.9
WBGene00018444	-2.94099	2.48691e-09	protein_coding	fbxb-48
WBGene00021693	-2.93936	6.10652e-16	protein_coding	Y48G8AR.2
WBGene00011596	-2.93688	0.00495749	protein_coding	T07G12.5
WBGene00044694	-2.93533	7.64755e-23	protein_coding	fbxb-90
WBGene00017133	-2.93424	3.42161e-38	protein_coding	EEED8.2
WBGene00016935	-2.9342	3.85907e-53	protein_coding	ifta-1
WBGene00022553	-2.93396	3.02427e-06	protein_coding	srlf-29
WBGene00046836	-2.93198	4.78301e-09	piRNA	21ur-794
WBGene00020008	-2.92893	0.0414204	protein_coding	R11F4.2
WBGene00009304	-2.9271	7.5447e-39	protein_coding	eva-1
WBGene00044729	-2.92686	0.00416652	pseudogene	Y53F4B.46
WBGene00020126	-2.92671	7.44636e-05	protein_coding	flp-26
WBGene00206528	-2.92425	7.00046e-05	protein_coding	Y53H1A.7
WBGene00006432	-2.92424	4.56111e-172	protein_coding	atrn-1
WBGene00004352	-2.92352	6.50356e-177	protein_coding	rgs-9
WBGene00013134	-2.92127	9.77593e-27	pseudogene	hsf-2
WBGene00009171	-2.91934	1.01022e-17	protein_coding	clec-263
WBGene00017362	-2.91876	0.00092544	protein_coding	F10G2.1
WBGene00009842	-2.91726	1.16884e-24	protein_coding	igeg-2
WBGene00012281	-2.91622	1.50315e-07	protein_coding	W05E10.2
WBGene00007723	-2.91542	1.13527e-08	protein_coding	C25F9.2
WBGene00005360	-2.91482	0.0443914	pseudogene	srh-144
WBGene00020326	-2.91341	0.000458507	protein_coding	math-38
WBGene00009382	-2.91263	3.0832e-07	protein_coding	F34H10.5
WBGene00019826	-2.91197	3.54375e-14	protein_coding	R02E4.1
WBGene00005016	-2.91172	0.0451489	protein_coding	sqt-1
WBGene00020945	-2.91084	0.0056803	protein_coding	clec-219
WBGene00014044	-2.90994	8.63524e-06	protein_coding	ZK666.4
WBGene00044289	-2.90756	1.30229e-09	protein_coding	Y37F4.8
WBGene00010144	-2.9041	0.00091502	protein_coding	F56C4.1
WBGene00048813	-2.90384	1.48567e-05	piRNA	21ur-1506
WBGene00004157	-2.90268	0.0152622	protein_coding	pqn-75
WBGene00002246	-2.89336	3.66298e-18	protein_coding	lag-2
WBGene00017207	-2.89333	0.0102829	protein_coding	fbxb-6
WBGene00005258	-2.89292	4.21552e-15	protein_coding	srh-35
WBGene00022213	-2.89259	3.71445e-10	protein_coding	Y73B3A.11
WBGene00050675	-2.89144	3.86162e-22	piRNA	21ur-3727
WBGene00169885	-2.89122	0.000376014	piRNA	21ur-12147
WBGene00017023	-2.89094	1.11444e-20	protein_coding	D1022.4
WBGene00009531	-2.88768	1.7571e-16	protein_coding	F38B2.4
WBGene00015318	-2.88767	0.000415172	protein_coding	srbc-36
WBGene00021310	-2.88746	2.99478e-41	protein_coding	Y32H12A.1
WBGene00017582	-2.88691	6.2203e-107	protein_coding	F18G5.6
WBGene00043984	-2.88285	0.000969742	protein_coding	C56E6.7
WBGene00005081	-2.88234	3.44992e-05	protein_coding	srd-3
WBGene00005605	-2.88139	0.0322859	pseudogene	srj-17
WBGene00019154	-2.88038	0.00264149	protein_coding	glf-1
WBGene00017433	-2.87891	8.33826e-61	protein_coding	F13H6.5
WBGene00013778	-2.87765	6.64472e-29	protein_coding	clec-194
WBGene00007769	-2.87745	3.10444e-94	protein_coding	C27C7.7
WBGene00009603	-2.87684	1.20927e-20	protein_coding	srt-33
WBGene00000893	-2.87662	1.30752e-22	protein_coding	cyn-17
WBGene00014729	-2.87556	2.08997e-10	pseudogene	E03H4.9
WBGene00304219	-2.87512	3.0612e-10	ncRNA	Y49E10.37
WBGene00019436	-2.87362	2.90931e-15	protein_coding	K06A9.2
WBGene00043055	-2.87102	0.00010046	pseudogene	F19B2.10
WBGene00304827	-2.86988	7.24086e-22	pseudogene	Y73B3A.32
WBGene00008070	-2.86978	5.76969e-16	protein_coding	C43D7.8
WBGene00003674	-2.86957	8.38495e-167	protein_coding	nhr-84
WBGene00011192	-2.86901	0.000193527	protein_coding	srh-24
WBGene00015128	-2.86767	1.48445e-21	protein_coding	B0303.7
WBGene00015840	-2.86528	0.0223066	pseudogene	math-11
WBGene00007999	-2.86461	0.00383035	protein_coding	tag-297
WBGene00007916	-2.86398	5.34303e-07	protein_coding	C34C6.3
WBGene00005610	-2.86069	0.00602795	protein_coding	srj-22
WBGene00001637	-2.85916	1.65823e-78	protein_coding	gly-12
WBGene00044096	-2.85881	0.00837767	pseudogene	srh-96
WBGene00019089	-2.85703	0.00017347	protein_coding	clec-206
WBGene00018456	-2.85581	1.70604e-180	protein_coding	fbxc-39
WBGene00000663	-2.85563	6.06003e-05	protein_coding	col-88
WBGene00021185	-2.85425	3.57375e-35	protein_coding	Y9C12A.1
WBGene00016255	-2.8541	5.31703e-13	pseudogene	C30E1.6
WBGene00015449	-2.85207	0.00259514	protein_coding	ugt-63
WBGene00011339	-2.85151	0.0411575	protein_coding	flor-1
WBGene00010066	-2.85138	7.62572e-56	protein_coding	F54F7.6
WBGene00021918	-2.85048	2.46557e-23	protein_coding	Y55D5A.4
WBGene00021020	-2.85038	4.04415e-29	protein_coding	W04B5.3
WBGene00201651	-2.8498	1.86136e-12	ncRNA	W07E11.7
WBGene00013796	-2.84848	8.70752e-37	protein_coding	Y116A8C.19
WBGene00044675	-2.84381	7.90608e-92	protein_coding	fbxa-76
WBGene00010712	-2.84295	2.99889e-78	protein_coding	K09B11.5
WBGene00020638	-2.84284	2.26503e-27	protein_coding	fbxa-43
WBGene00020134	-2.84253	4.51135e-27	protein_coding	T01B6.1
WBGene00008763	-2.84134	3.45151e-12	protein_coding	F13G3.3
WBGene00165622	-2.83889	2.09672e-13	piRNA	21ur-14192
WBGene00020018	-2.83733	1.11199e-53	protein_coding	R12B2.2
WBGene00012426	-2.83534	8.78411e-16	pseudogene	Y11D7A.1
WBGene00021950	-2.83514	5.02301e-06	protein_coding	cutl-26
WBGene00006077	-2.83402	1.29647e-10	protein_coding	str-9
WBGene00198098	-2.83281	6.72281e-26	ncRNA	T02C5.6
WBGene00019103	-2.83243	3.09309e-32	protein_coding	F59D6.1
WBGene00008652	-2.83186	0.00121287	protein_coding	F10D11.6
WBGene00019030	-2.82993	7.72223e-29	protein_coding	exc-6
WBGene00004913	-2.8282	2.29196e-05	protein_coding	snn-1
WBGene00044733	-2.8273	4.13998e-16	protein_coding	W08F4.13
WBGene00044413	-2.8269	3.03437e-34	protein_coding	B0205.12
WBGene00048207	-2.82409	0.00203495	piRNA	21ur-3295
WBGene00007903	-2.82065	9.12185e-12	protein_coding	lgc-21
WBGene00009926	-2.81974	4.00745e-13	protein_coding	noah-2
WBGene00004851	-2.81965	1.27277e-21	pseudogene	sls-2.19
WBGene00050913	-2.81929	1.4104e-09	protein_coding	T12B5.14
WBGene00008726	-2.81902	4.92049e-27	protein_coding	F13A7.11
WBGene00021585	-2.81882	0.00159368	protein_coding	clec-74
WBGene00007096	-2.81841	2.17603e-19	protein_coding	B0024.3
WBGene00044136	-2.8179	3.16235e-06	pseudogene	F23D12.8
WBGene00008865	-2.81673	1.55219e-12	protein_coding	F15G9.1
WBGene00016355	-2.8135	0.0147675	protein_coding	lact-5
WBGene00077653	-2.81345	3.6523e-16	pseudogene	Y51A2D.23
WBGene00197888	-2.81335	0.0217529	ncRNA	F16D3.8
WBGene00015690	-2.8104	6.44376e-06	protein_coding	C10G11.10
WBGene00023314	-2.81009	3.64252e-23	pseudogene	H31G24.2
WBGene00011001	-2.80924	6.22648e-07	protein_coding	R04B5.1
WBGene00005197	-2.80843	9.2096e-05	protein_coding	srg-40
WBGene00007055	-2.80706	9.85698e-100	protein_coding	tag-196
WBGene00020961	-2.80574	6.11414e-23	protein_coding	sknr-1
WBGene00219950	-2.80347	0.00643966	ncRNA	F46A8.13
WBGene00010491	-2.80322	7.00999e-58	protein_coding	K02B7.3
WBGene00012456	-2.8031	4.25702e-27	protein_coding	Y17D7C.2
WBGene00010226	-2.80292	4.56181e-19	protein_coding	F58A4.1
WBGene00021527	-2.80228	5.36427e-07	protein_coding	aakg-3
WBGene00011530	-2.8012	2.79857e-05	protein_coding	T06D8.10
WBGene00023459	-2.80116	0.000139225	pseudogene	Y18D10A.26
WBGene00014728	-2.79822	3.89918e-20	pseudogene	E03A3.1
WBGene00001723	-2.79816	1.09308e-12	protein_coding	grl-14
WBGene00174291	-2.79777	1.79827e-09	piRNA	21ur-7611
WBGene00005219	-2.79711	8.94092e-13	protein_coding	srg-62
WBGene00009865	-2.79621	3.55158e-84	protein_coding	F49B2.6
WBGene00219584	-2.7962	0.0147268	lincRNA	linc-162
WBGene00017214	-2.79613	7.60121e-66	protein_coding	F07E5.9
WBGene00012607	-2.79571	2.95396e-05	protein_coding	Y38F1A.4
WBGene00011258	-2.79505	4.40865e-05	protein_coding	best-15
WBGene00020852	-2.79476	2.53221e-142	protein_coding	nhr-228
WBGene00012413	-2.79195	0.0279109	protein_coding	Y7A5A.7
WBGene00015005	-2.79051	0.00100991	protein_coding	B0034.5
WBGene00005187	-2.79015	3.40994e-10	protein_coding	srg-30
WBGene00009327	-2.78945	0.0326765	protein_coding	F32D8.2
WBGene00023248	-2.78795	1.26515e-05	pseudogene	C33E10.9
WBGene00013592	-2.78729	9.2047e-51	protein_coding	Y81G3A.4
WBGene00015113	-2.78654	0.000222031	protein_coding	B0281.6
WBGene00198857	-2.78646	0.0138527	ncRNA	Y116F11A.9
WBGene00019315	-2.78643	0.00986393	protein_coding	K02E7.11
WBGene00011485	-2.78365	7.35322e-08	protein_coding	srbc-14
WBGene00194829	-2.78288	0.00435976	miRNA	mir-2217.1
WBGene00020535	-2.78271	0.00156704	protein_coding	T16A1.4
WBGene00010768	-2.78179	1.02884e-31	protein_coding	K11D2.1
WBGene00009528	-2.77782	8.04252e-05	protein_coding	F38A6.4
WBGene00001680	-2.77677	1.48322e-11	protein_coding	gpb-2
WBGene00021965	-2.77658	7.99127e-06	protein_coding	Y57G7A.1
WBGene00001987	-2.7764	1.42697e-07	protein_coding	hot-2
WBGene00044727	-2.77583	2.4376e-12	pseudogene	Y53F4B.44
WBGene00007849	-2.77472	6.09884e-137	protein_coding	tbc-19
WBGene00015578	-2.77396	1.00676e-06	protein_coding	C07G3.10
WBGene00012683	-2.77254	1.44093e-09	protein_coding	asp-17
WBGene00284848	-2.76959	1.22975e-07	protein_coding	M02E1.4
WBGene00015532	-2.76853	7.48497e-05	protein_coding	C06E4.3
WBGene00001917	-2.76471	1.42229e-30	protein_coding	his-43
WBGene00000968	-2.76418	1.65164e-06	protein_coding	dhs-4
WBGene00022018	-2.76301	1.24926e-13	protein_coding	Y61A9LA.7
WBGene00008973	-2.76153	2.07032e-13	protein_coding	flwr-1
WBGene00003249	-2.76006	2.86579e-10	protein_coding	mig-18
WBGene00010417	-2.75941	8.665e-09	protein_coding	clpr-3
WBGene00022431	-2.75715	1.11395e-48	pseudogene	set-33
WBGene00165201	-2.75481	0.0411572	piRNA	21ur-7232
WBGene00001623	-2.75391	8.67676e-19	protein_coding	glt-5
WBGene00044371	-2.753	1.80811e-24	protein_coding	ZC239.20
WBGene00044164	-2.75227	2.85762e-25	protein_coding	Y46G5A.39
WBGene00219794	-2.75184	0.000115696	snoRNA	C02C6.13
WBGene00169920	-2.75104	5.73474e-05	piRNA	21ur-6617
WBGene00305992	-2.75083	2.53699e-138	protein_coding	E02H9.13
WBGene00006419	-2.74728	1.13037e-12	protein_coding	oac-39
WBGene00018040	-2.74685	4.37427e-06	protein_coding	F35D2.2
WBGene00012492	-2.74615	7.85228e-31	protein_coding	fbxb-7
WBGene00020205	-2.74578	2.49599e-14	protein_coding	arrd-1
WBGene00044270	-2.74557	2.29566e-11	pseudogene	F35E2.10
WBGene00005989	-2.74505	0.0154094	protein_coding	srx-98
WBGene00000253	-2.74498	5.85351e-124	protein_coding	bli-3
WBGene00018815	-2.74444	2.9846e-06	protein_coding	F54D12.1
WBGene00005388	-2.74433	0.0453625	protein_coding	srh-172
WBGene00010258	-2.74359	0.0177443	protein_coding	F58E6.11
WBGene00019438	-2.74313	0.0319434	protein_coding	cyp-25A6
WBGene00019239	-2.74295	1.65462e-18	protein_coding	H24K24.2
WBGene00005256	-2.74278	9.05363e-14	protein_coding	srh-33
WBGene00011645	-2.74141	4.15745e-35	protein_coding	T09B9.4
WBGene00006949	-2.74114	0.0335456	protein_coding	wrt-3
WBGene00016344	-2.73954	7.68082e-46	protein_coding	rsef-1
WBGene00007222	-2.73685	1.45402e-65	protein_coding	gldi-10
WBGene00166300	-2.73664	1.973e-07	piRNA	21ur-13314
WBGene00200839	-2.73585	0.00917463	ncRNA	F53B3.11
WBGene00012490	-2.73539	6.80755e-105	protein_coding	Y19D2B.2
WBGene00197317	-2.7333	0.0116136	ncRNA	T22F3.14
WBGene00003605	-2.73269	2.67717e-16	protein_coding	nhr-6
WBGene00013046	-2.72973	0.00260185	protein_coding	Y50E8A.1
WBGene00008716	-2.7295	0.0181108	protein_coding	srlf-9
WBGene00003749	-2.72946	6.74666e-14	protein_coding	nlp-11
WBGene00020755	-2.72762	5.92717e-11	protein_coding	grl-31
WBGene00013187	-2.72723	4.01768e-09	protein_coding	npr-34
WBGene00000266	-2.72709	9.43351e-80	protein_coding	bre-1
WBGene00012753	-2.72637	1.62819e-15	protein_coding	Y41C4A.6
WBGene00004202	-2.72597	1.56776e-198	protein_coding	pry-1
WBGene00019309	-2.72566	2.01611e-22	protein_coding	K02E7.4
WBGene00017663	-2.72547	0.00286856	protein_coding	F21D12.3
WBGene00000950	-2.72531	4.6691e-21	protein_coding	deg-1
WBGene00015827	-2.72419	1.20495e-29	protein_coding	math-13
WBGene00016580	-2.72388	8.22093e-09	protein_coding	ppm-1.H
WBGene00011683	-2.72307	0.00138942	protein_coding	phat-6
WBGene00000082	-2.72296	0.000356763	protein_coding	adt-1
WBGene00013503	-2.72078	1.35694e-07	protein_coding	clec-112
WBGene00019863	-2.72032	1.17122e-42	protein_coding	R04A9.3
WBGene00017223	-2.71971	3.39613e-06	pseudogene	F07G6.3
WBGene00000022	-2.71923	5.15588e-67	protein_coding	abt-4
WBGene00000556	-2.7191	0.00293575	protein_coding	cnc-2
WBGene00015182	-2.71576	0.000243165	protein_coding	B0416.7
WBGene00018804	-2.71557	2.37445e-36	protein_coding	lido-15
WBGene00022638	-2.71471	7.57668e-42	protein_coding	scl-27
WBGene00021898	-2.71375	4.5677e-20	protein_coding	Y54G2A.36
WBGene00015300	-2.71366	1.78618e-07	protein_coding	C01F1.5
WBGene00019923	-2.71301	2.50221e-06	protein_coding	fbxc-29
WBGene00020979	-2.7108	0.0137033	protein_coding	fbxb-55
WBGene00011456	-2.70951	1.26122e-120	protein_coding	T05A1.5
WBGene00008610	-2.70903	6.47237e-07	protein_coding	nanp-1
WBGene00003349	-2.70897	0.0109253	miRNA	mir-255
WBGene00009362	-2.70852	1.28349e-09	protein_coding	F33E2.6
WBGene00016032	-2.7074	0.0355981	protein_coding	C24A3.1
WBGene00009361	-2.70681	2.68404e-195	protein_coding	F33E2.5
WBGene00013164	-2.70596	2.57199e-142	protein_coding	Y53F4B.18
WBGene00012846	-2.70556	1.12424e-42	protein_coding	srxa-14
WBGene00015407	-2.70494	5.44211e-50	protein_coding	C03H5.5
WBGene00009721	-2.70482	6.07669e-09	protein_coding	F45D3.1
WBGene00022440	-2.70398	3.90735e-07	protein_coding	Y110A2AL.3
WBGene00000616	-2.70379	0.0029672	protein_coding	col-39
WBGene00000679	-2.70364	0.0206263	protein_coding	col-105
WBGene00006089	-2.70295	2.69741e-07	pseudogene	str-22
WBGene00004225	-2.70253	9.87091e-10	protein_coding	ptr-11
WBGene00001942	-2.70189	1.2857e-22	protein_coding	his-68
WBGene00013511	-2.70071	3.37491e-42	pseudogene	Y71A12B.15
WBGene00022247	-2.69622	6.95369e-24	protein_coding	lgc-10
WBGene00077549	-2.69621	0.00048742	pseudogene	F11A6.3
WBGene00001163	-2.69322	3.97705e-06	protein_coding	efn-2
WBGene00077443	-2.69195	5.9982e-20	pseudogene	Y71A12B.19
WBGene00006185	-2.6918	0.000317939	pseudogene	str-137
WBGene00006129	-2.69137	0.000815576	protein_coding	str-67
WBGene00016334	-2.68924	0.0220783	protein_coding	C33C12.1
WBGene00009209	-2.68808	0.0164525	protein_coding	F28C6.10
WBGene00015265	-2.6878	1.0969e-06	protein_coding	B0563.8
WBGene00003754	-2.68667	0.00377268	protein_coding	nlp-16
WBGene00044448	-2.68457	0.0476101	pseudogene	ZK783.6
WBGene00020772	-2.6844	2.39664e-11	protein_coding	T24E12.2
WBGene00001515	-2.68321	2.08335e-10	protein_coding	gap-1
WBGene00012137	-2.68292	1.90294e-08	protein_coding	asic-2
WBGene00045236	-2.68213	0.00067125	pseudogene	Y26D4A.19
WBGene00173538	-2.68143	0.0092356	piRNA	21ur-13820
WBGene00000684	-2.68103	0.0103789	protein_coding	col-110
WBGene00009635	-2.6809	7.69892e-125	protein_coding	F42F12.3
WBGene00017212	-2.68069	2.04244e-07	protein_coding	F07E5.7
WBGene00009157	-2.68049	1.60869e-17	protein_coding	F26E4.2
WBGene00014807	-2.67942	1.85019e-23	protein_coding	M04D5.1
WBGene00021917	-2.67721	4.60933e-22	protein_coding	Y55D5A.3
WBGene00018813	-2.67492	3.65965e-66	pseudogene	F54D11.3
WBGene00018969	-2.6746	0.022619	protein_coding	F56D3.1
WBGene00018106	-2.67403	9.13096e-30	protein_coding	F36H5.8
WBGene00005681	-2.67278	1.36796e-19	protein_coding	sru-18
WBGene00000661	-2.67213	6.85229e-06	protein_coding	col-86
WBGene00047341	-2.67132	0.00724027	piRNA	21ur-5283
WBGene00000664	-2.66879	2.70046e-16	protein_coding	col-89
WBGene00001739	-2.66829	0.0024675	protein_coding	grl-30
WBGene00021279	-2.66774	2.02213e-68	protein_coding	Y23H5B.8
WBGene00019280	-2.66608	5.3191e-18	protein_coding	K01A2.5
WBGene00009146	-2.66578	0.00157799	protein_coding	F26C11.1
WBGene00017424	-2.66406	7.07292e-11	protein_coding	F13C5.3
WBGene00220020	-2.66406	0.00528484	ncRNA	K10F12.9
WBGene00002265	-2.66332	1.57705e-12	protein_coding	lec-2
WBGene00014906	-2.65985	2.34038e-39	pseudogene	fbxa-109
WBGene00011089	-2.65912	7.96469e-15	protein_coding	kmo-1
WBGene00018709	-2.65836	0.00328939	protein_coding	srsx-8
WBGene00014863	-2.65585	0.00360759	pseudogene	Y11D7A.16
WBGene00194735	-2.65584	1.6234e-12	protein_coding	Y82E9BL.19
WBGene00015825	-2.65544	0.0263836	protein_coding	C16C4.1
WBGene00018565	-2.65472	8.03255e-29	protein_coding	F47E1.1
WBGene00000672	-2.65432	1.77628e-29	protein_coding	col-97
WBGene00022322	-2.65337	1.24679e-28	protein_coding	Y82E9BL.5
WBGene00168189	-2.65302	0.0305537	piRNA	21ur-5969
WBGene00202496	-2.65152	8.38098e-30	protein_coding	R02F11.9
WBGene00012487	-2.65081	2.04239e-09	protein_coding	Y18D10A.23
WBGene00011020	-2.6507	3.284e-15	protein_coding	R05A10.3
WBGene00022334	-2.64994	2.21838e-54	pseudogene	Y82E9BR.1
WBGene00015390	-2.64719	1.3976e-06	protein_coding	C03F11.4
WBGene00219727	-2.6469	3.65662e-07	lincRNA	linc-39
WBGene00006801	-2.64635	1.47447e-66	protein_coding	unc-68
WBGene00002255	-2.64559	1.76811e-06	protein_coding	lbp-3
WBGene00009248	-2.64452	2.10485e-05	protein_coding	F29C12.6
WBGene00021741	-2.64363	2.15452e-10	protein_coding	Y50D4B.2
WBGene00206462	-2.64329	1.21582e-09	protein_coding	B0391.14
WBGene00018024	-2.64051	9.18943e-05	protein_coding	F35A5.1
WBGene00010320	-2.63973	1.04582e-06	protein_coding	F59B10.4
WBGene00009646	-2.63887	0.000982904	protein_coding	F42H11.1
WBGene00167214	-2.63826	0.0469268	piRNA	21ur-15326
WBGene00014798	-2.63786	0.00255836	pseudogene	K05D4.1
WBGene00019878	-2.63722	1.00675e-57	protein_coding	R05D3.3
WBGene00005588	-2.63701	0.00947844	pseudogene	sri-76
WBGene00017913	-2.63685	0.001482	protein_coding	F29A7.3
WBGene00000731	-2.63583	0.000549969	protein_coding	col-158
WBGene00012252	-2.63553	0.00347324	protein_coding	W04E12.7
WBGene00017900	-2.63369	2.91819e-36	protein_coding	F28E10.1
WBGene00014864	-2.63237	6.0548e-24	pseudogene	Y18D10A.22
WBGene00077605	-2.63131	0.0402546	pseudogene	F36G9.17
WBGene00165899	-2.62978	0.00262873	piRNA	21ur-14903
WBGene00023484	-2.62899	1.79911e-11	protein_coding	Y54G2A.37
WBGene00018393	-2.62878	2.41285e-48	protein_coding	msra-1
WBGene00019744	-2.62857	8.64376e-16	protein_coding	M02H5.8
WBGene00019690	-2.62658	6.95682e-06	protein_coding	set-13
WBGene00304992	-2.6263	1.4458e-09	protein_coding	F35C12.7
WBGene00001129	-2.62502	4.97897e-14	protein_coding	dyf-13
WBGene00013798	-2.62451	0.000689323	protein_coding	clec-195
WBGene00000478	-2.62385	2.29566e-11	protein_coding	cfz-2
WBGene00006258	-2.62033	3.48289e-16	protein_coding	str-227
WBGene00001119	-2.61911	8.4554e-36	protein_coding	dyf-3
WBGene00004933	-2.61846	3.13989e-73	protein_coding	sod-4
WBGene00011876	-2.61801	0.0493137	protein_coding	srz-6
WBGene00006845	-2.61622	1.8562e-16	protein_coding	unc-122
WBGene00015121	-2.61544	2.26403e-17	protein_coding	B0302.4
WBGene00021805	-2.61518	4.0668e-05	protein_coding	nspg-7.2
WBGene00000704	-2.61429	0.0214002	protein_coding	col-130
WBGene00010559	-2.61414	1.04558e-55	protein_coding	K04D7.6
WBGene00007151	-2.61395	3.59437e-09	pseudogene	B0365.2
WBGene00008760	-2.61385	2.09251e-14	protein_coding	F13E9.11
WBGene00012632	-2.61163	4.17389e-14	protein_coding	Y38H6C.20
WBGene00022066	-2.61101	8.29432e-17	protein_coding	Y67D8C.2
WBGene00172161	-2.61091	0.00554252	piRNA	21ur-12084
WBGene00019829	-2.61071	3.37531e-07	protein_coding	R02E12.5
WBGene00021949	-2.61036	0.0192063	protein_coding	clec-164
WBGene00008390	-2.60818	2.95812e-41	protein_coding	D1086.3
WBGene00000610	-2.60703	0.00022292	protein_coding	col-33
WBGene00008890	-2.60637	1.83954e-192	protein_coding	ser-5
WBGene00206505	-2.60009	5.88441e-58	protein_coding	B0250.18
WBGene00007453	-2.5995	9.18019e-26	protein_coding	fbxa-98
WBGene00194912	-2.59885	3.90344e-22	protein_coding	ZK856.18
WBGene00001480	-2.59864	3.41352e-265	protein_coding	fmo-5
WBGene00013965	-2.59745	5.91568e-45	protein_coding	ZK287.4
WBGene00000775	-2.59646	3.86924e-75	protein_coding	cpin-1
WBGene00008527	-2.59571	1.49915e-30	protein_coding	set-8
WBGene00020045	-2.59546	0.000567323	protein_coding	glb-23
WBGene00019875	-2.59519	8.12016e-42	protein_coding	mca-2
WBGene00302974	-2.59299	0.03744	protein_coding	Y65B4BM.3
WBGene00017071	-2.59289	1.31652e-99	protein_coding	aagr-1
WBGene00019540	-2.59241	1.33408e-23	protein_coding	epic-2
WBGene00172277	-2.59122	1.47341e-12	piRNA	21ur-14982
WBGene00021075	-2.59022	4.56874e-68	protein_coding	sms-5
WBGene00045239	-2.5898	1.21583e-10	protein_coding	Y49E10.29
WBGene00021032	-2.58775	0.00488578	protein_coding	clec-118
WBGene00018447	-2.58738	6.21437e-11	protein_coding	irld-9
WBGene00007642	-2.5872	1.18064e-08	protein_coding	C17E4.2
WBGene00006407	-2.58689	4.75157e-27	protein_coding	lim-9
WBGene00001828	-2.5867	0.000472033	protein_coding	hch-1
WBGene00008965	-2.58454	0.0290218	protein_coding	mltn-10
WBGene00010735	-2.58395	1.02211e-113	protein_coding	frpr-15
WBGene00009695	-2.58165	4.03327e-19	protein_coding	clp-8
WBGene00018105	-2.5814	0.0203379	protein_coding	clec-19
WBGene00020575	-2.58126	4.46125e-05	protein_coding	T19D7.7
WBGene00020484	-2.58039	4.36531e-84	protein_coding	T13C5.3
WBGene00198835	-2.57878	0.00744188	ncRNA	C18B12.13
WBGene00021412	-2.57755	6.583e-12	protein_coding	cyp-29A3
WBGene00002020	-2.57606	6.04018e-06	protein_coding	hsp-16.49
WBGene00007338	-2.57568	4.43174e-06	protein_coding	C05C12.6
WBGene00018268	-2.57538	0.0153234	protein_coding	F41C3.2
WBGene00022443	-2.57482	2.30057e-84	protein_coding	Y110A2AL.6
WBGene00016686	-2.57365	0.0147088	protein_coding	cyp-33C1
WBGene00001544	-2.5723	1.52388e-06	protein_coding	gcy-19
WBGene00011443	-2.57111	0.00992633	protein_coding	cutl-11
WBGene00001915	-2.56998	9.83211e-21	protein_coding	his-41
WBGene00017779	-2.56866	1.5329e-07	protein_coding	gtr-1
WBGene00007291	-2.5681	0.0229627	protein_coding	lips-2
WBGene00020135	-2.56781	4.34869e-95	protein_coding	aakg-4
WBGene00010792	-2.56679	1.61688e-16	protein_coding	K12G11.6
WBGene00021542	-2.5666	3.10296e-123	protein_coding	Y43B11AL.1
WBGene00304782	-2.56654	1.40067e-67	protein_coding	C23F12.9
WBGene00305993	-2.56632	1.79035e-63	protein_coding	H04D03.7
WBGene00020501	-2.56322	2.0708e-16	protein_coding	T14B4.5
WBGene00015998	-2.56175	0.00458059	protein_coding	srt-59
WBGene00002116	-2.55992	2.73839e-12	protein_coding	ins-33
WBGene00044560	-2.55986	9.99463e-06	protein_coding	C36C9.6
WBGene00016034	-2.55915	1.01246e-12	protein_coding	C24A3.4
WBGene00016340	-2.55789	5.5452e-76	protein_coding	gba-2
WBGene00196735	-2.55785	0.000109189	ncRNA	T28B11.10
WBGene00009512	-2.55724	7.86906e-18	protein_coding	bigr-1
WBGene00021174	-2.55708	8.81262e-33	protein_coding	fbxb-99
WBGene00044630	-2.55693	7.42947e-05	protein_coding	bus-17
WBGene00001921	-2.55577	4.17661e-05	protein_coding	his-47
WBGene00009405	-2.55264	6.60011e-05	protein_coding	F35C11.6
WBGene00005840	-2.55148	0.0279233	pseudogene	srw-93
WBGene00304828	-2.54999	1.30753e-06	pseudogene	Y108F1.6
WBGene00022319	-2.54933	0.00056141	pseudogene	Y82E9BL.2
WBGene00045059	-2.54899	0.000130077	pseudogene	Y45F10B.18
WBGene00018552	-2.54898	1.4893e-10	protein_coding	srt-19
WBGene00010177	-2.54877	0	protein_coding	F57A8.1
WBGene00194690	-2.54866	1.30521e-06	ncRNA	T05D4.6
WBGene00003748	-2.54647	2.27659e-05	protein_coding	nlp-10
WBGene00304775	-2.5451	2.87221e-11	protein_coding	Y38E10A.34
WBGene00009959	-2.54346	2.86191e-39	protein_coding	F53B6.4
WBGene00021970	-2.54102	0.000287833	protein_coding	srz-64
WBGene00020877	-2.54045	1.57182e-08	protein_coding	srt-63
WBGene00018144	-2.54	4.533e-08	protein_coding	F37C4.4
WBGene00044520	-2.53679	2.36034e-10	protein_coding	F59A7.12
WBGene00010505	-2.53675	2.26403e-13	protein_coding	K02D3.2
WBGene00022225	-2.53328	4.05583e-61	protein_coding	Y73B3B.3
WBGene00012039	-2.53038	0.00999281	protein_coding	T26E3.6
WBGene00017156	-2.53019	0.00216784	protein_coding	F01E11.3
WBGene00017340	-2.52997	8.72089e-09	protein_coding	F10D7.3
WBGene00021966	-2.52979	7.13443e-29	protein_coding	Y57G7A.2
WBGene00010985	-2.52969	0.000317134	protein_coding	R03A10.5
WBGene00010269	-2.52852	5.07609e-14	protein_coding	F58G1.7
WBGene00021266	-2.528	0.00242796	protein_coding	Y22D7AR.14
WBGene00013812	-2.52693	1.64813e-44	protein_coding	Y116A8C.40
WBGene00013404	-2.5266	1.93141e-50	protein_coding	fbxb-101
WBGene00003541	-2.52509	0.0026998	protein_coding	nas-22
WBGene00044692	-2.52484	6.7804e-35	protein_coding	fbxb-91
WBGene00206501	-2.52425	0.000505929	protein_coding	F14D7.18
WBGene00017083	-2.52421	8.73595e-17	protein_coding	kin-33
WBGene00000640	-2.52418	1.03583e-07	protein_coding	col-64
WBGene00020702	-2.52369	3.43272e-79	protein_coding	T22F7.3
WBGene00008955	-2.52342	5.34166e-12	protein_coding	F19D8.2
WBGene00022216	-2.5229	8.16562e-57	protein_coding	fbxa-16
WBGene00003520	-2.52268	2.2776e-11	protein_coding	nas-1
WBGene00003402	-2.52196	1.17823e-32	protein_coding	mpk-2
WBGene00018428	-2.52191	0.0172809	protein_coding	fbxa-183
WBGene00194983	-2.52155	8.51685e-09	protein_coding	T25B2.4
WBGene00219288	-2.51982	4.1294e-19	protein_coding	Y87G2A.25
WBGene00005566	-2.5186	5.54833e-08	protein_coding	sri-54
WBGene00194695	-2.51841	5.95404e-11	protein_coding	B0462.5
WBGene00001702	-2.51836	0.0175615	protein_coding	grd-13
WBGene00010383	-2.51734	2.48735e-23	protein_coding	mpst-3
WBGene00011809	-2.51637	4.12758e-53	protein_coding	T16G12.8
WBGene00001992	-2.51497	2.91233e-07	protein_coding	hot-7
WBGene00010217	-2.51427	0.0452812	protein_coding	sre-31
WBGene00006646	-2.51252	4.72373e-131	protein_coding	tsp-20
WBGene00018766	-2.51218	6.97368e-09	protein_coding	F53G2.1
WBGene00168188	-2.51217	2.25303e-22	piRNA	21ur-5987
WBGene00016809	-2.51212	9.97543e-12	protein_coding	C50D2.6
WBGene00012246	-2.51196	0.000153443	protein_coding	fbxa-131
WBGene00006684	-2.51179	4.57765e-12	protein_coding	twk-32
WBGene00235164	-2.51163	1.77034e-26	protein_coding	K09F6.13
WBGene00044790	-2.51132	0.00549521	protein_coding	clec-224
WBGene00012851	-2.50974	1.1e-56	protein_coding	Y44A6C.2
WBGene00015788	-2.50945	0.00061917	protein_coding	C15B12.8
WBGene00016110	-2.50862	6.24377e-65	protein_coding	npr-11
WBGene00022395	-2.50814	0.00029689	protein_coding	ceh-76
WBGene00021043	-2.50788	4.17017e-06	protein_coding	pck-1
WBGene00020492	-2.50781	1.23629e-05	pseudogene	T13G4.5
WBGene00022745	-2.50375	1.05209e-16	protein_coding	ZK470.2
WBGene00235093	-2.50256	0.00279223	protein_coding	C54F6.18
WBGene00077666	-2.50162	1.71174e-12	pseudogene	M162.13
WBGene00004778	-2.50106	1.1514e-74	protein_coding	ser-3
WBGene00170155	-2.49961	0.00379271	piRNA	21ur-13456
WBGene00194934	-2.4995	4.04739e-18	protein_coding	ZK809.9
WBGene00004814	-2.49879	0.000337448	protein_coding	skr-8
WBGene00018755	-2.49717	3.9311e-11	protein_coding	bcmo-2
WBGene00001118	-2.49649	2.48386e-39	protein_coding	dyf-2
WBGene00220141	-2.49613	9.62509e-05	ncRNA	Y37E11AR.9
WBGene00016641	-2.49524	5.12953e-133	protein_coding	C44C1.1
WBGene00002991	-2.49482	1.63552e-33	protein_coding	lin-2
WBGene00016147	-2.4948	3.79877e-10	protein_coding	cyp-32A1
WBGene00077520	-2.49456	0.0263976	protein_coding	C37A5.11
WBGene00005718	-2.49371	1.28689e-12	protein_coding	srv-7
WBGene00019143	-2.4931	9.21548e-57	protein_coding	H01M10.1
WBGene00050914	-2.4927	2.67195e-06	protein_coding	T12B5.15
WBGene00019313	-2.49256	1.72481e-39	protein_coding	btb-10
WBGene00017610	-2.4908	0.0265748	pseudogene	F19G12.2
WBGene00009758	-2.48966	0.0201323	protein_coding	ttr-11
WBGene00016044	-2.48748	0.00116703	protein_coding	C24B5.1
WBGene00172256	-2.48745	0.0477809	piRNA	21ur-8272
WBGene00010330	-2.48723	5.41975e-70	protein_coding	F59D12.2
WBGene00166637	-2.48698	9.0662e-06	piRNA	21ur-7744
WBGene00022392	-2.48675	1.25638e-10	protein_coding	Y97E10AL.1
WBGene00017909	-2.48493	1.34272e-05	protein_coding	F28H1.4
WBGene00011263	-2.48446	1.11342e-57	protein_coding	R13H4.5
WBGene00050970	-2.48396	0.000347322	pseudogene	D2023.8
WBGene00044375	-2.48369	0.000307344	protein_coding	F39E9.14
WBGene00011579	-2.48154	2.91188e-12	protein_coding	T07D4.2
WBGene00004212	-2.48104	1.96946e-22	protein_coding	ptl-1
WBGene00011784	-2.48051	0.00387252	protein_coding	T15D6.10
WBGene00009645	-2.47987	0.0282802	protein_coding	F42G10.1
WBGene00018094	-2.47966	1.07962e-30	protein_coding	F36F12.3
WBGene00008161	-2.47849	1.43288e-06	protein_coding	C47F8.5
WBGene00013263	-2.47498	1.6446e-18	protein_coding	txdc-12.1
WBGene00003937	-2.47403	1.51038e-05	protein_coding	pax-1
WBGene00001310	-2.47303	1.78042e-26	protein_coding	end-1
WBGene00165916	-2.47254	0.0235416	piRNA	21ur-9201
WBGene00016619	-2.47024	0.0228282	protein_coding	C43H6.6
WBGene00015179	-2.4691	2.40756e-08	protein_coding	B0416.3
WBGene00021130	-2.46907	2.21022e-31	pseudogene	W10D9.2
WBGene00015955	-2.46896	1.40996e-29	protein_coding	C18B2.4
WBGene00235289	-2.46717	8.03713e-38	protein_coding	Y73B6BL.289
WBGene00045272	-2.46706	6.35618e-14	protein_coding	F59C12.4
WBGene00006076	-2.4668	2.39267e-25	protein_coding	str-8
WBGene00013510	-2.46665	2.01589e-87	pseudogene	Y71A12B.13
WBGene00199690	-2.46542	6.73228e-07	ncRNA	F14D12.10
WBGene00020449	-2.46515	1.26266e-33	protein_coding	fbxa-54
WBGene00016575	-2.46414	1.07354e-34	protein_coding	lido-10
WBGene00008975	-2.46376	7.6553e-34	protein_coding	F20D1.3
WBGene00022542	-2.46123	1.19069e-24	protein_coding	ZC190.8
WBGene00006524	-2.46093	4.25884e-35	protein_coding	tap-1
WBGene00003887	-2.46071	1.93585e-05	protein_coding	osm-7
WBGene00013764	-2.46052	1.17263e-13	protein_coding	Y113G7B.15
WBGene00022504	-2.46009	1.56918e-06	protein_coding	mam-1
WBGene00167860	-2.45985	0.0334022	piRNA	21ur-7749
WBGene00000019	-2.45983	2.2575e-40	protein_coding	abt-1
WBGene00017222	-2.45926	5.74925e-33	protein_coding	F07G6.2
WBGene00021099	-2.458	2.32358e-10	protein_coding	W08F4.10
WBGene00019569	-2.45753	8.58481e-92	pseudogene	K09D9.12
WBGene00009063	-2.45623	4.63905e-12	protein_coding	F22G12.3
WBGene00044944	-2.45551	2.51277e-05	snoRNA	R151.13
WBGene00020167	-2.4543	4.91247e-18	pseudogene	T02G5.11
WBGene00017035	-2.45361	3.33704e-07	pseudogene	D1065.3
WBGene00009133	-2.45304	3.39967e-18	protein_coding	bed-3
WBGene00019592	-2.4525	2.29256e-12	protein_coding	K09F6.9
WBGene00009243	-2.45238	3.3508e-29	protein_coding	F29C6.1
WBGene00047919	-2.45128	1.09868e-06	piRNA	21ur-4632
WBGene00005235	-2.45105	5.56042e-15	pseudogene	srh-9
WBGene00011684	-2.45048	2.56727e-09	protein_coding	T10B10.8
WBGene00000934	-2.4503	0.000110265	protein_coding	dat-1
WBGene00006777	-2.45012	8.46406e-40	protein_coding	unc-41
WBGene00206412	-2.44917	6.58547e-11	protein_coding	T24H7.8
WBGene00018363	-2.449	2.99289e-24	protein_coding	nlp-52
WBGene00044280	-2.44767	0.0451466	protein_coding	W02A2.9
WBGene00007342	-2.44473	3.51592e-07	protein_coding	C05D12.5
WBGene00004017	-2.44395	1.205e-26	protein_coding	phg-1
WBGene00271744	-2.44359	6.56889e-25	protein_coding	K09F6.15
WBGene00002141	-2.44333	1.18387e-11	protein_coding	inx-19
WBGene00013830	-2.4425	1.24602e-13	protein_coding	ZC15.1
WBGene00001650	-2.44246	2.51298e-169	protein_coding	gon-1
WBGene00022446	-2.44167	1.65305e-180	protein_coding	Y110A2AL.10
WBGene00200626	-2.44143	0.000427248	ncRNA	C45B2.16
WBGene00004104	-2.43991	2.59415e-08	protein_coding	pqn-13
WBGene00002114	-2.43952	3.11198e-10	protein_coding	ins-31
WBGene00219675	-2.43908	1.45583e-39	lincRNA	linc-44
WBGene00008892	-2.4348	0.00370281	protein_coding	clec-246
WBGene00050466	-2.43428	5.05874e-05	piRNA	21ur-128
WBGene00000650	-2.43376	5.87433e-06	protein_coding	col-74
WBGene00268196	-2.43284	1.10927e-28	protein_coding	F59A7.14
WBGene00006750	-2.43277	2.329e-46	protein_coding	unc-10
WBGene00003375	-2.43273	8.82065e-24	protein_coding	mlp-1
WBGene00007962	-2.43186	3.38578e-07	pseudogene	C35D6.5
WBGene00018293	-2.43152	1.09648e-10	protein_coding	F41E6.12
WBGene00271786	-2.4309	0.00183112	pseudogene	F58H7.11
WBGene00174583	-2.43028	0.00545371	piRNA	21ur-10579
WBGene00006749	-2.42858	0.0020532	protein_coding	unc-9
WBGene00018743	-2.42776	3.27829e-43	protein_coding	F53B3.5
WBGene00004963	-2.42734	1.93534e-11	protein_coding	spe-9
WBGene00194744	-2.42705	0.0254969	protein_coding	Y38H6C.25
WBGene00016172	-2.4263	2.25944e-25	protein_coding	C27H5.2
WBGene00044125	-2.42538	3.90163e-05	protein_coding	srsx-16
WBGene00005222	-2.42534	2.97169e-13	protein_coding	srg-65
WBGene00020947	-2.42504	1.171e-07	protein_coding	W02F12.2
WBGene00010714	-2.42491	9.02128e-35	protein_coding	mam-3
WBGene00005227	-2.42461	1.5937e-06	protein_coding	srh-1
WBGene00015397	-2.42354	1.83578e-30	protein_coding	nhr-149
WBGene00005497	-2.42309	0.0036577	protein_coding	srh-293
WBGene00016724	-2.42098	0.00419016	protein_coding	C46H3.1
WBGene00017780	-2.42071	9.01567e-09	protein_coding	F25E2.2
WBGene00006231	-2.42005	0.0306502	protein_coding	str-190
WBGene00022622	-2.41994	1.04451e-05	pseudogene	ZC477.10
WBGene00019299	-2.41813	0.00913666	protein_coding	snai-1
WBGene00001875	-2.41705	1.39073e-12	protein_coding	his-1
WBGene00023273	-2.41314	0.00190276	pseudogene	F23C8.2
WBGene00001164	-2.41299	0.000972091	protein_coding	efn-3
WBGene00016487	-2.41265	2.24561e-41	protein_coding	C36C9.4
WBGene00013374	-2.4125	1.18642e-11	protein_coding	Y62E10A.3
WBGene00044463	-2.4112	2.27386e-18	protein_coding	W09G12.10
WBGene00048321	-2.41023	1.36042e-10	piRNA	21ur-4808
WBGene00021369	-2.40994	2.67979e-120	protein_coding	siah-1
WBGene00000760	-2.40847	0.000159649	protein_coding	col-187
WBGene00015891	-2.40763	0.00721581	protein_coding	C17C3.6
WBGene00017380	-2.40711	6.13789e-67	protein_coding	F11D5.1
WBGene00194676	-2.40627	1.78856e-09	pseudogene	Y43F8B.21
WBGene00009942	-2.40531	1.29343e-16	protein_coding	F52F12.9
WBGene00020438	-2.40329	2.77827e-22	protein_coding	T12A2.3
WBGene00022486	-2.40249	1.87627e-111	protein_coding	fbxa-61
WBGene00050892	-2.40237	0.000186912	protein_coding	ttr-57
WBGene00017338	-2.40182	1.42987e-05	protein_coding	npr-36
WBGene00019815	-2.40138	1.24758e-07	protein_coding	kin-34
WBGene00013757	-2.39957	5.24959e-11	protein_coding	fbxa-113
WBGene00019417	-2.39938	7.64515e-10	protein_coding	fbxb-52
WBGene00044367	-2.3977	3.60208e-25	protein_coding	T05A8.8
WBGene00020291	-2.39736	0.00102679	protein_coding	T06D4.2
WBGene00019700	-2.39605	2.15239e-51	protein_coding	btb-11
WBGene00010010	-2.39556	4.28417e-13	protein_coding	gmeb-2
WBGene00271810	-2.39502	0.00320371	protein_coding	C27H5.12
WBGene00020195	-2.3939	1.34626e-53	protein_coding	T03G6.3
WBGene00017423	-2.39339	7.19151e-41	protein_coding	F13C5.2
WBGene00045065	-2.39187	1.98149e-05	pseudogene	Y40H7A.15
WBGene00044150	-2.39137	1.44581e-19	protein_coding	VB0395L.1
WBGene00003234	-2.38887	1.89073e-29	protein_coding	mif-1
WBGene00010690	-2.3874	2.41905e-60	protein_coding	K08H2.3
WBGene00020490	-2.38674	2.09258e-13	protein_coding	tmc-1
WBGene00017015	-2.3866	6.8316e-19	protein_coding	D1014.2
WBGene00271598	-2.3866	1.69587e-13	pseudogene	Y18D10A.30
WBGene00020104	-2.386	1.17263e-13	protein_coding	R148.5
WBGene00046285	-2.3848	6.37546e-39	piRNA	21ur-311
WBGene00171932	-2.38459	8.08726e-14	piRNA	21ur-13670
WBGene00050543	-2.38395	0.0223026	piRNA	21ur-2508
WBGene00014921	-2.38395	1.78038e-21	pseudogene	Y54E5B.5
WBGene00003624	-2.38368	5.55037e-35	protein_coding	nhr-28
WBGene00018589	-2.38262	0.0155691	protein_coding	F48B9.3
WBGene00169437	-2.38133	0.0131381	piRNA	21ur-10043
WBGene00012420	-2.38129	1.67779e-18	protein_coding	Y7A9D.1
WBGene00009166	-2.38109	0.00508319	protein_coding	F26F2.1
WBGene00016710	-2.38031	4.44955e-124	protein_coding	fbxc-52
WBGene00006541	-2.38005	0.000397986	protein_coding	tbh-1
WBGene00050798	-2.37779	0.0239673	piRNA	21ur-5154
WBGene00008907	-2.37553	0.0378808	protein_coding	clec-109
WBGene00000513	-2.37224	0.0286753	protein_coding	ckb-3
WBGene00009875	-2.37103	0.00271294	protein_coding	F49C12.5
WBGene00006894	-2.3702	3.73218e-23	protein_coding	ver-1
WBGene00013513	-2.3682	1.10683e-28	protein_coding	Y71A12C.2
WBGene00009001	-2.36725	0.0153443	protein_coding	tyr-3
WBGene00001878	-2.36556	4.50578e-16	protein_coding	his-4
WBGene00021275	-2.36438	7.05965e-05	protein_coding	dmsr-2
WBGene00012621	-2.3637	4.05659e-43	protein_coding	Y38H6C.8
WBGene00077785	-2.36349	0.00517953	pseudogene	F35E2.11
WBGene00019605	-2.35989	8.65518e-26	protein_coding	ctsa-4.1
WBGene00016880	-2.35912	2.54062e-43	protein_coding	fbxb-95
WBGene00000736	-2.35902	0.0056837	protein_coding	col-163
WBGene00020703	-2.35793	9.75772e-13	protein_coding	T22F7.4
WBGene00016088	-2.35733	1.9436e-37	protein_coding	clec-266
WBGene00021547	-2.35661	1.31587e-17	protein_coding	Y44E3A.1
WBGene00235261	-2.3537	0.00172991	protein_coding	T05C7.8
WBGene00012467	-2.35351	3.66293e-05	protein_coding	arrd-8
WBGene00009299	-2.35263	1.06823e-15	protein_coding	F31E9.6
WBGene00235272	-2.34978	1.92687e-35	pseudogene	Y43B11AL.5
WBGene00018649	-2.34929	0.00183332	protein_coding	F49F1.9
WBGene00003650	-2.34873	2.44694e-07	protein_coding	nhr-60
WBGene00020524	-2.34833	5.10984e-14	protein_coding	dmsr-13
WBGene00044642	-2.34506	5.65689e-24	pseudogene	clec-69
WBGene00219620	-2.3447	0.00929215	lincRNA	linc-74
WBGene00020117	-2.34259	0.00122554	protein_coding	R155.3
WBGene00016349	-2.34238	1.97261e-19	protein_coding	C33E10.8
WBGene00022680	-2.34235	3.83147e-05	protein_coding	ZK180.6
WBGene00018261	-2.3417	4.62855e-15	protein_coding	cyp-33C5
WBGene00018254	-2.34163	0.0066993	pseudogene	F40H6.2
WBGene00001547	-2.34072	0.000390554	protein_coding	gcy-22
WBGene00018742	-2.33996	0.000610984	protein_coding	F53B3.3
WBGene00021066	-2.33951	1.60709e-14	protein_coding	W06H8.2
WBGene00016953	-2.33932	8.78694e-16	protein_coding	C55C3.3
WBGene00011793	-2.33871	0.000144771	protein_coding	T16A9.3
WBGene00045495	-2.33826	1.03685e-52	protein_coding	F11C1.7
WBGene00019814	-2.33683	1.57839e-179	protein_coding	R02C2.1
WBGene00017000	-2.3361	0.0497055	protein_coding	D1005.6
WBGene00022311	-2.33475	8.25663e-76	protein_coding	Y77E11A.8
WBGene00001461	-2.33427	8.06363e-07	protein_coding	flp-18
WBGene00019187	-2.33373	1.90153e-41	protein_coding	H11E01.2
WBGene00004910	-2.33369	0.009414	protein_coding	snf-11
WBGene00167927	-2.33132	0.000833523	piRNA	21ur-7462
WBGene00015019	-2.32992	0.00478548	protein_coding	B0205.4
WBGene00022320	-2.32964	2.11343e-07	protein_coding	Y82E9BL.3
WBGene00220168	-2.3285	2.7025e-17	snoRNA	Y48A6C.10
WBGene00017947	-2.32822	3.63629e-41	protein_coding	mth-2
WBGene00009866	-2.32822	1.79431e-11	protein_coding	F49C5.3
WBGene00008863	-2.32689	8.04849e-91	protein_coding	F15D4.6
WBGene00016817	-2.32568	0.0115731	protein_coding	C50E3.6
WBGene00018990	-2.32509	1.12557e-27	protein_coding	klf-1
WBGene00019277	-2.325	0.000298064	protein_coding	sgcb-1
WBGene00007396	-2.32479	0.0136774	protein_coding	rnp-9
WBGene00017509	-2.32452	0.0295096	protein_coding	F16B4.7
WBGene00015545	-2.32435	1.44311e-17	protein_coding	C06G1.1
WBGene00005568	-2.32434	7.42478e-08	pseudogene	sri-56
WBGene00044359	-2.32262	0.00098014	protein_coding	C16C4.17
WBGene00165559	-2.32131	0.00335075	piRNA	21ur-5728
WBGene00003976	-2.31994	3.7659e-50	protein_coding	pes-1
WBGene00020541	-2.31917	8.14394e-19	protein_coding	fbxb-81
WBGene00009472	-2.31892	0.000381826	pseudogene	F36D3.7
WBGene00018242	-2.31841	1.45555e-12	protein_coding	F40G9.6
WBGene00012247	-2.31796	2.85441e-18	protein_coding	W04E12.2
WBGene00019037	-2.31726	8.66268e-67	protein_coding	fbxb-17
WBGene00015942	-2.31717	6.85269e-24	protein_coding	osta-2
WBGene00220215	-2.31702	0.00382083	snoRNA	Y92C3B.4
WBGene00016625	-2.31602	1.09385e-05	protein_coding	aff-1
WBGene00009358	-2.31492	0.00482847	protein_coding	F33C8.4
WBGene00015949	-2.31451	0.04115	protein_coding	C18A11.3
WBGene00018097	-2.31419	0.00944115	protein_coding	clec-208
WBGene00172471	-2.31404	5.02485e-09	piRNA	21ur-7407
WBGene00019285	-2.31343	0.00706495	protein_coding	cbn-1
WBGene00010339	-2.31329	1.77859e-24	protein_coding	acl-1
WBGene00003338	-2.31212	3.44372e-26	miRNA	mir-244
WBGene00006319	-2.31151	0.0189107	protein_coding	sup-10
WBGene00000241	-2.31112	1.13623e-12	protein_coding	bbs-1
WBGene00018365	-2.3093	8.95028e-07	protein_coding	tpst-2
WBGene00020224	-2.3087	0.0130087	protein_coding	T05A7.7
WBGene00008861	-2.30698	3.05649e-33	protein_coding	F15D4.4
WBGene00004155	-2.30666	4.43698e-13	protein_coding	pqn-73
WBGene00045602	-2.30645	1.32915e-28	piRNA	21ur-4930
WBGene00001904	-2.30613	0.0275793	protein_coding	his-30
WBGene00006914	-2.3041	1.40008e-08	protein_coding	vha-5
WBGene00174901	-2.30282	0.000373907	piRNA	21ur-7219
WBGene00017751	-2.3008	5.50542e-44	protein_coding	F23F12.3
WBGene00010931	-2.29922	1.47924e-60	protein_coding	M162.5
WBGene00001556	-2.29918	0.00612996	protein_coding	gcy-36
WBGene00011310	-2.29895	0.00389159	protein_coding	T01B4.3
WBGene00009524	-2.2976	0.021465	protein_coding	F38A1.11
WBGene00021042	-2.29573	1.40535e-06	protein_coding	btb-5
WBGene00045302	-2.2957	6.21676e-19	protein_coding	fbxc-30
WBGene00012682	-2.29561	0.00212706	protein_coding	asp-16
WBGene00010587	-2.29299	6.89902e-50	protein_coding	sol-2
WBGene00017954	-2.29186	3.70901e-26	protein_coding	F31E8.4
WBGene00010868	-2.29006	2.00807e-185	protein_coding	somi-1
WBGene00008843	-2.2877	0.0196522	protein_coding	arrd-9
WBGene00005298	-2.2864	0.0297924	pseudogene	srh-77
WBGene00005903	-2.28622	8.16248e-14	protein_coding	srx-12
WBGene00000140	-2.2857	3.0767e-80	protein_coding	anc-1
WBGene00017505	-2.28547	1.52432e-07	pseudogene	F16B4.3
WBGene00022556	-2.28354	0.000444584	protein_coding	ZC204.6
WBGene00006010	-2.2831	6.38038e-08	protein_coding	srx-119
WBGene00020478	-2.28266	0.0394584	protein_coding	T13C2.2
WBGene00020924	-2.28223	0.0334492	protein_coding	W02B3.4
WBGene00206359	-2.28198	1.62601e-13	protein_coding	C05E4.15
WBGene00004790	-2.28152	0.00023507	protein_coding	sgn-1
WBGene00019045	-2.28122	2.36064e-13	protein_coding	fbxb-47
WBGene00044435	-2.28118	2.32483e-137	protein_coding	Y20F4.8
WBGene00219656	-2.28067	0.0206324	antisense_RNA	anr-48
WBGene00010434	-2.27904	2.52338e-27	protein_coding	H40L08.3
WBGene00000951	-2.27896	0.00129308	protein_coding	deg-3
WBGene00001941	-2.27885	6.75493e-17	protein_coding	his-67
WBGene00010368	-2.27836	0.000277929	protein_coding	H06A10.1
WBGene00019064	-2.27826	8.41659e-06	protein_coding	myo-5
WBGene00000961	-2.27797	1.21542e-53	protein_coding	dgn-1
WBGene00045167	-2.27752	3.39678e-09	snoRNA	F43A11.8
WBGene00021340	-2.27668	6.42669e-15	protein_coding	Y34F4.5
WBGene00206392	-2.27589	7.85418e-05	protein_coding	F47D2.11
WBGene00194746	-2.2747	2.65566e-06	protein_coding	pals-20
WBGene00006759	-2.27393	2.65333e-14	protein_coding	unc-22
WBGene00001726	-2.27294	5.57751e-05	protein_coding	grl-17
WBGene00050362	-2.27291	0.0492104	piRNA	21ur-4761
WBGene00005387	-2.26934	3.10221e-31	protein_coding	srh-171
WBGene00172362	-2.26652	0.00607848	piRNA	21ur-9398
WBGene00020627	-2.26569	3.80112e-31	protein_coding	T20F5.5
WBGene00022569	-2.26476	7.48514e-20	protein_coding	ZC239.6
WBGene00017221	-2.26423	0.00344039	protein_coding	dgn-3
WBGene00012421	-2.26417	9.60703e-11	protein_coding	Y9C2UA.1
WBGene00017389	-2.26408	0.00113151	protein_coding	lgc-38
WBGene00005147	-2.26265	6.97965e-137	protein_coding	srd-70
WBGene00195845	-2.26223	0.000134673	ncRNA	F15A2.8
WBGene00194982	-2.26148	1.60596e-27	protein_coding	Y17D7B.10
WBGene00044516	-2.26116	2.05281e-20	protein_coding	Y32G9A.12
WBGene00023163	-2.25914	0.000104116	pseudogene	W09G12.3
WBGene00004773	-2.2588	5.75446e-25	protein_coding	sem-4
WBGene00011060	-2.25777	8.03409e-12	protein_coding	R06C1.6
WBGene00017250	-2.25739	4.66162e-10	protein_coding	F08D12.7
WBGene00009693	-2.25734	1.0612e-11	pseudogene	F44F1.1
WBGene00008538	-2.2565	8.53059e-25	protein_coding	sqrd-1
WBGene00022180	-2.25625	2.54659e-06	protein_coding	gldi-9
WBGene00006902	-2.25446	3.32713e-111	protein_coding	vet-6
WBGene00019184	-2.25423	7.84517e-16	protein_coding	H10E21.4
WBGene00001072	-2.25291	1.72024e-05	protein_coding	dpy-10
WBGene00206422	-2.25119	0.000215201	protein_coding	T26G10.9
WBGene00008784	-2.24933	9.51305e-09	protein_coding	F14B6.3
WBGene00018744	-2.24856	0.000241835	protein_coding	F53B3.6
WBGene00013077	-2.24824	0.0169383	protein_coding	ttr-24
WBGene00173510	-2.24777	0.00427242	piRNA	21ur-15087
WBGene00015644	-2.24662	7.81353e-60	protein_coding	C09E8.1
WBGene00015373	-2.24612	6.34784e-07	protein_coding	C03B1.2
WBGene00007776	-2.24398	0.0192847	protein_coding	dmd-4
WBGene00016485	-2.24369	6.47809e-50	protein_coding	meg-4
WBGene00017533	-2.24276	2.07054e-69	pseudogene	fbxa-178
WBGene00017259	-2.24149	1.37489e-37	protein_coding	F08F1.9
WBGene00017848	-2.24125	1.80195e-29	protein_coding	F27B3.6
WBGene00019529	-2.24123	1.34764e-07	pseudogene	K08D10.5
WBGene00020489	-2.2399	0.00146298	protein_coding	hot-8
WBGene00044160	-2.23918	5.296e-25	protein_coding	W10C6.2
WBGene00014042	-2.2361	0.0375432	protein_coding	ZK666.2
WBGene00007653	-2.23492	0.0438112	protein_coding	cysl-1
WBGene00006266	-2.2347	6.73154e-06	protein_coding	str-238
WBGene00018468	-2.23423	9.3309e-28	protein_coding	cla-1
WBGene00019819	-2.23331	5.82749e-28	protein_coding	aass-1
WBGene00016841	-2.23058	0.00101053	protein_coding	magu-3
WBGene00006558	-2.22873	0.00712454	protein_coding	tbx-39
WBGene00019272	-2.2286	8.05575e-08	protein_coding	H42K12.3
WBGene00018113	-2.22713	2.96706e-28	protein_coding	F36H9.5
WBGene00014149	-2.22566	6.84858e-08	protein_coding	fbxb-70
WBGene00012799	-2.22515	0.0116728	protein_coding	Y43F4A.4
WBGene00045350	-2.22455	2.28577e-07	miRNA	mir-788
WBGene00018307	-2.22355	0.00126695	protein_coding	dyla-1
WBGene00022690	-2.22271	2.76278e-70	protein_coding	math-49
WBGene00014826	-2.22142	5.40223e-26	protein_coding	R13H4.2
WBGene00003808	-2.22122	0.000683838	protein_coding	npr-2
WBGene00010073	-2.21732	0.0459861	protein_coding	F54F12.2
WBGene00006353	-2.21494	3.83676e-124	protein_coding	sur-7
WBGene00011388	-2.21218	8.21802e-07	protein_coding	T02G6.5
WBGene00077557	-2.2121	3.11759e-05	protein_coding	F15D3.9
WBGene00001931	-2.21174	6.09429e-05	protein_coding	his-57
WBGene00016029	-2.21095	1.57808e-54	protein_coding	elf-1
WBGene00010650	-2.20914	0.0130595	protein_coding	K08C9.1
WBGene00021948	-2.20838	1.4047e-05	protein_coding	kvs-5
WBGene00010329	-2.20746	0.0153276	protein_coding	pcdr-1
WBGene00022688	-2.2071	2.87181e-99	pseudogene	math-47
WBGene00021504	-2.20375	0.000120091	protein_coding	Y41D4A.1
WBGene00045098	-2.20334	8.24435e-08	pseudogene	VY10G11R.3
WBGene00009059	-2.20202	9.04768e-38	protein_coding	chw-1
WBGene00001989	-2.20092	7.79522e-40	protein_coding	hot-4
WBGene00000778	-2.20066	2.21108e-06	protein_coding	cpn-2
WBGene00020727	-2.20047	0.00168764	protein_coding	npr-21
WBGene00019593	-2.19987	2.03857e-18	protein_coding	K09F6.10
WBGene00020179	-2.19973	6.93341e-09	protein_coding	T02H6.9
WBGene00269378	-2.19926	2.09513e-42	protein_coding	C07G3.15
WBGene00255598	-2.19874	1.27389e-26	protein_coding	BE0003N10.6
WBGene00015620	-2.1973	1.33749e-16	protein_coding	C08G9.2
WBGene00005017	-2.19728	0.00114414	protein_coding	sqt-2
WBGene00235355	-2.1962	1.58077e-65	pseudogene	ZK250.15
WBGene00022435	-2.19574	3.09739e-17	protein_coding	cfap-36
WBGene00018669	-2.19433	2.62267e-14	pseudogene	F52C6.12
WBGene00021040	-2.19406	9.51225e-24	pseudogene	W05G11.2
WBGene00045928	-2.19313	0.0129426	piRNA	21ur-5209
WBGene00020678	-2.19305	2.16802e-75	protein_coding	kin-36
WBGene00008543	-2.19115	5.35704e-06	protein_coding	F07A5.4
WBGene00016463	-2.18961	2.83348e-46	protein_coding	C35E7.11
WBGene00012816	-2.18951	0.0284816	protein_coding	scl-21
WBGene00012231	-2.18892	0.00492502	protein_coding	W04A4.2
WBGene00047787	-2.18853	0.00156304	piRNA	21ur-5433
WBGene00006677	-2.18848	1.17588e-07	protein_coding	twk-24
WBGene00020073	-2.18838	2.40338e-16	protein_coding	sdz-28
WBGene00016454	-2.18735	2.55926e-14	protein_coding	C35E7.2
WBGene00020884	-2.18698	0.00471596	protein_coding	T28B4.1
WBGene00219558	-2.18693	0.0485598	antisense_RNA	anr-12
WBGene00006790	-2.18581	0.000241099	protein_coding	unc-55
WBGene00013759	-2.18579	1.57045e-07	protein_coding	fbxb-59
WBGene00003903	-2.18559	4.05584e-14	protein_coding	pab-2
WBGene00013400	-2.1842	0.00678619	protein_coding	Y62H9A.12
WBGene00002048	-2.18388	3.06907e-20	protein_coding	ida-1
WBGene00014259	-2.18273	6.08756e-27	protein_coding	ZK1320.11
WBGene00022353	-2.17952	2.31959e-65	protein_coding	pals-18
WBGene00197975	-2.17921	0.00136654	ncRNA	C06G1.12
WBGene00013698	-2.17806	1.2462e-80	protein_coding	Y106G6D.1
WBGene00021041	-2.17765	7.7755e-13	protein_coding	clp-10
WBGene00021745	-2.17753	3.42375e-05	protein_coding	Y50D4B.6
WBGene00010607	-2.17677	5.61172e-10	protein_coding	K06G5.3
WBGene00018207	-2.17621	5.01344e-33	protein_coding	F39G3.2
WBGene00012103	-2.17608	1.22001e-47	protein_coding	clec-12
WBGene00017504	-2.17591	9.68472e-11	protein_coding	F16B4.2
WBGene00019496	-2.17571	9.04593e-14	protein_coding	frpr-14
WBGene00009806	-2.17512	0.0207446	protein_coding	F47B8.5
WBGene00007123	-2.17401	0.0179413	protein_coding	srbc-79
WBGene00003514	-2.17382	0.0253361	protein_coding	myo-2
WBGene00009292	-2.17368	7.49641e-63	protein_coding	F31D4.5
WBGene00007664	-2.17367	0.00152795	protein_coding	seb-3
WBGene00005968	-2.1732	8.97439e-06	protein_coding	srx-77
WBGene00047592	-2.17289	0.000553305	piRNA	21ur-551
WBGene00021436	-2.17242	3.03445e-05	protein_coding	Y39A3B.1
WBGene00001763	-2.17234	3.4343e-24	protein_coding	gst-15
WBGene00165274	-2.1722	0.0493649	piRNA	21ur-14769
WBGene00003991	-2.17142	6.62272e-18	protein_coding	pfn-3
WBGene00001991	-2.16754	0.00100139	protein_coding	hot-6
WBGene00045948	-2.16724	0.0148363	piRNA	21ur-4033
WBGene00004118	-2.16648	0.00477107	protein_coding	pqn-29
WBGene00045183	-2.16643	3.6223e-14	protein_coding	T28C6.10
WBGene00000615	-2.165	9.49672e-11	protein_coding	col-38
WBGene00013899	-2.16141	3.43418e-18	protein_coding	ZC443.4
WBGene00012624	-2.16073	2.77074e-209	protein_coding	fbxa-150
WBGene00014085	-2.16031	6.53503e-08	protein_coding	ZK809.1
WBGene00013755	-2.16026	9.70711e-43	protein_coding	fbxa-115
WBGene00018941	-2.16024	0.0328354	protein_coding	F56C3.4
WBGene00018023	-2.16012	0.0162486	protein_coding	set-11
WBGene00001071	-2.15943	0.00167725	protein_coding	dpy-9
WBGene00011686	-2.15847	0.010058	pseudogene	T10C6.2
WBGene00016697	-2.15703	3.8223e-53	protein_coding	cyp-33C2
WBGene00003336	-2.15638	6.87904e-12	miRNA	mir-242
WBGene00007314	-2.1553	1.0393e-05	protein_coding	gcy-29
WBGene00021272	-2.15385	0.0306359	protein_coding	Y23H5B.1
WBGene00009088	-2.15318	7.65327e-06	protein_coding	F23D12.4
WBGene00000703	-2.15139	0.000650046	protein_coding	col-129
WBGene00000399	-2.15116	0.000124968	protein_coding	cdh-7
WBGene00006080	-2.15011	0.000691489	protein_coding	str-12
WBGene00022563	-2.14932	3.12259e-37	protein_coding	ZC204.13
WBGene00017970	-2.14902	0.00169288	protein_coding	F32A5.4
WBGene00008987	-2.14879	6.04805e-07	protein_coding	F20G2.3
WBGene00007816	-2.14807	8.73691e-22	protein_coding	C30F2.2
WBGene00019650	-2.14789	2.00448e-17	protein_coding	K11D12.11
WBGene00044670	-2.14764	2.03541e-05	pseudogene	rac-3
WBGene00014751	-2.14685	1.19177e-35	pseudogene	F36G9.4
WBGene00022345	-2.14684	1.95631e-31	protein_coding	fbxa-138
WBGene00005643	-2.14671	7.10611e-26	protein_coding	srp-2
WBGene00045352	-2.1464	4.61207e-08	miRNA	mir-791
WBGene00010142	-2.14437	8.75998e-06	protein_coding	F56A8.8
WBGene00007090	-2.14329	1.21077e-24	protein_coding	B0001.5
WBGene00017262	-2.14172	0.00899612	protein_coding	F08F3.4
WBGene00206535	-2.14111	5.25764e-41	protein_coding	M162.15
WBGene00012124	-2.1401	1.53387e-56	protein_coding	T28D6.4
WBGene00006599	-2.14009	4.18949e-25	protein_coding	tpa-1
WBGene00048233	-2.13988	0.00037438	piRNA	21ur-4933
WBGene00000170	-2.13901	1.42987e-10	protein_coding	aqp-2
WBGene00021591	-2.13794	3.54062e-13	protein_coding	Y46D2A.3
WBGene00011328	-2.13782	0.00210677	protein_coding	T01D3.3
WBGene00016030	-2.13462	6.21184e-55	protein_coding	sel-15
WBGene00012289	-2.13444	5.05409e-58	protein_coding	W05H12.1
WBGene00016486	-2.13357	8.75389e-77	protein_coding	fbxa-170
WBGene00000633	-2.13121	8.58524e-07	protein_coding	col-56
WBGene00020175	-2.13083	2.42377e-08	protein_coding	T02H6.5
WBGene00017785	-2.13078	4.36431e-10	protein_coding	F25E5.4
WBGene00194884	-2.13069	0.00531555	antisense_RNA	Y48B6A.17
WBGene00016657	-2.12959	0.00061917	protein_coding	C44E12.1
WBGene00009323	-2.1289	2.64766e-23	protein_coding	best-13
WBGene00015510	-2.12872	5.64319e-28	protein_coding	erp-44.2
WBGene00008195	-2.1287	9.7555e-27	protein_coding	ceh-88
WBGene00000213	-2.12838	1.894e-31	protein_coding	asm-3
WBGene00045289	-2.12816	8.30103e-21	protein_coding	fbxa-169
WBGene00017752	-2.1279	6.7607e-22	protein_coding	sdz-15
WBGene00006172	-2.12785	1.00329e-09	protein_coding	str-121
WBGene00022432	-2.12762	2.17785e-22	pseudogene	math-43
WBGene00020497	-2.12705	0.00157853	protein_coding	T14A8.2
WBGene00013777	-2.12497	1.78809e-16	protein_coding	Y116A8A.7
WBGene00003954	-2.12448	1.01157e-16	protein_coding	pcm-1
WBGene00001773	-2.12399	0.000115054	protein_coding	gst-25
WBGene00018052	-2.12381	2.84929e-09	protein_coding	F35F10.1
WBGene00000047	-2.12324	0.0165008	protein_coding	acr-8
WBGene00021911	-2.12315	5.83776e-17	protein_coding	affl-1
WBGene00016294	-2.1215	0.0232206	protein_coding	C31H2.4
WBGene00006970	-2.12078	3.52632e-07	protein_coding	zag-1
WBGene00020672	-2.12022	8.98954e-15	protein_coding	T22B7.3
WBGene00003800	-2.11876	6.99143e-36	protein_coding	npp-14
WBGene00021469	-2.11673	3.10993e-18	protein_coding	Y39G10AR.11
WBGene00015440	-2.11485	2.13547e-14	pseudogene	arrd-20
WBGene00017911	-2.11445	1.34042e-60	protein_coding	fbxb-106
WBGene00002134	-2.11309	4.63761e-24	protein_coding	inx-12
WBGene00012779	-2.11182	0.00830823	protein_coding	cdkl-1
WBGene00012295	-2.11175	3.30963e-19	protein_coding	nmat-1
WBGene00001529	-2.10918	0.000279452	pseudogene	gcy-2
WBGene00008622	-2.1089	2.58194e-34	protein_coding	F09C8.2
WBGene00005018	-2.10778	0.00235963	protein_coding	sqt-3
WBGene00019416	-2.10728	3.75653e-13	protein_coding	fbxb-44
WBGene00005251	-2.10656	1.70676e-07	protein_coding	srh-28
WBGene00016864	-2.10582	5.82615e-23	protein_coding	C52A10.3
WBGene00022285	-2.10515	0.00667964	protein_coding	Y75B7AL.2
WBGene00010737	-2.1048	6.25308e-23	protein_coding	K10C8.4
WBGene00165515	-2.10254	0.0197406	piRNA	21ur-11062
WBGene00020537	-2.10249	1.53965e-52	protein_coding	fbxb-37
WBGene00008202	-2.10203	0.027229	protein_coding	clec-197
WBGene00019781	-2.10193	0.000392854	protein_coding	M60.6
WBGene00019343	-2.10186	1.16434e-29	protein_coding	nep-18
WBGene00016574	-2.10167	9.81708e-45	protein_coding	lido-11
WBGene00022689	-2.10055	1.11559e-27	protein_coding	math-48
WBGene00020034	-2.1005	0.00333759	protein_coding	R12E2.8
WBGene00019365	-2.1003	1.16759e-30	protein_coding	rei-2
WBGene00009106	-2.09873	7.12588e-16	protein_coding	acs-12
WBGene00195170	-2.09838	3.57192e-15	lincRNA	linc-61
WBGene00015826	-2.09795	0.0356608	pseudogene	math-12
WBGene00019865	-2.0979	6.4411e-06	protein_coding	R04A9.6
WBGene00016024	-2.09786	0.0411572	protein_coding	glb-7
WBGene00007261	-2.09656	2.7252e-14	protein_coding	lron-3
WBGene00219749	-2.09621	1.62275e-43	lincRNA	linc-30
WBGene00305067	-2.09608	2.2636e-15	protein_coding	F10C5.3
WBGene00011345	-2.09586	1.24051e-10	protein_coding	dma-1
WBGene00005713	-2.09558	0.00540318	protein_coding	srv-2
WBGene00012855	-2.09484	9.95722e-18	protein_coding	Y44A6D.5
WBGene00049052	-2.09381	8.08358e-08	piRNA	21ur-2627
WBGene00045366	-2.09339	3.91395e-71	pseudogene	Y17D7C.3
WBGene00001174	-2.09229	6.23665e-05	protein_coding	egl-5
WBGene00018060	-2.09221	3.27953e-22	protein_coding	arrd-18
WBGene00015633	-2.09137	0.00170966	protein_coding	C09D4.2
WBGene00006792	-2.09124	0.00153814	protein_coding	unc-58
WBGene00009375	-2.09042	0.000127476	protein_coding	arcp-1
WBGene00200101	-2.08988	0.023065	ncRNA	R06C1.11
WBGene00021919	-2.08983	1.62602e-06	protein_coding	cutl-25
WBGene00195235	-2.08982	0.00362106	ncRNA	C47E8.12
WBGene00007635	-2.08922	1.2013e-08	protein_coding	npr-4
WBGene00006055	-2.08737	7.37444e-48	protein_coding	ssr-2
WBGene00007349	-2.08727	8.323e-17	protein_coding	C05G5.3
WBGene00012464	-2.08699	3.0656e-12	protein_coding	arrd-7
WBGene00000138	-2.08549	4.82906e-07	protein_coding	amx-2
WBGene00077752	-2.08533	0.0210921	protein_coding	Y105C5A.508
WBGene00021273	-2.0846	4.97237e-10	pseudogene	Y23H5B.2
WBGene00009094	-2.08129	0.0157762	protein_coding	F23H12.5
WBGene00004777	-2.08093	4.64135e-05	protein_coding	ser-2
WBGene00019051	-2.08078	0.00127503	protein_coding	srz-23
WBGene00020546	-2.07911	1.97532e-08	protein_coding	zig-13
WBGene00195212	-2.07877	0.00177981	protein_coding	F09B12.7
WBGene00015668	-2.07836	0.00675875	protein_coding	C10A4.7
WBGene00019887	-2.07807	0.00375648	protein_coding	R05D8.11
WBGene00003304	-2.07752	8.51706e-07	miRNA	mir-76
WBGene00015036	-2.07734	0.00157071	protein_coding	sre-5
WBGene00007103	-2.07727	3.53669e-19	protein_coding	crm-1
WBGene00003602	-2.07658	1.87515e-135	protein_coding	nhr-3
WBGene00009958	-2.07548	5.0335e-14	protein_coding	madd-4
WBGene00019929	-2.07524	6.75861e-10	protein_coding	R07C3.13
WBGene00012275	-2.07434	3.80939e-06	protein_coding	npr-14
WBGene00305158	-2.07101	1.89197e-15	protein_coding	Y16E11A.4
WBGene00021054	-2.0692	0.000291176	protein_coding	fbxb-118
WBGene00000237	-2.06907	5.51355e-71	protein_coding	bam-2
WBGene00049787	-2.06855	0.0276757	piRNA	21ur-2134
WBGene00009415	-2.06635	7.85957e-20	protein_coding	F35E2.8
WBGene00004210	-2.06618	5.98092e-26	protein_coding	ptc-3
WBGene00003711	-2.06611	7.20481e-19	protein_coding	nhr-121
WBGene00008071	-2.0655	1.18396e-11	protein_coding	fbxb-64
WBGene00012709	-2.06476	0.0346115	protein_coding	sre-15
WBGene00017568	-2.06255	2.75272e-19	protein_coding	F18E9.1
WBGene00004211	-2.06193	0.0358296	protein_coding	ptd-2
WBGene00020657	-2.0619	3.16549e-06	protein_coding	lgc-53
WBGene00015868	-2.0597	5.29147e-113	protein_coding	C16H3.3
WBGene00009170	-2.05928	3.94758e-05	protein_coding	F26F2.5
WBGene00018227	-2.0576	0.000960923	protein_coding	nep-15
WBGene00001854	-2.05729	5.41912e-18	protein_coding	hil-3
WBGene00012336	-2.05709	0.00160832	protein_coding	W07G4.2
WBGene00010101	-2.05708	0.0420217	protein_coding	fbxb-57
WBGene00001953	-2.05616	1.71396e-11	protein_coding	hlh-8
WBGene00045486	-2.05542	3.85484e-06	protein_coding	K05F6.12
WBGene00012750	-2.05098	4.89352e-06	protein_coding	faah-6
WBGene00010813	-2.05098	1.42595e-74	protein_coding	pitp-1
WBGene00019434	-2.05092	9.5628e-114	protein_coding	nmtn-1
WBGene00008423	-2.05038	7.81039e-10	protein_coding	D2045.5
WBGene00007365	-2.0497	6.47218e-09	protein_coding	C06B3.6
WBGene00001215	-2.04966	3.80503e-12	protein_coding	ego-2
WBGene00304996	-2.04928	0.000727016	protein_coding	F55A12.18
WBGene00011718	-2.04854	0.000730389	protein_coding	T11G6.3
WBGene00015999	-2.04795	0.00174213	protein_coding	prmt-4
WBGene00169855	-2.04714	0.0225641	piRNA	21ur-14222
WBGene00007525	-2.04713	5.03974e-11	protein_coding	C11G10.1
WBGene00016433	-2.04582	0.0386003	protein_coding	C35B1.3
WBGene00006825	-2.04386	0.0254333	protein_coding	unc-96
WBGene00195003	-2.04346	1.3042e-06	protein_coding	Y46C8AL.11
WBGene00000623	-2.04292	0.000857138	protein_coding	col-46
WBGene00023244	-2.04284	0.0208054	pseudogene	C24H12.3
WBGene00018771	-2.04211	2.46435e-23	protein_coding	duox-2
WBGene00015514	-2.04205	2.60782e-25	protein_coding	srlf-1
WBGene00174610	-2.04138	0.00133343	piRNA	21ur-6596
WBGene00000514	-2.04011	1.03631e-37	protein_coding	ckb-4
WBGene00019591	-2.03895	1.07322e-21	protein_coding	fbxc-25
WBGene00018228	-2.03873	1.48126e-07	protein_coding	F40C5.1
WBGene00015456	-2.03872	4.42471e-116	protein_coding	C04G6.6
WBGene00002189	-2.03872	4.86354e-10	protein_coding	kin-1
WBGene00006639	-2.03852	2.30138e-09	protein_coding	tsp-13
WBGene00271824	-2.03767	3.73562e-32	protein_coding	R03H10.11
WBGene00020019	-2.03718	1.17198e-12	protein_coding	R12B2.3
WBGene00010927	-2.03418	0.00145217	pseudogene	clec-259
WBGene00007590	-2.03328	3.06734e-08	protein_coding	ttr-43
WBGene00022541	-2.03311	4.28074e-13	protein_coding	ZC190.7
WBGene00021449	-2.03302	3.23369e-16	protein_coding	mltn-7
WBGene00044528	-2.03229	3.81872e-10	protein_coding	lgc-29
WBGene00235295	-2.03084	0.000925332	protein_coding	C42D4.19
WBGene00021990	-2.03048	0.0289749	ncRNA	Y59E1B.1
WBGene00018074	-2.03005	1.63515e-24	protein_coding	F35H12.1
WBGene00015673	-2.02878	0.00146823	protein_coding	C10E2.2
WBGene00004826	-2.02846	9.34778e-29	protein_coding	skr-20
WBGene00015112	-2.02836	4.22602e-28	protein_coding	B0281.5
WBGene00009095	-2.02778	2.28918e-09	protein_coding	F23H12.7
WBGene00016801	-2.02723	0.00923335	protein_coding	C50C3.5
WBGene00013869	-2.02598	2.69384e-09	protein_coding	mlck-1
WBGene00009571	-2.02556	0.000462535	protein_coding	F40D4.12
WBGene00020218	-2.02484	1.83326e-07	protein_coding	T04G9.7
WBGene00220221	-2.02457	0.00354246	ncRNA	Y105C5A.1282
WBGene00018259	-2.02431	2.8403e-06	protein_coding	F41B4.3
WBGene00304816	-2.0242	0.0262869	protein_coding	R11G1.11
WBGene00048654	-2.02359	9.10623e-10	piRNA	21ur-593
WBGene00020455	-2.02286	2.99791e-17	protein_coding	fbxa-59
WBGene00044047	-2.02259	4.31483e-05	protein_coding	Y57A10C.11
WBGene00018757	-2.0214	2.2397e-28	protein_coding	gid-8
WBGene00003098	-2.02055	0.00864813	protein_coding	lys-9
WBGene00005641	-2.02044	2.77323e-19	protein_coding	sro-1
WBGene00044134	-2.02005	3.29931e-149	protein_coding	D1025.10
WBGene00011235	-2.01976	2.3061e-05	protein_coding	suro-1
WBGene00019415	-2.01885	8.46487e-07	protein_coding	K05F6.4
WBGene00020748	-2.01879	7.42062e-17	protein_coding	nhr-221
WBGene00004857	-2.01798	2.73367e-13	protein_coding	sma-3
WBGene00013454	-2.01786	1.25032e-09	protein_coding	fbxa-126
WBGene00077466	-2.01728	0.031391	rRNA	rrn-4.3
WBGene00020834	-2.0167	7.12481e-29	protein_coding	T27A1.2
WBGene00021709	-2.01501	2.15793e-36	protein_coding	ugt-29
WBGene00006962	-2.01446	5.76367e-41	protein_coding	xol-1
WBGene00020952	-2.01424	4.29837e-41	protein_coding	kel-8
WBGene00009117	-2.01368	0.00207538	protein_coding	F25H2.3
WBGene00000397	-2.01307	2.86065e-21	protein_coding	cdh-5
WBGene00219932	-2.01287	3.65105e-61	snoRNA	F33E11.7
WBGene00045649	-2.01271	0.0368792	piRNA	21ur-198
WBGene00017577	-2.01246	2.62478e-05	protein_coding	F18F11.4
WBGene00019975	-2.01237	0.034543	protein_coding	flp-34
WBGene00011765	-2.01059	4.87857e-07	protein_coding	frpr-17
WBGene00206519	-2.01052	1.16702e-19	protein_coding	F36H5.13
WBGene00009561	-2.00864	1.17841e-23	protein_coding	F39D8.3
WBGene00007750	-2.00821	2.30029e-27	protein_coding	syg-2
WBGene00220001	-2.00817	0.0023465	snoRNA	K02F3.15
WBGene00012482	-2.00774	0.0260025	protein_coding	clec-106
WBGene00008819	-2.00209	3.87304e-57	protein_coding	shw-1
WBGene00004265	-2.0017	5.64283e-05	protein_coding	qui-1
WBGene00008985	-2.0016	0.0216472	protein_coding	F20G2.1
WBGene00005422	-2.00062	0.00421295	protein_coding	srh-212
WBGene00017226	-1.99963	1.21178e-61	protein_coding	fbxa-53
WBGene00044505	-1.99953	3.65097e-10	pseudogene	D2024.10
WBGene00016997	-1.99916	7.03426e-30	protein_coding	cebp-1
WBGene00017418	-1.99821	0.0315851	protein_coding	F13B6.3
WBGene00174873	-1.99761	1.08727e-08	piRNA	21ur-7096
WBGene00018245	-1.99611	0.00202844	protein_coding	F40G9.9
WBGene00003839	-1.99568	0.0464665	protein_coding	ocr-2
WBGene00011832	-1.99565	7.07506e-42	protein_coding	bgal-1
WBGene00014107	-1.9955	0.00459279	protein_coding	ZK856.6
WBGene00002248	-1.99475	2.75212e-39	protein_coding	lam-3
WBGene00003890	-1.99369	0.00595109	protein_coding	osm-10
WBGene00018309	-1.99226	6.4216e-05	pseudogene	F41G4.5
WBGene00014759	-1.99144	0.0048891	pseudogene	F46A8.1
WBGene00010738	-1.99088	1.81263e-07	protein_coding	K10D3.4
WBGene00005193	-1.9901	0.000637948	protein_coding	srg-36
WBGene00000902	-1.99002	9.15418e-12	protein_coding	daf-6
WBGene00012622	-1.9895	5.56222e-05	protein_coding	Y38H6C.9
WBGene00198011	-1.98781	0.0070961	ncRNA	T20F10.10
WBGene00022339	-1.98691	6.61669e-17	protein_coding	Y82E9BR.6
WBGene00200278	-1.98575	0.0110657	ncRNA	R05H11.4
WBGene00196841	-1.98523	1.25995e-07	ncRNA	F25H10.2
WBGene00044620	-1.98218	7.77621e-17	protein_coding	bus-4
WBGene00043068	-1.98056	9.13213e-26	protein_coding	F32E10.9
WBGene00006615	-1.98041	3.97241e-15	protein_coding	trp-2
WBGene00016700	-1.9802	5.10309e-38	protein_coding	C46A5.4
WBGene00001725	-1.97971	8.7947e-07	protein_coding	grl-16
WBGene00019189	-1.97969	0.000511052	protein_coding	H11L12.1
WBGene00014005	-1.97896	1.92603e-09	pseudogene	ZK593.9
WBGene00195184	-1.9783	2.28471e-38	protein_coding	F19G12.8
WBGene00000864	-1.97756	3.03437e-34	protein_coding	cya-2
WBGene00000639	-1.97596	0.0183294	protein_coding	col-63
WBGene00000998	-1.97515	3.94954e-10	protein_coding	dig-1
WBGene00014858	-1.97507	4.55822e-81	pseudogene	W09C5.3
WBGene00019230	-1.97415	4.61415e-09	protein_coding	ttll-11
WBGene00008902	-1.97323	3.89586e-09	protein_coding	phf-32
WBGene00001713	-1.97304	2.14545e-17	protein_coding	grl-4
WBGene00019047	-1.97189	3.20984e-21	protein_coding	F58E2.3
WBGene00014989	-1.97182	2.96789e-47	protein_coding	best-23
WBGene00202514	-1.97038	0.0191624	protein_coding	T09F5.20
WBGene00021517	-1.97033	3.79206e-09	protein_coding	Y41D4B.15
WBGene00009090	-1.96865	1.32606e-06	protein_coding	fipr-3
WBGene00009729	-1.96815	0.0246026	protein_coding	F45E10.2
WBGene00002393	-1.96788	0.000142068	protein_coding	lpr-1
WBGene00012985	-1.9674	4.84905e-12	lincRNA	Y48C3A.1
WBGene00044281	-1.9671	3.39294e-103	protein_coding	R04A9.7
WBGene00005656	-1.96617	0.0380349	pseudogene	srr-5
WBGene00012545	-1.96325	3.32969e-11	protein_coding	Y37D8A.3
WBGene00000768	-1.96163	2.11649e-17	protein_coding	cor-1
WBGene00019797	-1.96158	0.00030986	protein_coding	fbxb-31
WBGene00000296	-1.96129	0.00376625	protein_coding	cat-2
WBGene00016119	-1.96103	0.0281874	protein_coding	C25H3.10
WBGene00019920	-1.96094	0.0221958	protein_coding	acs-15
WBGene00019661	-1.96004	1.8305e-18	protein_coding	K11H12.5
WBGene00020060	-1.95959	5.74601e-06	protein_coding	srab-16
WBGene00022611	-1.95957	2.92404e-07	protein_coding	ZC449.1
WBGene00022287	-1.95905	1.79072e-06	protein_coding	Y75B7AR.1
WBGene00020230	-1.95904	7.07205e-23	protein_coding	nep-2
WBGene00000134	-1.95884	0.0336218	protein_coding	amt-2
WBGene00020265	-1.95831	0.0205103	protein_coding	fbxa-196
WBGene00020673	-1.95744	2.21055e-75	protein_coding	T22B7.4
WBGene00021044	-1.95571	8.54278e-07	protein_coding	W05H7.1
WBGene00009999	-1.95439	8.51582e-06	protein_coding	srsx-35
WBGene00016695	-1.95371	4.04114e-50	protein_coding	C45H4.14
WBGene00018334	-1.95321	3.49477e-21	protein_coding	cyp-33E2
WBGene00013947	-1.95315	9.20031e-11	protein_coding	ZK228.4
WBGene00020543	-1.95266	7.94274e-08	protein_coding	fbxb-83
WBGene00017987	-1.95207	0.0112023	protein_coding	F32D1.8
WBGene00015334	-1.95051	4.41886e-08	protein_coding	sup-18
WBGene00013078	-1.94828	9.76869e-18	protein_coding	ttr-25
WBGene00002102	-1.94828	0.0103519	protein_coding	ins-19
WBGene00015835	-1.94826	0.0476095	protein_coding	math-6
WBGene00011101	-1.94816	1.59674e-21	protein_coding	R07D5.2
WBGene00022209	-1.94784	2.46953e-08	pseudogene	Y73B3A.7
WBGene00044585	-1.94756	4.08109e-63	pseudogene	C40H5.8
WBGene00017597	-1.94734	9.64003e-05	protein_coding	F19C7.8
WBGene00001621	-1.94707	1.2604e-08	protein_coding	glt-3
WBGene00011124	-1.94691	1.93014e-08	protein_coding	sdz-27
WBGene00018931	-1.94668	1.80931e-13	protein_coding	ugt-52
WBGene00010426	-1.94532	0.000975437	protein_coding	H37A05.2
WBGene00009147	-1.94408	4.02218e-07	protein_coding	F26C11.3
WBGene00014033	-1.94247	8.91129e-75	protein_coding	arrd-15
WBGene00023209	-1.93944	1.94189e-29	pseudogene	ZC513.7
WBGene00006087	-1.9388	4.11464e-05	protein_coding	str-20
WBGene00016259	-1.93849	3.12616e-08	protein_coding	C30F8.3
WBGene00044386	-1.93828	2.39233e-09	protein_coding	C27A2.7
WBGene00003345	-1.9371	0.00079282	miRNA	mir-251
WBGene00006657	-1.93631	5.74082e-07	protein_coding	twk-2
WBGene00001796	-1.93629	0.0296293	protein_coding	gtl-2
WBGene00019032	-1.93623	4.19884e-05	protein_coding	srsx-17
WBGene00019278	-1.93559	8.15102e-53	pseudogene	K01A2.3
WBGene00304189	-1.93545	2.58691e-10	pseudogene	C52E12.11
WBGene00000050	-1.93538	8.46487e-07	protein_coding	acr-11
WBGene00009722	-1.93481	0.000106654	protein_coding	F45D3.2
WBGene00003547	-1.93374	0.000556103	protein_coding	nas-29
WBGene00016551	-1.93324	7.38093e-31	protein_coding	C40A11.8
WBGene00303011	-1.93317	2.62279e-12	protein_coding	F17C11.26
WBGene00021497	-1.93292	2.66856e-20	protein_coding	Y40C5A.4
WBGene00014660	-1.93208	3.89758e-13	pseudogene	B0457.3
WBGene00004353	-1.93203	1.48745e-12	protein_coding	rgs-10
WBGene00022265	-1.93104	1.00192e-12	protein_coding	Y73C8C.8
WBGene00170600	-1.93026	0.00515209	piRNA	21ur-11360
WBGene00020927	-1.93025	3.68658e-06	protein_coding	W02B3.7
WBGene00015990	-1.92973	0.0212807	pseudogene	C18H2.3
WBGene00235340	-1.92963	2.9288e-18	protein_coding	C45G7.13
WBGene00021630	-1.92961	0.00292821	protein_coding	Y47D9A.3
WBGene00015607	-1.92875	9.3915e-06	protein_coding	fbxb-13
WBGene00001625	-1.92841	1.06118e-06	protein_coding	glt-7
WBGene00013230	-1.92681	4.65237e-15	protein_coding	fbxb-22
WBGene00045290	-1.92622	0.00660956	pseudogene	Y102A5C.37
WBGene00185102	-1.92611	0.000214102	protein_coding	Y105C5A.1268
WBGene00004922	-1.9255	4.06078e-28	protein_coding	snt-2
WBGene00005128	-1.92506	3.66323e-07	protein_coding	srd-50
WBGene00012505	-1.9245	0.00302155	protein_coding	pals-13
WBGene00013317	-1.92413	2.12807e-29	protein_coding	Y57G11C.22
WBGene00005037	-1.92399	0.00963569	protein_coding	sra-11
WBGene00019915	-1.92318	4.17822e-32	protein_coding	tbc-10
WBGene00000272	-1.92243	0.0161759	protein_coding	bro-1
WBGene00015705	-1.92237	0.0322965	protein_coding	nhr-152
WBGene00175022	-1.92131	0.00822466	piRNA	21ur-7743
WBGene00018429	-1.91952	0.000604993	protein_coding	F44E7.7
WBGene00013427	-1.91769	4.16108e-08	protein_coding	Y66D12A.1
WBGene00020648	-1.91754	0.00029693	protein_coding	T21D12.7
WBGene00015278	-1.91664	2.42381e-12	protein_coding	C01B10.3
WBGene00019959	-1.91641	4.06972e-70	protein_coding	R08E3.3
WBGene00015430	-1.91527	1.59892e-85	protein_coding	C04E7.3
WBGene00022566	-1.91481	6.59458e-05	protein_coding	ZC239.3
WBGene00049984	-1.91431	0.0431446	piRNA	21ur-4245
WBGene00010586	-1.91414	1.48537e-14	protein_coding	K05C4.10
WBGene00009061	-1.91385	4.88603e-38	protein_coding	pals-14
WBGene00006794	-1.91287	8.3578e-07	protein_coding	unc-60
WBGene00013535	-1.91262	1.90638e-06	pseudogene	gyg-3
WBGene00019788	-1.91207	4.77239e-05	protein_coding	M116.1
WBGene00009386	-1.91073	7.13217e-06	protein_coding	tag-290
WBGene00007262	-1.90939	1.13318e-12	protein_coding	jud-4
WBGene00015616	-1.90839	0.00149362	pseudogene	C08G5.3
[truncated: 693 more rows]
